# Supplementary material for: Postnatal oogenesis leads to an exceptionally large ovarian reserve in naked mole-rats
Source: Nat Commun. 2023 Feb 21;14:670. doi: 10.1038/s41467-023-36284-8 (PMC9944903; doi:10.1038/s41467-023-36284-8)
Supplement: Supplementary file 4 — SUPLEMENTARY DATA 1-16 [file 41467_2023_36284_MOESM4_ESM.xlsx]

## Sheet: Summary of Tables
Summary of Tables
Table 3. Differentially expressed genes between E56 and P1 ovaries.
Table 4. Differentially expressed genes between P1 and P8 ovaries.
Table 5. Differentially expressed genes between P8 and P28 ovaries.
Table 6. Differentially expressed genes between P28 and P90 ovaries.
Table 7. GSEA pathways that are downregulated between E56 and P1 ovaries.
Table 8. GSEA pathways that are upregulated between E56 and P1 ovaries.
Table 9. GSEA pathways that are downregulated between P1 and P8 ovaries.
Table 10. GSEA pathways that are upregulated between P1 and P8 ovaries.
Table 11. GSEA pathways that are downregulated between P8 and P28 ovaries.
Table 12. GSEA pathways that are upregulated between P8 and P28 ovaries.
Table 13. GSEA pathways that are downregulated between P28 and P90 ovaries.
Table 14. GSEA pathways that are upregulated between P28 and P90 ovaries.
Table 15. Differentially expressed time-series genes.
Table 16. GSEA pathways that are upregulated across time-series genes.
Table 17. GSEA pathways that are downregulated across time-series genes.
Table 18. Quality control metrics for RNA sequencing data.

## Sheet: DATA FILE 1
Differentially expressed genes between E56 and P1 ovaries.
Ensembl_ID	Gene_name	p_adj	log2fc	rank
ENSHGLG00000012621	CYP19A1	1.57263e-19	-9.02967	17.8034
ENSHGLG00000024817	RF00015	9.20414e-11	2.1525	11.036
ENSHGLG00000021654	RF00003	2.57049e-10	2.20578	10.59
ENSHGLG00000021655	RF00003	2.57049e-10	2.20578	10.59
ENSHGLG00000022233	RF00067	1.83404e-09	2.39344	9.73659
ENSHGLG00000021490	RF00003	9.41123e-09	2.14729	9.02635
ENSHGLG00000021491	RF00003	9.41123e-09	2.14729	9.02635
ENSHGLG00000023981	RF00096	1.97175e-08	3.14527	8.70515
ENSHGLG00000023110	RF00019	3.28573e-08	2.1622	8.48337
ENSHGLG00000009631	PADI1	9.21578e-08	4.53754	8.03547
ENSHGLG00000016912	OSTN	1.35926e-07	-3.15187	5.8667
ENSHGLG00000013489	LRRC36	1.66243e-07	3.8958	7.77926
ENSHGLG00000023119	RF00019	1.83093e-07	2.59236	7.73733
ENSHGLG00000001596	ABCA9	3.65658e-07	4.01958	7.43692
ENSHGLG00000013838	RYR1	8.95205e-07	5.7354	7.04808
ENSHGLG00000001704	PGK1	1.00201e-06	-1.82816	4.99913
ENSHGLG00000021595	RF00567	1.18523e-06	1.96712	6.9262
ENSHGLG00000022649	RF00264	1.18523e-06	2.26805	6.9262
ENSHGLG00000022855	RF00598	2.33749e-06	5.3065	6.63125
ENSHGLG00000023704	RF00565	2.33749e-06	2.70666	6.63125
ENSHGLG00000017240	PKHD1L1	3.55247e-06	2.3813	6.44947
ENSHGLG00000006377	STAR	4.19624e-06	-7.70429	4.37714
ENSHGLG00000021487	RF00003	4.36796e-06	1.89511	6.35972
ENSHGLG00000001646	DPT	4.37321e-06	2.57744	6.3592
ENSHGLG00000002503	NANS	4.48941e-06	-2.21213	4.34781
ENSHGLG00000023627	RF00099	5.88321e-06	2.0777	6.23039
ENSHGLG00000010081	FABP3	7.82777e-06	-2.13695	4.10636
ENSHGLG00000022593	RF00334	8.99427e-06	2.45357	6.04603
ENSHGLG00000001565	COL28A1	1.00525e-05	2.80308	5.99772
ENSHGLG00000023054	RF00613	1.00525e-05	2.4633	5.99772
ENSHGLG00000000289	KBTBD12	2.07997e-05	3.95867	5.68194
ENSHGLG00000000660	CXXC4	2.55916e-05	-2.49306	3.5919
ENSHGLG00000001398	ACSL4	2.58495e-05	-2.01263	3.58755
ENSHGLG00000024327	RF00004	3.72067e-05	1.84979	5.42938
ENSHGLG00000003839	LGR6	9.41167e-05	3.01572	5.02633
ENSHGLG00000006792	COL14A1	9.41167e-05	2.81417	5.02633
ENSHGLG00000024631	RF01291	9.41167e-05	1.80668	5.02633
ENSHGLG00000013937	XK	0.000106787	2.34032	4.97148
ENSHGLG00000002717	ABI3BP	0.00012948	2.63358	4.8878
ENSHGLG00000016112	MYH7B	0.00012948	2.90727	4.8878
ENSHGLG00000014761	PTPRU	0.000140265	-1.87116	2.85305
ENSHGLG00000002087	CYP17A1	0.000151532	-6.59262	2.8195
ENSHGLG00000016326	CYP11A1	0.000151532	-8.65982	2.8195
ENSHGLG00000019570	ALPK1	0.00018155	2.6492	4.741
ENSHGLG00000000218	ENSHGLG00000000218	0.00019368	-3.69141	2.71292
ENSHGLG00000006464	ENSHGLG00000006464	0.00019368	-3.67442	2.71292
ENSHGLG00000006684	KIAA1324	0.00019368	2.86439	4.71292
ENSHGLG00000012611	ACADS	0.00019368	-2.09472	2.71292
ENSHGLG00000021478	RF00003	0.00019368	2.53893	4.71292
ENSHGLG00000009566	LUM	0.000257355	2.50071	4.58947
ENSHGLG00000014552	DUOX1	0.000259461	4.87183	4.58593
ENSHGLG00000015068	ENSHGLG00000015068	0.00025958	2.54855	4.58573
ENSHGLG00000005156	JPH2	0.000265276	2.98651	4.5763
ENSHGLG00000009140	MCOLN3	0.00031681	-2.76495	2.4992
ENSHGLG00000006286	APBB1IP	0.000335639	2.64669	4.47413
ENSHGLG00000002825	ENSHGLG00000002825	0.000366361	-3.12014	2.43609
ENSHGLG00000004181	MSX1	0.000366361	3.36434	4.43609
ENSHGLG00000021745	RF00563	0.000366361	1.6699	4.43609
ENSHGLG00000009774	ENSHGLG00000009774	0.000436248	4.15547	4.36027
ENSHGLG00000013494	CPXM2	0.00045262	2.23777	4.34427
ENSHGLG00000004754	KLK13	0.000588371	5.66823	4.23035
ENSHGLG00000005784	KLK10	0.000595981	3.07648	4.22477
ENSHGLG00000019552	RNF39	0.000604653	4.5659	4.21849
ENSHGLG00000014259	TNFRSF19	0.000616313	2.23752	4.2102
ENSHGLG00000022232	RF00067	0.000673843	2.08877	4.17144
ENSHGLG00000024139	RF00020	0.000751861	2.26439	4.12386
ENSHGLG00000006844	TESMIN	0.000771888	4.01574	4.11245
ENSHGLG00000013800	ENSHGLG00000013800	0.000771888	2.54845	4.11245
ENSHGLG00000022702	RF00001	0.000771888	1.95648	4.11245
ENSHGLG00000018531	COL11A2	0.000856356	2.76905	4.06735
ENSHGLG00000005998	RHBG	0.000890964	5.04354	4.05014
ENSHGLG00000023069	RF00190	0.000890964	1.8879	4.05014
ENSHGLG00000003597	MEIOB	0.000967441	6.79438	4.01438
ENSHGLG00000018254	RASGEF1C	0.00102587	2.98522	3.98891
ENSHGLG00000015052	PHF7	0.00107555	3.92745	3.96837
ENSHGLG00000017343	HRH3	0.00107555	4.37587	3.96837
ENSHGLG00000017320	Hp	0.00108899	3.38202	3.96298
ENSHGLG00000023471	RF01296	0.00117513	1.91542	3.92991
ENSHGLG00000012561	ENSHGLG00000012561	0.00117523	-3.71057	1.92988
ENSHGLG00000014607	NOS1	0.00118911	3.86617	3.92478
ENSHGLG00000017589	ZNF541	0.00118911	4.53598	3.92478
ENSHGLG00000018109	PKHD1	0.0012058	-2.66998	1.91873
ENSHGLG00000022639	RF00392	0.00135979	2.3074	3.86653
ENSHGLG00000009322	HSD17B7	0.00148992	-3.50486	1.82684
ENSHGLG00000008200	PLIN1	0.0016372	3.80823	3.7859
ENSHGLG00000010194	ENSHGLG00000010194	0.00165197	-1.65488	1.782
ENSHGLG00000017499	ADAM33	0.00169968	1.78937	3.76963
ENSHGLG00000014220	ENSHGLG00000014220	0.00174313	-4.32005	1.75867
ENSHGLG00000017777	SLC28A3	0.00188473	5.57941	3.72475
ENSHGLG00000006494	C1QTNF2	0.00196973	2.57224	3.70559
ENSHGLG00000009287	TSPAN8	0.00198076	2.65478	3.70317
ENSHGLG00000012930	CNKSR1	0.00200172	3.21138	3.6986
ENSHGLG00000021327	A4GALT	0.00210156	-3.01896	1.67746
ENSHGLG00000023695	RF00092	0.00210156	1.61333	3.67746
ENSHGLG00000025277	ENSHGLG00000025277	0.00216043	-3.43541	1.66546
ENSHGLG00000014186	YBX2	0.00217006	2.35301	3.66353
ENSHGLG00000004044	FOSB	0.00219398	4.9672	3.65877
ENSHGLG00000004195	ARHGEF6	0.0022998	1.56721	3.63831
ENSHGLG00000006397	HID1	0.00233324	1.86168	3.63204
ENSHGLG00000009106	ENSHGLG00000009106	0.00255351	5.59785	3.59286
ENSHGLG00000023701	RF00443	0.00270937	1.87765	3.56713
ENSHGLG00000010344	ENSHGLG00000010344	0.00280861	2.77728	3.55151
ENSHGLG00000001519	PIM2	0.00311543	-2.07354	1.50648
ENSHGLG00000002523	MSTN	0.00323456	3.55746	3.49018
ENSHGLG00000005828	CHI3L1	0.00323456	7.10268	3.49018
ENSHGLG00000013865	ALAD	0.00333085	-1.45594	1.47744
ENSHGLG00000021604	RF00568	0.00337361	1.73538	3.4719
ENSHGLG00000023126	RF00019	0.00352046	1.76615	3.4534
ENSHGLG00000012852	FBXO47	0.00363192	6.1652	3.43986
ENSHGLG00000004481	MYO5B	0.0036967	2.697	3.43219
ENSHGLG00000018533	MOXD1	0.00379723	2.61569	3.42053
ENSHGLG00000024138	RF00020	0.00382864	2.386	3.41696
ENSHGLG00000023555	RF00026	0.0040413	2.96989	3.39348
ENSHGLG00000016808	ENSHGLG00000016808	0.00414384	6.74465	3.3826
ENSHGLG00000018318	TMEM107	0.0044495	2.48209	3.35169
ENSHGLG00000001770	ABCA6	0.00461977	1.55366	3.33538
ENSHGLG00000002925	TGFBR1	0.00461977	-1.98665	1.33538
ENSHGLG00000005559	SYBU	0.00461977	2.82291	3.33538
ENSHGLG00000017812	FAM83F	0.00461977	2.75735	3.33538
ENSHGLG00000003064	ENSHGLG00000003064	0.0046232	5.7981	3.33506
ENSHGLG00000007722	ENSHGLG00000007722	0.00527944	-1.50322	1.27741
ENSHGLG00000002035	DMRTC2	0.00530408	5.67909	3.27539
ENSHGLG00000014885	CERS3	0.00530408	2.89767	3.27539
ENSHGLG00000015049	ENSHGLG00000015049	0.00530408	-1.43728	1.27539
ENSHGLG00000016478	ADIPOQ	0.00530408	5.21158	3.27539
ENSHGLG00000026786	ENSHGLG00000026786	0.00530408	-4.35933	1.27539
ENSHGLG00000007148	ENSHGLG00000007148	0.00553342	1.39679	3.25701
ENSHGLG00000018570	RAD21L1	0.00553342	5.63429	3.25701
ENSHGLG00000009227	FABP6	0.00564881	-3.8508	1.24804
ENSHGLG00000010406	NFATC2	0.00567759	2.77278	3.24584
ENSHGLG00000012505	RPL22L1	0.00567759	-1.1692	1.24584
ENSHGLG00000016080	ENSHGLG00000016080	0.00567759	-3.34223	1.24584
ENSHGLG00000022895	RF00562	0.00567759	1.69753	3.24584
ENSHGLG00000010697	MGP	0.00568539	2.18935	3.24524
ENSHGLG00000008736	RFX4	0.0059962	3.64871	3.22212
ENSHGLG00000003299	OCLN	0.00642899	1.80027	3.19186
ENSHGLG00000001989	KCNJ5	0.0065913	-2.03416	1.18103
ENSHGLG00000017151	TDGF1	0.00677408	-5.10547	1.16915
ENSHGLG00000031291	ENSHGLG00000031291	0.00677408	-1.65836	1.16915
ENSHGLG00000021401	ENSHGLG00000021401	0.00694963	-1.5962	1.15804
ENSHGLG00000013049	TBC1D30	0.00696113	1.77034	3.15732
ENSHGLG00000014455	TJP3	0.00696113	2.9577	3.15732
ENSHGLG00000014541	NR1H3	0.00696113	3.19986	3.15732
ENSHGLG00000017147	SDC4	0.00696113	2.3098	3.15732
ENSHGLG00000019365	RARG	0.00696113	3.78625	3.15732
ENSHGLG00000019556	CRABP2	0.00704192	2.51536	3.15231
ENSHGLG00000021615	RF00394	0.00711056	1.92541	3.1481
ENSHGLG00000002345	ENSHGLG00000002345	0.00725531	-2.37156	1.13934
ENSHGLG00000013506	MYO18B	0.00725531	3.89513	3.13934
ENSHGLG00000001451	VWF	0.00729744	3.068	3.13683
ENSHGLG00000000282	LDLRAD1	0.00742262	4.18561	3.12944
ENSHGLG00000011862	WSCD2	0.00746681	2.96781	3.12686
ENSHGLG00000007164	ENSHGLG00000007164	0.00762063	3.31463	3.11801
ENSHGLG00000013542	DPEP3	0.0077672	3.75293	3.10974
ENSHGLG00000021625	RF00398	0.0077672	1.72004	3.10974
ENSHGLG00000023363	RF00399	0.00781312	1.88355	3.10718
ENSHGLG00000018785	TRPM2	0.00814343	3.4215	3.08919
ENSHGLG00000019172	ENSHGLG00000019172	0.00829588	2.62149	3.08114
ENSHGLG00000001133	FRMPD4	0.00848305	2.7456	3.07145
ENSHGLG00000007733	PAMR1	0.00848305	2.06707	3.07145
ENSHGLG00000015489	ADAMTS5	0.00848305	2.84196	3.07145
ENSHGLG00000017461	ENSHGLG00000017461	0.00848305	2.40912	3.07145
ENSHGLG00000017949	INHBA	0.00848305	-2.32285	1.07145
ENSHGLG00000010132	LGMN	0.00855692	-1.77873	1.06768
ENSHGLG00000021522	RF00056	0.00872408	1.93561	3.05928
ENSHGLG00000004845	SYCP3	0.00882823	3.8513	3.05413
ENSHGLG00000000052	ENSHGLG00000000052	0.00885788	-3.39803	1.05267
ENSHGLG00000016924	BCO2	0.00899924	4.06815	3.04579
ENSHGLG00000019574	ENSHGLG00000019574	0.00899924	5.03858	3.04579
ENSHGLG00000011488	ARL6IP1	0.00903295	-1.29294	1.04417
ENSHGLG00000008129	REN	0.00904406	-3.14893	1.04364
ENSHGLG00000016274	SH2D5	0.00904406	2.58067	3.04364
ENSHGLG00000016434	DNAH17	0.00938898	1.78442	3.02738
ENSHGLG00000025145	RF00420	0.00938898	2.86813	3.02738
ENSHGLG00000007270	ENSHGLG00000007270	0.0100438	3.32814	2.9981
ENSHGLG00000022406	RF00411	0.0102307	2.08224	2.99009
ENSHGLG00000023959	RF00410	0.0105156	1.47039	2.97816
ENSHGLG00000016356	SERPINA5	0.0107409	-4.99445	0.96896
ENSHGLG00000017372	SRD5A2	0.0107491	2.89124	2.96863
ENSHGLG00000011348	WIF1	0.0108988	2.50726	2.96262
ENSHGLG00000016104	STOX2	0.0109016	-1.49142	0.962511
ENSHGLG00000017024	ENSHGLG00000017024	0.0110142	2.31995	2.95805
ENSHGLG00000001140	KCNA1	0.011188	1.9114	2.95125
ENSHGLG00000024515	RF00319	0.011188	1.7268	2.95125
ENSHGLG00000031294	ENSHGLG00000031294	0.011188	-2.38839	0.951249
ENSHGLG00000025235	ENSHGLG00000025235	0.0114115	-1.90465	0.942657
ENSHGLG00000003483	ENSHGLG00000003483	0.0114242	4.08295	2.94217
ENSHGLG00000022279	RF00554	0.0116222	1.7956	2.93471
ENSHGLG00000005008	FADS6	0.0119563	-4.90448	0.922405
ENSHGLG00000012435	LRRC38	0.0123219	3.14188	2.90932
ENSHGLG00000000701	GAB3	0.0124656	2.81237	2.90429
ENSHGLG00000002114	ENSHGLG00000002114	0.0124656	4.18106	2.90429
ENSHGLG00000002179	GCM1	0.0124656	-4.31311	0.904288
ENSHGLG00000003604	MMRN1	0.0124656	2.06395	2.90429
ENSHGLG00000011718	ABCC4	0.0124656	-1.8638	0.904288
ENSHGLG00000028606	ENSHGLG00000028606	0.0130181	-1.50519	0.885451
ENSHGLG00000024137	RF00020	0.0133708	1.97225	2.87384
ENSHGLG00000025328	ENSHGLG00000025328	0.0138676	4.70625	2.858
ENSHGLG00000014527	SLC35G1	0.0141038	-2.1452	0.850662
ENSHGLG00000004009	AQP5	0.0145338	4.42075	2.83762
ENSHGLG00000015272	PTK2B	0.0147322	2.7085	2.83173
ENSHGLG00000019398	ENSHGLG00000019398	0.0147322	-1.51116	0.831732
ENSHGLG00000021751	RF00156	0.0157105	2.03484	2.80381
ENSHGLG00000006609	ENSHGLG00000006609	0.0158041	-1.64203	0.80123
ENSHGLG00000023022	RF00424	0.0158041	1.49661	2.80123
ENSHGLG00000023982	RF01290	0.0158041	1.67877	2.80123
ENSHGLG00000009895	FCGBP	0.0160807	2.46017	2.79369
ENSHGLG00000028563	ENSHGLG00000028563	0.0160807	5.47072	2.79369
ENSHGLG00000010221	FAM131C	0.0164796	2.45033	2.78305
ENSHGLG00000015189	TMEM37	0.0164796	-2.15301	0.783053
ENSHGLG00000018697	GSTP1	0.0164796	-1.86072	0.783053
ENSHGLG00000021571	RF00090	0.0164796	2.18433	2.78305
ENSHGLG00000022986	RF01848	0.0164796	1.29929	2.78305
ENSHGLG00000004092	CDC20B	0.0166113	3.30227	2.7796
ENSHGLG00000011744	HOXB5	0.0166113	2.59747	2.7796
ENSHGLG00000007376	EPS8L2	0.0167278	2.75418	2.77656
ENSHGLG00000021598	RF00007	0.0167278	2.00011	2.77656
ENSHGLG00000021936	RF00619	0.0168446	2.07831	2.77354
ENSHGLG00000003231	C2orf54	0.017112	3.19974	2.7667
ENSHGLG00000008233	SCUBE1	0.017112	-2.89588	0.766699
ENSHGLG00000011700	USP31	0.017112	1.21336	2.7667
ENSHGLG00000005385	IL1A	0.0173154	6.464	2.76157
ENSHGLG00000025275	ENSHGLG00000025275	0.0173154	-1.96522	0.761568
ENSHGLG00000019317	INCA1	0.0174386	3.2144	2.75849
ENSHGLG00000022381	RF00553	0.0174386	2.04141	2.75849
ENSHGLG00000030100	ENSHGLG00000030100	0.0174386	5.12373	2.75849
ENSHGLG00000004747	ENSHGLG00000004747	0.017511	3.60228	2.75669
ENSHGLG00000029864	ENSHGLG00000029864	0.0175355	6.08558	2.75608
ENSHGLG00000005965	ID4	0.0177885	1.71923	2.74986
ENSHGLG00000004270	DCDC2	0.0180791	-2.10557	0.742824
ENSHGLG00000009461	TNNI3	0.0180791	-4.38867	0.742824
ENSHGLG00000009528	RIPK2	0.0181269	1.81476	2.74168
ENSHGLG00000004190	CEACAM20	0.01821	2.30945	2.73969
ENSHGLG00000023396	RF00026	0.0186113	3.82311	2.73022
ENSHGLG00000006700	ZC3HAV1	0.019011	-1.3347	0.720994
ENSHGLG00000015450	HAND2	0.0191347	2.13491	2.71818
ENSHGLG00000010968	TMEM215	0.0192328	-2.1054	0.715956
ENSHGLG00000010995	BTC	0.0193675	3.24442	2.71293
ENSHGLG00000005090	SCN4A	0.0194825	3.66491	2.71036
ENSHGLG00000018603	ENSHGLG00000018603	0.0194825	-1.82892	0.710355
ENSHGLG00000016253	HSD17B3	0.0195381	-6.17077	0.709119
ENSHGLG00000019313	TFAP2A	0.0195381	3.58431	2.70912
ENSHGLG00000017274	TXLNB	0.0198783	2.81735	2.70162
ENSHGLG00000009266	HOXA11	0.0199055	3.78466	2.70103
ENSHGLG00000019324	TDRD6	0.0201483	2.48364	2.69576
ENSHGLG00000004258	APCDD1	0.0206294	1.55176	2.68551
ENSHGLG00000008161	ANKRD2	0.0209302	3.34358	2.67923
ENSHGLG00000002498	BVES	0.0210765	3.2605	2.6762
ENSHGLG00000002270	IGSF1	0.0215212	-2.94066	0.667133
ENSHGLG00000010614	ENSHGLG00000010614	0.0215212	-3.34282	0.667133
ENSHGLG00000013896	CCDC158	0.0215212	2.5632	2.66713
ENSHGLG00000014952	CDH4	0.0215212	2.98462	2.66713
ENSHGLG00000021307	FZD10	0.0215212	3.08062	2.66713
ENSHGLG00000023395	RF00026	0.0216063	1.90423	2.66542
ENSHGLG00000003146	TTC22	0.0216965	3.46026	2.66361
ENSHGLG00000015169	CCNB2	0.0216965	-1.45781	0.66361
ENSHGLG00000023043	RF00428	0.0217116	2.12082	2.66331
ENSHGLG00000021910	RF00409	0.0219633	1.83872	2.6583
ENSHGLG00000023076	RF00578	0.0220429	2.49313	2.65673
ENSHGLG00000007940	RASD2	0.0220929	1.76552	2.65575
ENSHGLG00000016540	SENP2	0.0221069	1.00971	2.65547
ENSHGLG00000024214	RF00478	0.0223369	1.47632	2.65098
ENSHGLG00000020279	ENSHGLG00000020279	0.0224092	5.86747	2.64957
ENSHGLG00000010235	SH3TC2	0.0224213	-1.54456	0.649339
ENSHGLG00000024167	RF00286	0.0224213	1.85408	2.64934
ENSHGLG00000001701	COL5A2	0.022733	1.37932	2.64334
ENSHGLG00000005140	FOXR1	0.022733	-2.14309	0.643343
ENSHGLG00000007730	ENSHGLG00000007730	0.022733	-1.24736	0.643343
ENSHGLG00000011019	ELF5	0.022733	2.55932	2.64334
ENSHGLG00000013162	TRIM54	0.022733	6.9014	2.64334
ENSHGLG00000013361	ENSHGLG00000013361	0.022733	5.93942	2.64334
ENSHGLG00000017606	SNX5	0.022733	-1.31436	0.643343
ENSHGLG00000024302	RF00026	0.022733	4.57975	2.64334
ENSHGLG00000002657	ENSHGLG00000002657	0.0231468	-1.94207	0.635508
ENSHGLG00000002846	IRGC	0.0231468	3.47706	2.63551
ENSHGLG00000021610	RF00560	0.0232195	2.32185	2.63415
ENSHGLG00000003109	ANK2	0.0236226	1.2051	2.62667
ENSHGLG00000003402	CYB5A	0.0236226	-2.14837	0.626673
ENSHGLG00000006939	AVIL	0.0236226	-3.09451	0.626673
ENSHGLG00000008192	ENSHGLG00000008192	0.0236226	3.35891	2.62667
ENSHGLG00000010212	CCDC155	0.0236226	6.16545	2.62667
ENSHGLG00000027085	ENSHGLG00000027085	0.0236226	2.76395	2.62667
ENSHGLG00000004560	ITGB4	0.0240033	3.00777	2.61973
ENSHGLG00000010997	TEX12	0.0240033	4.61969	2.61973
ENSHGLG00000015151	DBNDD2	0.0240033	3.19243	2.61973
ENSHGLG00000017391	ARHGEF26	0.0240033	1.82522	2.61973
ENSHGLG00000000286	ALAS2	0.0240816	-2.01119	0.618315
ENSHGLG00000000206	ENSHGLG00000000206	0.0242761	-1.44468	0.61482
ENSHGLG00000001671	SMPX	0.0242761	3.36002	2.61482
ENSHGLG00000010870	ENSHGLG00000010870	0.0242761	1.82832	2.61482
ENSHGLG00000013910	KIAA1549L	0.0242761	2.06959	2.61482
ENSHGLG00000014167	IL20RB	0.0242761	3.6613	2.61482
ENSHGLG00000018610	DNAJC6	0.0242761	-2.11417	0.61482
ENSHGLG00000025115	RF00397	0.0242761	1.74206	2.61482
ENSHGLG00000027932	ENSHGLG00000027932	0.0242761	2.10316	2.61482
ENSHGLG00000006477	KIF21A	0.0243893	1.93136	2.6128
ENSHGLG00000012767	MAJIN	0.0243893	4.70685	2.6128
ENSHGLG00000022941	RF00377	0.0243893	2.88316	2.6128
ENSHGLG00000022965	RF00400	0.0243893	2.82281	2.6128
ENSHGLG00000029865	ENSHGLG00000029865	0.0243893	4.72607	2.6128
ENSHGLG00000001822	IPO13	0.0245138	1.57774	2.61059
ENSHGLG00000013690	ENSHGLG00000013690	0.0245731	-1.0722	0.60954
ENSHGLG00000004047	ENSHGLG00000004047	0.024729	-3.21699	0.606793
ENSHGLG00000014883	PDGFA	0.024729	-1.1706	0.606793
ENSHGLG00000008093	ENSHGLG00000008093	0.0248771	1.7128	2.6042
ENSHGLG00000018635	AIFM1	0.0248771	-1.18971	0.6042
ENSHGLG00000022976	RF00414	0.0249701	2.69646	2.60258
ENSHGLG00000001241	DLX6	0.0251096	2.56249	2.60016
ENSHGLG00000005874	ADGRB3	0.025119	1.39166	2.6
ENSHGLG00000024172	RF00548	0.025119	1.99718	2.6
ENSHGLG00000002366	ENSHGLG00000002366	0.0251562	1.26995	2.59935
ENSHGLG00000003928	PDGFC	0.0251682	1.04944	2.59915
ENSHGLG00000003991	OPN3	0.0251897	-1.85855	0.598777
ENSHGLG00000010527	CORO6	0.0251897	3.66905	2.59878
ENSHGLG00000016065	MYOF	0.0251897	2.60175	2.59878
ENSHGLG00000005783	ENSHGLG00000005783	0.0252169	2.37264	2.59831
ENSHGLG00000002260	ENSHGLG00000002260	0.0252406	3.26293	2.5979
ENSHGLG00000000634	AFF2	0.0255108	-3.51099	0.593276
ENSHGLG00000003165	NCKAP1L	0.0255108	1.73842	2.59328
ENSHGLG00000004731	RAPGEF4	0.0256078	1.55814	2.59163
ENSHGLG00000010151	CCKAR	0.02591	-2.24446	0.586533
ENSHGLG00000011698	CRTAC1	0.02591	-2.53422	0.586533
ENSHGLG00000001423	ENSHGLG00000001423	0.0259893	5.85776	2.58521
ENSHGLG00000007084	TEX15	0.0259893	3.16282	2.58521
ENSHGLG00000014945	ENSHGLG00000014945	0.026393	-1.14363	0.578511
ENSHGLG00000012076	RUNX3	0.0264824	2.06596	2.57704
ENSHGLG00000011357	ENSHGLG00000011357	0.0267999	-3.69018	0.571868
ENSHGLG00000004922	KLK11	0.0269688	3.61523	2.56914
ENSHGLG00000005646	TNNC1	0.0269688	3.23541	2.56914
ENSHGLG00000006675	RNF144B	0.0269688	3.39548	2.56914
ENSHGLG00000016488	SLC39A4	0.0269688	-2.98954	0.569138
ENSHGLG00000018307	MAPK15	0.0269688	3.06947	2.56914
ENSHGLG00000026940	ENSHGLG00000026940	0.0269688	-1.83734	0.569138
ENSHGLG00000016518	ENSHGLG00000016518	0.0277435	-1.28812	0.556838
ENSHGLG00000014617	HTRA3	0.0280169	2.63238	2.55258
ENSHGLG00000014826	SLC27A6	0.0280169	2.37096	2.55258
ENSHGLG00000015416	ENSHGLG00000015416	0.0280169	1.36046	2.55258
ENSHGLG00000013238	GEMIN4	0.028258	-0.951307	0.548858
ENSHGLG00000015567	PNPLA1	0.028258	4.87834	2.54886
ENSHGLG00000003778	DKK1	0.0287433	5.35775	2.54146
ENSHGLG00000016899	FAM83H	0.0287433	3.39455	2.54146
ENSHGLG00000001390	ENSHGLG00000001390	0.0287753	-1.42492	0.540981
ENSHGLG00000002051	BMP5	0.0287753	-1.79369	0.540981
ENSHGLG00000002894	KIF5C	0.0287753	-2.16698	0.540981
ENSHGLG00000007852	ASB2	0.0287753	3.44745	2.54098
ENSHGLG00000007013	ALDH7A1	0.0287871	-1.9553	0.540802
ENSHGLG00000028383	ENSHGLG00000028383	0.0288613	1.58426	2.53968
ENSHGLG00000018882	ADGRG4	0.0291198	2.87774	2.53581
ENSHGLG00000005607	ENSHGLG00000005607	0.0293221	2.40378	2.5328
ENSHGLG00000003647	Fth1	0.0294803	-1.32172	0.530468
ENSHGLG00000005570	SPO11	0.0294803	3.91117	2.53047
ENSHGLG00000031005	ENSHGLG00000031005	0.0294803	2.50281	2.53047
ENSHGLG00000017191	LEPR	0.0297272	1.98269	2.52685
ENSHGLG00000006635	DPF3	0.0302293	-2.03442	0.519571
ENSHGLG00000006977	DUSP16	0.0304146	1.44668	2.51692
ENSHGLG00000013155	ENSHGLG00000013155	0.030862	-2.68112	0.510575
ENSHGLG00000017966	ART5	0.030862	5.87438	2.51058
ENSHGLG00000029955	ENSHGLG00000029955	0.030862	2.82249	2.51058
ENSHGLG00000004468	ENSHGLG00000004468	0.0310247	-1.29042	0.508292
ENSHGLG00000008044	STARD10	0.0310247	2.5588	2.50829
ENSHGLG00000000533	FAM160A1	0.0310318	2.35805	2.50819
ENSHGLG00000007067	DCST2	0.0310318	4.00944	2.50819
ENSHGLG00000012795	RFTN1	0.0310318	-1.20683	0.508193
ENSHGLG00000004265	Sh3rf2	0.0311201	2.70235	2.50696
ENSHGLG00000021009	RASSF10	0.0315068	2.49309	2.5016
ENSHGLG00000014156	NUPR1	0.0325138	3.96579	2.48793
ENSHGLG00000015760	ENSHGLG00000015760	0.0325742	2.69948	2.48713
ENSHGLG00000028422	ENSHGLG00000028422	0.0326786	2.50827	2.48574
ENSHGLG00000011721	ADGRD1	0.0328801	1.73859	2.48307
ENSHGLG00000009128	MUSK	0.0334049	6.22621	2.47619
ENSHGLG00000004840	ENSHGLG00000004840	0.0334137	-3.1929	0.476076
ENSHGLG00000013747	ENSHGLG00000013747	0.0334137	2.27608	2.47608
ENSHGLG00000018592	MAPRE3	0.0334137	1.53307	2.47608
ENSHGLG00000010033	DUOX2	0.0335604	2.57386	2.47417
ENSHGLG00000009011	ENPP2	0.033582	1.86254	2.47389
ENSHGLG00000024173	RF01295	0.0338225	1.94265	2.47079
ENSHGLG00000019133	FOXJ1	0.0343776	2.71547	2.46372
ENSHGLG00000006681	PPTC7	0.0351488	1.1857	2.45409
ENSHGLG00000004272	ENSHGLG00000004272	0.0351707	-1.14323	0.45382
ENSHGLG00000005115	BHMG1	0.0351707	4.267	2.45382
ENSHGLG00000015864	ARG1	0.0351707	2.18722	2.45382
ENSHGLG00000015103	NUSAP1	0.0355019	-1.30345	0.449749
ENSHGLG00000021609	RF00560	0.0355019	1.5633	2.44975
ENSHGLG00000008874	TCP11L2	0.0362858	2.71696	2.44026
ENSHGLG00000020434	FAM46D	0.0363471	4.16293	2.43953
ENSHGLG00000003713	ENSHGLG00000003713	0.0365926	-3.42771	0.436607
ENSHGLG00000015538	CCDC9B	0.0368872	3.47608	2.43312
ENSHGLG00000017936	WDR3	0.0368872	-1.09285	0.433125
ENSHGLG00000014961	GDPD3	0.0369632	3.43422	2.43223
ENSHGLG00000016043	ENTHD1	0.0369632	3.19655	2.43223
ENSHGLG00000015602	ALDH3B2	0.0371712	5.15725	2.42979
ENSHGLG00000011372	ENSHGLG00000011372	0.037701	3.71605	2.42365
ENSHGLG00000012490	TEX264	0.0384275	1.52533	2.41536
ENSHGLG00000024096	RF00100	0.0387569	-3.3076	0.411651
ENSHGLG00000011490	AK1	0.0396949	2.19368	2.40127
ENSHGLG00000002637	ENSHGLG00000002637	0.0404361	-3.56621	0.393231
ENSHGLG00000005876	ENSHGLG00000005876	0.0406671	5.27552	2.39076
ENSHGLG00000018209	TC2N	0.0408743	1.7227	2.38855
ENSHGLG00000004187	BTG2	0.0410532	1.93663	2.38665
ENSHGLG00000017001	CTCFL	0.0410986	3.75574	2.38617
ENSHGLG00000018177	PAPPA2	0.0410986	1.21173	2.38617
ENSHGLG00000014933	ASTN2	0.0411337	-1.45095	0.385802
ENSHGLG00000002413	AKR1A1	0.0412873	-0.994931	0.384183
ENSHGLG00000013983	SCNN1G	0.0412873	4.52966	2.38418
ENSHGLG00000015147	EEF1B2	0.0412873	-1.13371	0.384183
ENSHGLG00000017855	ENSHGLG00000017855	0.0412873	3.44596	2.38418
ENSHGLG00000023700	RF00218	0.0412873	2.38896	2.38418
ENSHGLG00000018675	C3	0.0417796	1.81507	2.37904
ENSHGLG00000007386	OTOF	0.0420186	2.18121	2.37656
ENSHGLG00000006901	RHCG	0.042031	3.66072	2.37643
ENSHGLG00000001860	ENSHGLG00000001860	0.0434774	-2.78546	0.361736
ENSHGLG00000015257	ARC	0.0434814	3.70069	2.3617
ENSHGLG00000028634	ENSHGLG00000028634	0.0440395	1.28536	2.35616
ENSHGLG00000018952	FHL1	0.0452273	2.48338	2.3446
ENSHGLG00000021526	RF00056	0.0452273	2.60331	2.3446
ENSHGLG00000010199	CHST15	0.0453557	-1.30297	0.343368
ENSHGLG00000005226	ENSHGLG00000005226	0.0453998	3.35367	2.34295
ENSHGLG00000009793	MYO3B	0.0453998	3.62875	2.34295
ENSHGLG00000021583	RF00431	0.0453998	2.43743	2.34295
ENSHGLG00000000478	GAL3ST1	0.0455766	3.82009	2.34126
ENSHGLG00000005652	ENSHGLG00000005652	0.0455766	4.61947	2.34126
ENSHGLG00000018888	PCK1	0.0455766	3.42128	2.34126
ENSHGLG00000022343	RF00614	0.0455766	2.01433	2.34126
ENSHGLG00000023122	RF00019	0.0455766	1.93837	2.34126
ENSHGLG00000008073	ENSHGLG00000008073	0.0456545	-1.34295	0.340517
ENSHGLG00000008374	PDCL2	0.0456545	4.77824	2.34052
ENSHGLG00000009364	ENSHGLG00000009364	0.0456545	6.05385	2.34052
ENSHGLG00000017272	PCCB	0.0456545	-0.98781	0.340517
ENSHGLG00000017593	ACVRL1	0.0456545	2.99662	2.34052
ENSHGLG00000029713	ENSHGLG00000029713	0.0457466	-2.24622	0.339641
ENSHGLG00000004089	FN1	0.0459069	1.86641	2.33812
ENSHGLG00000021653	RF00003	0.0459069	2.43526	2.33812
ENSHGLG00000023979	RF00091	0.0459069	2.4453	2.33812
ENSHGLG00000005214	SLC41A2	0.046244	2.02978	2.33494
ENSHGLG00000010750	ALOX12	0.046244	1.85466	2.33494
ENSHGLG00000014522	MYLK2	0.0466453	4.71831	2.33119
ENSHGLG00000018239	GRM1	0.0466453	2.20685	2.33119
ENSHGLG00000002712	AKAP4	0.0468837	3.73622	2.32898
ENSHGLG00000005416	HEPHL1	0.0468837	4.16199	2.32898
ENSHGLG00000010832	ENSHGLG00000010832	0.0468837	1.17357	2.32898
ENSHGLG00000002450	MSLN	0.0469424	2.28147	2.32843
ENSHGLG00000003096	NGEF	0.0469424	2.44214	2.32843
ENSHGLG00000006746	ENSHGLG00000006746	0.0469424	1.99727	2.32843
ENSHGLG00000010644	ENSHGLG00000010644	0.0469424	-1.14679	0.328435
ENSHGLG00000007414	ENSHGLG00000007414	0.0471022	-1.59851	0.326959
ENSHGLG00000003143	AGXT	0.0471481	2.05795	2.32654
ENSHGLG00000018573	IQCA1	0.0471481	3.22168	2.32654
ENSHGLG00000016647	CYP51A1	0.0471523	-1.98186	0.326497
ENSHGLG00000013613	FKBP6	0.0480813	3.40052	2.31802
ENSHGLG00000025425	ENSHGLG00000025425	0.0480813	-3.04264	0.318024
ENSHGLG00000005043	ENSHGLG00000005043	0.048248	2.45211	2.31652
ENSHGLG00000008296	ENSHGLG00000008296	0.048248	-1.72149	0.316521
ENSHGLG00000030628	ENSHGLG00000030628	0.0482683	3.66269	2.31634
ENSHGLG00000016334	TBX1	0.0488103	1.92286	2.31149
ENSHGLG00000002040	SGMS2	0.0488923	2.33335	2.31076
ENSHGLG00000007234	PCDH9	0.0494171	-1.94598	0.306123
ENSHGLG00000007389	GGT7	0.0494171	2.23107	2.30612
ENSHGLG00000005502	LMNTD1	0.0496922	2.21432	2.30371
ENSHGLG00000010701	WNT11	0.0496922	1.7586	2.30371
ENSHGLG00000013404	LRRK1	0.0496922	1.06139	2.30371
ENSHGLG00000009459	IGFBP5	0.0499854	1.33057	2.30116
ENSHGLG00000016332	ENSHGLG00000016332	0.0499854	-1.10704	0.301157

## Sheet: DATA FILE 2
Differentially expressed genes between P1 and P8 ovaries.
Ensembl_ID	Gene_name	p_adj	log2fc	rank
ENSHGLG00000022855	RF00598	5.64e-11	-7.8029	9.24853
ENSHGLG00000005544	CDH17	6.23e-09	3.04012	9.2056
ENSHGLG00000025491	ENSHGLG00000025491	6.23e-09	4.08624	9.2056
ENSHGLG00000015198	ENSHGLG00000015198	4.1e-08	4.04637	8.3876
ENSHGLG00000031232	ENSHGLG00000031232	7.18e-08	8.19849	8.14403
ENSHGLG00000012658	ADAMTS18	2.49e-06	1.96642	6.60303
ENSHGLG00000017644	ENSHGLG00000017644	2.77e-06	2.97297	6.55737
ENSHGLG00000016967	NR2E3	3.48e-06	3.87058	6.45799
ENSHGLG00000005360	SVOPL	4.24e-06	2.86781	6.37304
ENSHGLG00000013732	ENSHGLG00000013732	5.13e-05	4.50254	5.29005
ENSHGLG00000015748	ESYT1	0.000105742	1.40096	4.97575
ENSHGLG00000026801	ENSHGLG00000026801	0.000157654	2.6296	4.8023
ENSHGLG00000031336	ENSHGLG00000031336	0.000387991	2.09758	4.41118
ENSHGLG00000011021	LCT	0.000451058	2.27104	4.34577
ENSHGLG00000018305	SLC38A8	0.000650972	3.30882	4.18644
ENSHGLG00000009553	ENSHGLG00000009553	0.000664022	2.08751	4.17782
ENSHGLG00000010651	NEUROD2	0.000664022	2.44557	4.17782
ENSHGLG00000011529	DHX58	0.000915097	2.31959	4.03853
ENSHGLG00000021625	RF00398	0.00107194	-2.18067	1.96983
ENSHGLG00000021745	RF00563	0.00114568	-1.62472	1.94094
ENSHGLG00000018119	CHADL	0.00251546	1.65492	3.59938
ENSHGLG00000016396	ENSHGLG00000016396	0.00364762	2.90622	3.43799
ENSHGLG00000019075	PADI6	0.00410502	2.97673	3.38668
ENSHGLG00000029284	ENSHGLG00000029284	0.0065251	2.19902	3.18541
ENSHGLG00000009667	ABCC6	0.00653205	2.17096	3.18495
ENSHGLG00000016670	C15orf48	0.00653205	2.09128	3.18495
ENSHGLG00000009345	ESRRG	0.00693699	1.6768	3.15883
ENSHGLG00000009360	ATXN1	0.0075451	1.17706	3.12234
ENSHGLG00000004276	LHX8	0.00828469	2.62513	3.08172
ENSHGLG00000021079	ANKRD63	0.00881165	2.88981	3.05494
ENSHGLG00000006174	GDF9	0.0124559	1.76184	2.90463
ENSHGLG00000017297	SKOR1	0.0125323	2.13297	2.90197
ENSHGLG00000008004	PLEKHG5	0.0136686	1.32425	2.86427
ENSHGLG00000013495	PAPLN	0.0136686	1.79797	2.86427
ENSHGLG00000031496	ENSHGLG00000031496	0.0136686	3.88901	2.86427
ENSHGLG00000023701	RF00443	0.0136972	-1.84298	0.863369
ENSHGLG00000001823	TLX1	0.0206918	2.38042	2.6842
ENSHGLG00000023639	RF00322	0.0206918	-2.35681	0.684201
ENSHGLG00000016356	SERPINA5	0.0250918	2.6778	2.60047
ENSHGLG00000017833	SVOP	0.0250918	1.50049	2.60047
ENSHGLG00000009361	ENSHGLG00000009361	0.0271352	1.96229	2.56647
ENSHGLG00000015903	HIF3A	0.0271352	-1.22081	0.566467
ENSHGLG00000022639	RF00392	0.0271352	-2.06551	0.566467
ENSHGLG00000002724	CHRM1	0.0278033	2.12305	2.5559
ENSHGLG00000014351	ADAD2	0.0294496	2.55257	2.53092
ENSHGLG00000022394	RF00561	0.0299628	-2.01426	0.523417
ENSHGLG00000027953	ENSHGLG00000027953	0.0299628	2.21889	2.52342
ENSHGLG00000018155	GBX2	0.0303474	2.49658	2.51788
ENSHGLG00000013821	PHACTR3	0.0326413	1.89824	2.48623
ENSHGLG00000022985	RF01848	0.03361	2.32754	2.47353
ENSHGLG00000002637	ENSHGLG00000002637	0.0369622	2.69107	2.43224
ENSHGLG00000014750	UPB1	0.0369622	2.85985	2.43224
ENSHGLG00000011569	FEZF2	0.0375209	2.32699	2.42573
ENSHGLG00000018710	LRRC43	0.0387445	2.34817	2.41179
ENSHGLG00000004604	HELT	0.0394342	2.1193	2.40413
ENSHGLG00000007046	NKX1-1	0.039832	2.48566	2.39977
ENSHGLG00000012125	ERN2	0.0448872	2.34698	2.34788
ENSHGLG00000031355	ENSHGLG00000031355	0.0450314	1.75825	2.34648
ENSHGLG00000022406	RF00411	0.0450754	-1.87784	0.34606
ENSHGLG00000022649	RF00264	0.0450754	-1.73564	0.34606

## Sheet: DATA FILE 3
Differentially expressed genes between P8 and P28 ovaries.
Ensembl_ID	Gene_name	p_adj	log2fc	rank
ENSHGLG00000019075	PADI6	1.7338e-45	3.51296	45.761
ENSHGLG00000010614	ENSHGLG00000010614	4.12062e-35	3.89013	35.385
ENSHGLG00000015065	NLRP14	3.50549e-33	4.14386	33.4553
ENSHGLG00000014375	DMC1	5.6546e-33	-4.76965	31.2476
ENSHGLG00000018570	RAD21L1	1.38715e-31	-5.1109	29.8579
ENSHGLG00000002751	CCNB3	1.97738e-31	-3.84087	29.7039
ENSHGLG00000000218	ENSHGLG00000000218	4.09629e-31	2.78686	31.3876
ENSHGLG00000013838	RYR1	6.35858e-31	-3.50477	29.1966
ENSHGLG00000002825	ENSHGLG00000002825	3.1021e-30	2.44532	30.5083
ENSHGLG00000015236	C9orf84	1.50263e-29	-3.99744	27.8231
ENSHGLG00000007561	SYCP2	3.70018e-29	-3.41067	27.4318
ENSHGLG00000004621	RBM44	7.21454e-27	-4.07649	25.1418
ENSHGLG00000027051	ENSHGLG00000027051	3.19619e-26	-3.6042	24.4954
ENSHGLG00000013001	ENSHGLG00000013001	7.90575e-26	-5.26288	24.1021
ENSHGLG00000012767	MAJIN	3.14967e-25	-5.16264	23.5017
ENSHGLG00000002450	MSLN	2.25865e-24	3.00498	24.6462
ENSHGLG00000004604	HELT	4.27152e-24	3.13182	24.3694
ENSHGLG00000005570	SPO11	4.27152e-24	-4.58581	22.3694
ENSHGLG00000005115	BHMG1	1.56515e-23	-4.20026	21.8054
ENSHGLG00000013724	MEIOC	1.56515e-23	-3.52219	21.8054
ENSHGLG00000003122	ENSHGLG00000003122	6.76883e-23	3.35879	23.1695
ENSHGLG00000013542	DPEP3	2.00947e-22	-3.64701	20.6969
ENSHGLG00000000584	MAP3K15	2.58018e-22	-3.07707	20.5884
ENSHGLG00000005062	GLRX	5.19974e-22	2.1156	22.284
ENSHGLG00000013488	DAZL	8.81554e-22	-2.95118	20.0548
ENSHGLG00000012510	ENSHGLG00000012510	1.02892e-21	-4.36936	19.9876
ENSHGLG00000004845	SYCP3	7.23238e-20	-3.42583	18.1407
ENSHGLG00000006508	LRP2	7.23238e-20	-2.55035	18.1407
ENSHGLG00000004860	M1AP	3.13192e-19	-2.89602	17.5042
ENSHGLG00000016808	ENSHGLG00000016808	8.0719e-19	-3.90271	17.093
ENSHGLG00000015853	PIWIL2	1.34852e-18	-2.94664	16.8701
ENSHGLG00000009360	ATXN1	4.34957e-18	2.1584	18.3616
ENSHGLG00000011714	S100PBP	7.1388e-18	-2.25695	16.1464
ENSHGLG00000005307	MSH4	9.69457e-18	-3.25857	16.0135
ENSHGLG00000017562	BOLL	2.23504e-17	-2.97065	15.6507
ENSHGLG00000014309	SPTBN2	3.00353e-17	-2.02578	15.5224
ENSHGLG00000001371	USP11	3.58993e-17	-2.40203	15.4449
ENSHGLG00000003196	ATP6V1G3	3.69711e-17	3.10851	17.4321
ENSHGLG00000000384	RAB3B	9.88733e-17	-3.39901	15.0049
ENSHGLG00000004900	SMC1B	1.84508e-16	-2.38301	14.734
ENSHGLG00000002024	NUTM1	2.20424e-16	-5.38403	14.6567
ENSHGLG00000001626	REC8	2.26136e-16	-3.62514	14.6456
ENSHGLG00000013087	HORMAD1	2.3383e-16	-2.93011	14.6311
ENSHGLG00000025488	ENSHGLG00000025488	4.11432e-16	3.10005	16.3857
ENSHGLG00000004928	MALRD1	4.51682e-16	2.03802	16.3452
ENSHGLG00000012730	MCMDC2	4.68029e-16	-3.34079	14.3297
ENSHGLG00000018729	RYR3	6.84977e-16	1.71774	16.1643
ENSHGLG00000012089	ENSHGLG00000012089	8.90755e-16	-2.94233	14.0502
ENSHGLG00000019550	ENSHGLG00000019550	9.05303e-16	-2.32412	14.0432
ENSHGLG00000019570	ALPK1	1.21468e-15	-2.26409	13.9155
ENSHGLG00000016321	SYNGR4	1.39468e-15	-3.43116	13.8555
ENSHGLG00000027922	ENSHGLG00000027922	1.63355e-15	-4.76288	13.7869
ENSHGLG00000009316	ENSHGLG00000009316	4.64069e-15	-3.10185	13.3334
ENSHGLG00000016931	SLC4A10	4.64069e-15	-3.33813	13.3334
ENSHGLG00000007600	ENSHGLG00000007600	8.35347e-15	-2.15712	13.0781
ENSHGLG00000009985	ZP2	1.01085e-14	3.79566	14.9953
ENSHGLG00000031585	ENSHGLG00000031585	1.35012e-14	-3.27224	12.8696
ENSHGLG00000018084	ENSHGLG00000018084	1.82302e-14	-2.06222	12.7392
ENSHGLG00000025853	ENSHGLG00000025853	1.85987e-14	-3.8637	12.7305
ENSHGLG00000006208	CCDC73	2.16954e-14	-2.74693	12.6636
ENSHGLG00000016530	STOML1	2.62959e-14	2.39699	14.5801
ENSHGLG00000013896	CCDC158	5.35449e-14	-3.13293	12.2713
ENSHGLG00000010997	TEX12	7.04288e-14	-2.95944	12.1522
ENSHGLG00000013732	ENSHGLG00000013732	7.8769e-14	2.54922	14.1036
ENSHGLG00000011131	ENSHGLG00000011131	9.73784e-14	-2.95724	12.0115
ENSHGLG00000014626	TMEM116	1.05405e-13	-2.37064	11.9771
ENSHGLG00000008030	ENSHGLG00000008030	1.13114e-13	-1.82676	11.9465
ENSHGLG00000008474	STK31	1.28409e-13	-2.1839	11.8914
ENSHGLG00000014541	NR1H3	1.3618e-13	-2.89786	11.8659
ENSHGLG00000011630	DMRT1	2.52897e-13	-3.1387	11.5971
ENSHGLG00000009000	POLN	2.78125e-13	-2.38391	11.5558
ENSHGLG00000009553	ENSHGLG00000009553	2.95477e-13	1.64401	13.5295
ENSHGLG00000005544	CDH17	4.74122e-13	2.168	13.3241
ENSHGLG00000006681	PPTC7	5.23618e-13	-1.95019	11.281
ENSHGLG00000018910	CNTD1	6.03819e-13	-4.88021	11.2191
ENSHGLG00000019317	INCA1	8.20522e-13	-3.70344	11.0859
ENSHGLG00000015795	PKMYT1	8.97451e-13	-1.8786	11.047
ENSHGLG00000002035	DMRTC2	1.23109e-12	-2.22171	10.9097
ENSHGLG00000029364	ENSHGLG00000029364	1.5417e-12	-2.6061	10.812
ENSHGLG00000001751	ZCWPW2	1.74617e-12	-2.75585	10.7579
ENSHGLG00000014112	HHLA2	1.96631e-12	1.73816	12.7063
ENSHGLG00000028863	ENSHGLG00000028863	2.13786e-12	-2.46214	10.67
ENSHGLG00000011576	ENSHGLG00000011576	2.25188e-12	-2.51944	10.6475
ENSHGLG00000018572	KNL1	3.21606e-12	-1.76838	10.4927
ENSHGLG00000000230	ANKRD31	3.52374e-12	-2.28567	10.453
ENSHGLG00000008171	ENSHGLG00000008171	4.03556e-12	2.79859	12.3941
ENSHGLG00000014394	BICDL1	4.47057e-12	-2.05588	10.3496
ENSHGLG00000002368	NEB	4.75482e-12	1.9484	12.3229
ENSHGLG00000017666	BUB1	5.5833e-12	-1.76323	10.2531
ENSHGLG00000014885	CERS3	6.78962e-12	-2.56191	10.1682
ENSHGLG00000014142	NFXL1	7.65359e-12	-1.68089	10.1161
ENSHGLG00000012025	BOLA1	8.12123e-12	7.44215	12.0904
ENSHGLG00000017181	ZCWPW1	9.03521e-12	-2.00806	10.0441
ENSHGLG00000019168	ZNF280C	9.84994e-12	-1.61144	10.0066
ENSHGLG00000002226	ENSHGLG00000002226	1.08524e-11	-2.5682	9.96447
ENSHGLG00000013631	ENSHGLG00000013631	1.12534e-11	1.93058	11.9487
ENSHGLG00000002342	NETO2	1.27598e-11	-1.7495	9.89416
ENSHGLG00000007727	TDRD9	1.36201e-11	-2.12387	9.86582
ENSHGLG00000019200	DNAH8	1.60824e-11	-2.25653	9.79365
ENSHGLG00000016924	BCO2	1.80575e-11	-3.15911	9.74334
ENSHGLG00000000701	GAB3	1.81656e-11	-1.92664	9.74075
ENSHGLG00000013707	ENSHGLG00000013707	1.81656e-11	-2.36822	9.74075
ENSHGLG00000019037	NRXN2	2.78397e-11	-2.49096	9.55533
ENSHGLG00000014203	TERB2	3.06891e-11	-3.43541	9.51302
ENSHGLG00000005566	HSF5	3.82387e-11	-2.49204	9.4175
ENSHGLG00000005457	JAG1	3.91035e-11	1.25832	11.4078
ENSHGLG00000030156	ENSHGLG00000030156	4.06193e-11	-2.49714	9.39127
ENSHGLG00000001669	TDRD7	4.69471e-11	-1.83967	9.32839
ENSHGLG00000012630	ENSHGLG00000012630	4.86971e-11	-1.77844	9.3125
ENSHGLG00000019278	ARHGAP18	4.86971e-11	1.34334	11.3125
ENSHGLG00000016670	C15orf48	4.96867e-11	2.09697	11.3038
ENSHGLG00000003151	Rgs5	5.21697e-11	2.07624	11.2826
ENSHGLG00000030830	ENSHGLG00000030830	5.76777e-11	-3.42731	9.23899
ENSHGLG00000006174	GDF9	7.83692e-11	1.72162	11.1059
ENSHGLG00000013979	XDH	8.3571e-11	1.84052	11.0779
ENSHGLG00000027052	ENSHGLG00000027052	8.38422e-11	-3.11925	9.07654
ENSHGLG00000002463	ENSHGLG00000002463	9.73391e-11	-2.39477	9.01171
ENSHGLG00000015198	ENSHGLG00000015198	1.11048e-10	2.06416	10.9545
ENSHGLG00000004390	BMP15	1.14447e-10	2.40004	10.9414
ENSHGLG00000031312	ENSHGLG00000031312	1.17763e-10	2.17706	10.929
ENSHGLG00000030302	ENSHGLG00000030302	1.18545e-10	-3.35539	8.92612
ENSHGLG00000019574	ENSHGLG00000019574	1.71554e-10	-2.20489	8.7656
ENSHGLG00000019940	ENSHGLG00000019940	1.71554e-10	-2.48825	8.7656
ENSHGLG00000016979	ENSHGLG00000016979	1.72341e-10	2.47219	10.7636
ENSHGLG00000014625	SLC4A8	2.0124e-10	-2.46073	8.69629
ENSHGLG00000018077	ENSHGLG00000018077	2.0424e-10	-1.74079	8.68986
ENSHGLG00000007546	RBBP8	2.48142e-10	-1.64482	8.6053
ENSHGLG00000014853	ENSHGLG00000014853	3.03625e-10	-2.62495	8.51766
ENSHGLG00000007199	RAD9B	3.13985e-10	-2.89853	8.50309
ENSHGLG00000006651	CCDC117	3.1622e-10	-1.6418	8.50001
ENSHGLG00000011100	PPA1	3.34256e-10	-1.78733	8.47592
ENSHGLG00000016534	ENSHGLG00000016534	3.77448e-10	1.40092	10.4231
ENSHGLG00000014701	ENSHGLG00000014701	3.80199e-10	-3.63838	8.41999
ENSHGLG00000026856	ENSHGLG00000026856	4.20545e-10	-3.73774	8.37619
ENSHGLG00000000897	ENSHGLG00000000897	5.22903e-10	-2.89986	8.28158
ENSHGLG00000006439	RPGRIP1	5.24382e-10	-2.84941	8.28035
ENSHGLG00000004402	CCDC18	5.33844e-10	-1.46632	8.27259
ENSHGLG00000006908	HSPH1	5.78783e-10	-1.70014	8.23748
ENSHGLG00000010109	C14orf39	5.78783e-10	-1.59543	8.23748
ENSHGLG00000014894	TMEM38B	6.24689e-10	-2.0079	8.20434
ENSHGLG00000010252	ENSHGLG00000010252	6.70488e-10	-2.61524	8.17361
ENSHGLG00000001637	TAL1	7.01254e-10	-1.46888	8.15412
ENSHGLG00000005043	ENSHGLG00000005043	7.05635e-10	-2.14486	8.15142
ENSHGLG00000031620	ENSHGLG00000031620	7.27849e-10	-1.6013	8.13796
ENSHGLG00000019478	SLC15A1	7.33265e-10	1.99814	10.1347
ENSHGLG00000017883	CNTLN	7.96948e-10	-1.56316	8.09857
ENSHGLG00000000828	ENSHGLG00000000828	8.01391e-10	-1.52519	8.09616
ENSHGLG00000028065	ENSHGLG00000028065	8.51323e-10	-4.51567	8.06991
ENSHGLG00000017406	NECAB1	9.4197e-10	-1.89675	8.02596
ENSHGLG00000000616	JADE3	9.50419e-10	-1.56386	8.02208
ENSHGLG00000020521	ENSHGLG00000020521	1.18022e-09	-1.97052	7.92804
ENSHGLG00000009181	GRAMD4	1.52021e-09	1.46204	9.8181
ENSHGLG00000000589	UGT8	1.6221e-09	-1.37135	7.78992
ENSHGLG00000005404	PLEKHA8	1.73713e-09	-1.5436	7.76017
ENSHGLG00000017320	Hp	1.84269e-09	2.54152	9.73455
ENSHGLG00000016595	CCDC122	1.87731e-09	-3.26897	7.72646
ENSHGLG00000012844	ENSHGLG00000012844	1.88258e-09	-1.25693	7.72525
ENSHGLG00000016108	PROSER2	2.13114e-09	1.56653	9.67139
ENSHGLG00000016165	FANCD2	2.19771e-09	-1.43055	7.65803
ENSHGLG00000015360	CCDC172	2.27407e-09	-1.94651	7.6432
ENSHGLG00000004092	CDC20B	2.38661e-09	-2.19058	7.62222
ENSHGLG00000009876	EPHA8	2.48933e-09	-2.25218	7.60392
ENSHGLG00000029955	ENSHGLG00000029955	2.79904e-09	-3.06484	7.55299
ENSHGLG00000001376	ENSHGLG00000001376	2.85391e-09	-1.90432	7.54456
ENSHGLG00000031373	ENSHGLG00000031373	3.25392e-09	-2.72354	7.48759
ENSHGLG00000028249	ENSHGLG00000028249	3.69479e-09	-2.56645	7.43241
ENSHGLG00000005860	ENSHGLG00000005860	4.0056e-09	-1.98172	7.39733
ENSHGLG00000019324	TDRD6	4.02315e-09	-2.66621	7.39543
ENSHGLG00000007823	ENSHGLG00000007823	4.06865e-09	-1.73881	7.39055
ENSHGLG00000000155	ENSHGLG00000000155	4.30757e-09	-1.4767	7.36577
ENSHGLG00000015251	ENSHGLG00000015251	4.35858e-09	1.16374	9.36065
ENSHGLG00000013937	XK	4.44229e-09	-2.01864	7.35239
ENSHGLG00000013495	PAPLN	5.04268e-09	1.60212	9.29734
ENSHGLG00000006103	SYCP1	5.23912e-09	-2.1948	7.28074
ENSHGLG00000016635	DPY19L2	5.23912e-09	-2.76162	7.28074
ENSHGLG00000006953	ENSHGLG00000006953	5.3046e-09	-1.34464	7.27535
ENSHGLG00000003886	SLC6A19	5.48297e-09	-2.93057	7.26098
ENSHGLG00000013419	SHMT2	5.48297e-09	1.36113	9.26098
ENSHGLG00000015199	ELAVL3	5.48297e-09	-2.77596	7.26098
ENSHGLG00000003359	ENSHGLG00000003359	5.87839e-09	1.68748	9.23074
ENSHGLG00000009043	SALL4	6.42619e-09	1.84589	9.19205
ENSHGLG00000017589	ZNF541	6.68268e-09	-1.95475	7.17505
ENSHGLG00000025583	ENSHGLG00000025583	6.88975e-09	-2.35943	7.1618
ENSHGLG00000014180	ENSHGLG00000014180	8.18199e-09	-1.50258	7.08714
ENSHGLG00000012531	EXOC6	9.41286e-09	-1.72885	7.02628
ENSHGLG00000025492	ENSHGLG00000025492	9.41286e-09	2.26848	9.02628
ENSHGLG00000015169	CCNB2	9.74671e-09	1.54787	9.01114
ENSHGLG00000008998	ENSHGLG00000008998	9.78516e-09	-4.56131	7.00943
ENSHGLG00000011770	KIF15	9.95405e-09	-1.43937	7.002
ENSHGLG00000004276	LHX8	1.01977e-08	2.01626	8.9915
ENSHGLG00000005155	MGAT5	1.09644e-08	1.15777	8.96002
ENSHGLG00000006477	KIF21A	1.11713e-08	-1.49861	6.9519
ENSHGLG00000006844	TESMIN	1.11713e-08	-3.21843	6.9519
ENSHGLG00000000548	ENSHGLG00000000548	1.19061e-08	-1.66767	6.92423
ENSHGLG00000000587	ACSBG1	1.31033e-08	2.18176	8.88262
ENSHGLG00000001120	WASF1	1.37824e-08	-1.7605	6.86067
ENSHGLG00000017522	HSPA14	1.48876e-08	-1.53308	6.82718
ENSHGLG00000008011	GCM2	1.52409e-08	2.52675	8.81699
ENSHGLG00000005512	CCNE1	1.52727e-08	-2.0992	6.81608
ENSHGLG00000011320	SV2A	1.52727e-08	-1.32901	6.81608
ENSHGLG00000004747	ENSHGLG00000004747	1.64511e-08	-2.68985	6.7838
ENSHGLG00000016550	CNTROB	1.68939e-08	-1.31003	6.77227
ENSHGLG00000011598	SKIL	1.83774e-08	-1.2828	6.73572
ENSHGLG00000013913	PLB1	1.88866e-08	1.51309	8.72385
ENSHGLG00000008587	ESCO2	1.92004e-08	-1.53866	6.71669
ENSHGLG00000016288	KIAA1755	1.9325e-08	1.54714	8.71388
ENSHGLG00000001910	ABCA5	2.0287e-08	-1.50235	6.69278
ENSHGLG00000000153	CLGN	2.2163e-08	-1.58215	6.65437
ENSHGLG00000010691	TUBA4A	2.21747e-08	1.28932	8.65414
ENSHGLG00000004096	GPLD1	2.23568e-08	1.61348	8.65059
ENSHGLG00000001011	LRCH2	2.23848e-08	-1.75627	6.65005
ENSHGLG00000009361	ENSHGLG00000009361	2.2507e-08	1.6551	8.64768
ENSHGLG00000002233	MAN1A1	2.25143e-08	1.34866	8.64754
ENSHGLG00000006805	Hprt1	2.25143e-08	-1.63701	6.64754
ENSHGLG00000004417	BAIAP2	2.60236e-08	1.28209	8.58463
ENSHGLG00000003794	STAB1	2.63876e-08	1.26153	8.5786
ENSHGLG00000013966	ENPP3	2.74671e-08	-1.68181	6.56119
ENSHGLG00000030667	ENSHGLG00000030667	2.78865e-08	-3.39964	6.55461
ENSHGLG00000000808	ENSHGLG00000000808	2.82836e-08	-3.58689	6.54847
ENSHGLG00000019300	IQCB1	2.88759e-08	-1.65572	6.53946
ENSHGLG00000027216	ENSHGLG00000027216	2.91262e-08	-2.90913	6.53572
ENSHGLG00000014672	SPDYA	3.37747e-08	-1.75702	6.47141
ENSHGLG00000011003	PJVK	3.39011e-08	-3.20131	6.46979
ENSHGLG00000017644	ENSHGLG00000017644	3.65907e-08	1.73861	8.43663
ENSHGLG00000005053	RIMS2	3.91149e-08	-1.47536	6.40766
ENSHGLG00000015547	CDC25B	3.9628e-08	1.41944	8.402
ENSHGLG00000004437	ENSHGLG00000004437	3.96896e-08	-1.67114	6.40132
ENSHGLG00000007245	CCDC169	4.11835e-08	-2.89716	6.38528
ENSHGLG00000013610	ENSHGLG00000013610	4.11835e-08	-1.56967	6.38528
ENSHGLG00000015790	ENSHGLG00000015790	4.11835e-08	-1.5398	6.38528
ENSHGLG00000016634	EHHADH	4.30353e-08	-1.70183	6.36617
ENSHGLG00000008915	CKAP5	4.40695e-08	-1.14056	6.35586
ENSHGLG00000005214	SLC41A2	4.83231e-08	-1.84785	6.31585
ENSHGLG00000025588	ENSHGLG00000025588	4.86034e-08	-1.51475	6.31333
ENSHGLG00000004091	ENSHGLG00000004091	5.128e-08	-2.31138	6.29005
ENSHGLG00000012852	FBXO47	5.29985e-08	-5.21944	6.27574
ENSHGLG00000018909	KIAA2026	5.29985e-08	-1.18378	6.27574
ENSHGLG00000007690	SYCP2L	5.31239e-08	1.76815	8.27471
ENSHGLG00000003069	NTRK1	5.3176e-08	-1.97637	6.27428
ENSHGLG00000002470	HUWE1	5.3408e-08	-1.16798	6.27239
ENSHGLG00000027592	ENSHGLG00000027592	5.3408e-08	-2.25151	6.27239
ENSHGLG00000009716	KNTC1	5.41778e-08	-1.21423	6.26618
ENSHGLG00000014867	HORMAD2	5.6675e-08	-5.22853	6.24661
ENSHGLG00000007759	ATP11C	5.67817e-08	-1.33488	6.24579
ENSHGLG00000004011	GRIK5	5.94025e-08	-1.3537	6.2262
ENSHGLG00000019772	ENSHGLG00000019772	5.97195e-08	-2.23774	6.22388
ENSHGLG00000006695	ENSHGLG00000006695	5.98922e-08	-1.63594	6.22263
ENSHGLG00000012227	CEP85	7.7229e-08	-1.35593	6.11222
ENSHGLG00000018455	ABCG5	8.55954e-08	-3.23428	6.06755
ENSHGLG00000014582	BSN	9.6003e-08	-1.77141	6.01772
ENSHGLG00000005257	SPTBN4	9.74576e-08	-1.99569	6.01118
ENSHGLG00000000848	TIMP4	9.96543e-08	-2.59007	6.0015
ENSHGLG00000007220	SLC25A31	9.96543e-08	-1.95191	6.0015
ENSHGLG00000005503	SPAST	1.0012e-07	-1.14877	5.99948
ENSHGLG00000014514	ENSHGLG00000014514	1.00825e-07	-1.53822	5.99643
ENSHGLG00000001155	MAP7D2	1.07424e-07	-1.86752	5.9689
ENSHGLG00000028563	ENSHGLG00000028563	1.13025e-07	-3.53795	5.94682
ENSHGLG00000015970	PLCL1	1.17755e-07	-1.40607	5.92902
ENSHGLG00000002340	SYTL2	1.21166e-07	1.26056	7.91662
ENSHGLG00000017737	GARNL3	1.22203e-07	-1.89146	5.91292
ENSHGLG00000003597	MEIOB	1.23747e-07	-4.25776	5.90746
ENSHGLG00000009243	ENSHGLG00000009243	1.26119e-07	-1.47208	5.89922
ENSHGLG00000003874	ADAD1	1.26746e-07	-1.67732	5.89707
ENSHGLG00000005296	ENSHGLG00000005296	1.3826e-07	-1.18114	5.8593
ENSHGLG00000016085	KIF5A	1.44706e-07	-1.64467	5.83951
ENSHGLG00000008979	AGK	1.50646e-07	1.13557	7.82204
ENSHGLG00000005199	ENSHGLG00000005199	1.54392e-07	1.3706	7.81138
ENSHGLG00000015181	ARID3B	1.54392e-07	-1.48877	5.81138
ENSHGLG00000011736	ENSHGLG00000011736	1.57293e-07	-1.11679	5.80329
ENSHGLG00000001459	F13B	1.58187e-07	-4.37943	5.80083
ENSHGLG00000001596	ABCA9	1.58234e-07	-2.0542	5.8007
ENSHGLG00000003747	PPME1	1.61386e-07	-1.39956	5.79214
ENSHGLG00000001715	FBXO15	1.62175e-07	-1.5653	5.79001
ENSHGLG00000001979	PDE6D	1.63923e-07	-1.68889	5.78536
ENSHGLG00000027183	ENSHGLG00000027183	1.69139e-07	3.29456	7.77176
ENSHGLG00000015971	ZKSCAN2	1.73949e-07	-1.54187	5.75958
ENSHGLG00000007670	ADAM2	1.83806e-07	-3.56042	5.73564
ENSHGLG00000005292	ENSHGLG00000005292	1.84409e-07	-1.29018	5.73422
ENSHGLG00000017817	ENSHGLG00000017817	1.86191e-07	-1.38258	5.73004
ENSHGLG00000010016	BUD23	1.90043e-07	-1.53284	5.72115
ENSHGLG00000010935	BDH1	1.96478e-07	1.56751	7.70669
ENSHGLG00000001177	ENSHGLG00000001177	1.97499e-07	-1.496	5.70443
ENSHGLG00000018484	MPZL3	1.97508e-07	-1.65326	5.70442
ENSHGLG00000017578	FBXO43	2.0272e-07	-1.96688	5.6931
ENSHGLG00000011090	ENSHGLG00000011090	2.04365e-07	1.53122	7.68959
ENSHGLG00000017834	CSTF3	2.14333e-07	-1.49457	5.66891
ENSHGLG00000001048	KITLG	2.28041e-07	-1.38561	5.64199
ENSHGLG00000002638	TBXT	2.34189e-07	-2.98736	5.63043
ENSHGLG00000005328	HTATSF1	2.35829e-07	-1.31697	5.6274
ENSHGLG00000007922	ENSHGLG00000007922	2.35829e-07	-1.37944	5.6274
ENSHGLG00000001333	AKAP6	2.53366e-07	-1.77503	5.59625
ENSHGLG00000015366	BEND4	2.55245e-07	-2.4509	5.59304
ENSHGLG00000025874	ENSHGLG00000025874	2.642e-07	-1.60846	5.57807
ENSHGLG00000018675	C3	3.00959e-07	1.80988	7.52149
ENSHGLG00000008952	ENSHGLG00000008952	3.01096e-07	1.38143	7.52129
ENSHGLG00000001613	ENSHGLG00000001613	3.03083e-07	-1.61226	5.51844
ENSHGLG00000016477	RALGAPA2	3.24303e-07	-1.22696	5.48905
ENSHGLG00000018534	ENSHGLG00000018534	3.37256e-07	-1.26905	5.47204
ENSHGLG00000000138	GINS1	3.53056e-07	-1.66023	5.45216
ENSHGLG00000004649	ENSHGLG00000004649	3.54243e-07	-1.2629	5.4507
ENSHGLG00000004947	KLHL35	3.61268e-07	-2.84312	5.44217
ENSHGLG00000007780	ENSHGLG00000007780	3.79043e-07	-1.42399	5.42131
ENSHGLG00000003616	ZSWIM5	3.85542e-07	-1.51164	5.41393
ENSHGLG00000001962	SERPINB5	3.90125e-07	1.5958	7.4088
ENSHGLG00000006119	FGL2	4.03059e-07	1.60476	7.39463
ENSHGLG00000017437	RNF157	4.27947e-07	-1.26706	5.36861
ENSHGLG00000006132	CUL5	4.31163e-07	-1.12197	5.36536
ENSHGLG00000011357	ENSHGLG00000011357	4.35506e-07	-2.56816	5.36101
ENSHGLG00000002691	POU2F2	4.36986e-07	-3.27091	5.35953
ENSHGLG00000017623	ZFP82	4.40552e-07	-1.69995	5.356
ENSHGLG00000008805	LMO1	4.54245e-07	2.0676	7.34271
ENSHGLG00000010823	MEIKIN	4.54245e-07	-2.26135	5.34271
ENSHGLG00000013259	PER1	4.5546e-07	1.27801	7.34155
ENSHGLG00000001192	SYTL3	4.6589e-07	2.14112	7.33172
ENSHGLG00000010907	EML6	5.36268e-07	1.61561	7.27062
ENSHGLG00000004317	BRDT	5.37056e-07	-1.74978	5.26998
ENSHGLG00000008183	HSPA4L	5.52684e-07	-1.25402	5.25752
ENSHGLG00000000936	TMEM154	5.68823e-07	2.14451	7.24502
ENSHGLG00000017001	CTCFL	5.76396e-07	-2.29668	5.23928
ENSHGLG00000012859	FOXRED2	5.78527e-07	1.15183	7.23768
ENSHGLG00000009793	MYO3B	6.95802e-07	-2.95387	5.15751
ENSHGLG00000001097	TMEM132E	7.14577e-07	-2.61971	5.14595
ENSHGLG00000001420	CTSC	7.32504e-07	1.12069	7.13519
ENSHGLG00000004175	ENSHGLG00000004175	7.5569e-07	-1.1492	5.12166
ENSHGLG00000003964	PIP4K2A	7.56524e-07	1.48714	7.12118
ENSHGLG00000007031	ENSHGLG00000007031	7.56524e-07	1.43814	7.12118
ENSHGLG00000007897	ARHGAP33	7.56524e-07	-1.80702	5.12118
ENSHGLG00000019355	ENSHGLG00000019355	7.57808e-07	-1.08767	5.12044
ENSHGLG00000003784	PRIMPOL	7.86439e-07	-1.27705	5.10433
ENSHGLG00000027633	ENSHGLG00000027633	8.20659e-07	-2.18352	5.08584
ENSHGLG00000018908	STRADA	8.21477e-07	-1.27584	5.0854
ENSHGLG00000001853	PIK3R3	9.49234e-07	-1.15809	5.02263
ENSHGLG00000019014	YTHDC2	9.59149e-07	-1.1908	5.01811
ENSHGLG00000003163	PRR19	9.93911e-07	-2.09883	5.00265
ENSHGLG00000007957	ENSHGLG00000007957	1.03069e-06	-4.13812	4.98687
ENSHGLG00000001854	SENP6	1.08891e-06	-1.09241	4.96301
ENSHGLG00000018612	IGFBP3	1.09088e-06	1.34035	6.96222
ENSHGLG00000006082	HAT1	1.10253e-06	-1.35634	4.95761
ENSHGLG00000013817	CPZ	1.1307e-06	1.56377	6.94665
ENSHGLG00000004556	GPAT2	1.19475e-06	-1.861	4.92272
ENSHGLG00000015073	ATG2B	1.24308e-06	-1.08883	4.9055
ENSHGLG00000011701	WEE2	1.25294e-06	2.49763	6.90207
ENSHGLG00000003581	ENSHGLG00000003581	1.27086e-06	-1.12665	4.8959
ENSHGLG00000012134	CPA3	1.28736e-06	3.19308	6.8903
ENSHGLG00000014908	ENSHGLG00000014908	1.35797e-06	-2.01025	4.86711
ENSHGLG00000004209	PRPH	1.42211e-06	-2.09651	4.84707
ENSHGLG00000016544	ENSHGLG00000016544	1.42823e-06	1.39303	6.8452
ENSHGLG00000019361	EAF2	1.44178e-06	-2.06132	4.8411
ENSHGLG00000017177	ENSHGLG00000017177	1.46593e-06	-2.56593	4.83389
ENSHGLG00000005648	ENSHGLG00000005648	1.50088e-06	-1.60772	4.82365
ENSHGLG00000002704	CRYBG1	1.54923e-06	-1.21666	4.80989
ENSHGLG00000005287	ENSHGLG00000005287	1.55202e-06	-1.20016	4.8091
ENSHGLG00000007105	TOMM34	1.58963e-06	-1.39404	4.7987
ENSHGLG00000020589	ENSHGLG00000020589	1.5939e-06	-1.51239	4.79754
ENSHGLG00000010245	TDP1	1.64929e-06	1.14325	6.7827
ENSHGLG00000015977	VRTN	1.68379e-06	2.03409	6.77371
ENSHGLG00000020818	ENSHGLG00000020818	1.72334e-06	-1.79387	4.76363
ENSHGLG00000010102	FBXO41	1.84331e-06	-1.69266	4.7344
ENSHGLG00000007202	HOOK1	1.87314e-06	-1.25171	4.72743
ENSHGLG00000010427	ABCA13	1.89949e-06	-2.03698	4.72136
ENSHGLG00000007932	ENSHGLG00000007932	2.11624e-06	-1.15501	4.67444
ENSHGLG00000003307	CCNO	2.13101e-06	1.95429	6.67141
ENSHGLG00000013821	PHACTR3	2.13101e-06	1.3547	6.67141
ENSHGLG00000018426	PBK	2.14667e-06	-1.12963	4.66824
ENSHGLG00000017343	HRH3	2.2371e-06	-2.07333	4.65031
ENSHGLG00000011809	ENSHGLG00000011809	2.26685e-06	2.25513	6.64458
ENSHGLG00000010361	ENSHGLG00000010361	2.27437e-06	-1.167	4.64314
ENSHGLG00000027522	ENSHGLG00000027522	2.27437e-06	-4.22781	4.64314
ENSHGLG00000009333	PTH2	2.36664e-06	-2.96434	4.62587
ENSHGLG00000002882	SH3BP5	2.41458e-06	1.1148	6.61716
ENSHGLG00000003759	ERC2	2.43734e-06	-1.47632	4.61308
ENSHGLG00000017297	SKOR1	2.47476e-06	1.57312	6.60647
ENSHGLG00000001646	DPT	2.49222e-06	1.56629	6.60341
ENSHGLG00000007174	CLUL1	2.56602e-06	-3.12736	4.59074
ENSHGLG00000012247	FXR2	2.62126e-06	-1.35027	4.58149
ENSHGLG00000011294	ENSHGLG00000011294	2.62147e-06	-1.85953	4.58146
ENSHGLG00000001394	FAM135A	2.6254e-06	-1.09261	4.58081
ENSHGLG00000006592	MYBPC3	2.72188e-06	-1.71296	4.56513
ENSHGLG00000012869	NR6A1	2.7466e-06	-1.56851	4.56121
ENSHGLG00000007646	VAV3	2.74877e-06	1.41363	6.56086
ENSHGLG00000009467	MMP24	2.9535e-06	-1.25343	4.52966
ENSHGLG00000014569	SOAT1	2.98186e-06	-1.28187	4.52551
ENSHGLG00000011183	DIAPH1	3.11773e-06	-1.03732	4.50616
ENSHGLG00000018384	GCNT2	3.11773e-06	1.1981	6.50616
ENSHGLG00000015587	ENSHGLG00000015587	3.1492e-06	-1.58403	4.5018
ENSHGLG00000002949	WNK3	3.22368e-06	-1.10829	4.49165
ENSHGLG00000011505	ESF1	3.23813e-06	-1.31738	4.48971
ENSHGLG00000004180	ENSHGLG00000004180	3.44138e-06	1.36807	6.46327
ENSHGLG00000001918	ENSHGLG00000001918	3.4765e-06	-1.10315	4.45886
ENSHGLG00000003686	SNED1	3.50276e-06	1.24576	6.45559
ENSHGLG00000011963	PLEK2	3.55924e-06	-1.43107	4.44864
ENSHGLG00000011704	ENSHGLG00000011704	3.6314e-06	-1.26594	4.43993
ENSHGLG00000009792	ENSHGLG00000009792	3.66531e-06	-1.03146	4.43589
ENSHGLG00000002468	ENSHGLG00000002468	3.67596e-06	-3.83313	4.43463
ENSHGLG00000004997	ENSHGLG00000004997	3.72746e-06	1.09453	6.42859
ENSHGLG00000015302	MAPK8IP2	3.73981e-06	-2.13536	4.42715
ENSHGLG00000017172	DAAM2	3.82164e-06	1.18473	6.41775
ENSHGLG00000016981	EEF1D	4.03615e-06	1.00748	6.39403
ENSHGLG00000007084	TEX15	4.1861e-06	-1.54318	4.37819
ENSHGLG00000020828	ENSHGLG00000020828	4.23161e-06	-2.33125	4.37349
ENSHGLG00000010480	ENSHGLG00000010480	4.40442e-06	-1.93709	4.35611
ENSHGLG00000006998	ENSHGLG00000006998	4.44702e-06	1.20418	6.35193
ENSHGLG00000004494	ENSHGLG00000004494	4.5198e-06	1.764	6.34488
ENSHGLG00000017846	COL2A1	4.66002e-06	1.25625	6.33161
ENSHGLG00000031177	ENSHGLG00000031177	4.77844e-06	1.88654	6.32071
ENSHGLG00000006804	ENSHGLG00000006804	4.83708e-06	-1.46742	4.31542
ENSHGLG00000010300	KIF18A	4.86704e-06	-1.21989	4.31274
ENSHGLG00000005331	TMEM236	5.18132e-06	2.64898	6.28556
ENSHGLG00000006517	TGFB3	5.19496e-06	1.067	6.28442
ENSHGLG00000010801	ENSHGLG00000010801	5.41345e-06	-3.13845	4.26653
ENSHGLG00000016600	ENSHGLG00000016600	5.70009e-06	-1.32999	4.24412
ENSHGLG00000027181	ENSHGLG00000027181	5.72882e-06	3.49775	6.24193
ENSHGLG00000003672	HHAT	5.76649e-06	1.10369	6.23909
ENSHGLG00000016563	ENSHGLG00000016563	5.92095e-06	-3.07721	4.22761
ENSHGLG00000006728	ENSHGLG00000006728	5.942e-06	-1.44306	4.22607
ENSHGLG00000012080	MYOM3	6.18554e-06	-2.20844	4.20862
ENSHGLG00000006533	SENP1	6.57772e-06	-1.09689	4.18192
ENSHGLG00000029307	ENSHGLG00000029307	6.60705e-06	-2.66948	4.17999
ENSHGLG00000014972	JSRP1	6.7178e-06	1.81822	6.17277
ENSHGLG00000015875	ZP4	6.86605e-06	4.03859	6.16329
ENSHGLG00000017461	ENSHGLG00000017461	7.1361e-06	-4.11119	4.14654
ENSHGLG00000011293	RTN1	7.22806e-06	-2.45577	4.14098
ENSHGLG00000015739	UHRF1	7.26203e-06	0.871372	6.13894
ENSHGLG00000017833	SVOP	7.55905e-06	-2.15942	4.12153
ENSHGLG00000003902	CD74	7.62648e-06	1.61712	6.11768
ENSHGLG00000005352	ENSHGLG00000005352	7.78977e-06	3.21543	6.10848
ENSHGLG00000013970	MME	7.80319e-06	0.983465	6.10773
ENSHGLG00000016879	ENSHGLG00000016879	7.83559e-06	3.12412	6.10593
ENSHGLG00000009459	IGFBP5	8.09917e-06	1.61884	6.09156
ENSHGLG00000013406	GLS2	8.10799e-06	1.06648	6.09109
ENSHGLG00000003620	ENSHGLG00000003620	8.53449e-06	-0.934887	4.06882
ENSHGLG00000011291	ENSHGLG00000011291	8.7413e-06	-1.12733	4.05842
ENSHGLG00000010885	SUZ12	8.79575e-06	-0.980551	4.05573
ENSHGLG00000013322	ENSHGLG00000013322	8.90201e-06	-1.09562	4.05051
ENSHGLG00000012210	NUDT12	9.23167e-06	-1.36257	4.03472
ENSHGLG00000016543	HEATR1	9.27557e-06	-0.990191	4.03266
ENSHGLG00000013489	LRRC36	9.29339e-06	-1.70324	4.03183
ENSHGLG00000001142	PDZRN4	9.4845e-06	1.82573	6.02299
ENSHGLG00000002477	CNNM2	9.67951e-06	1.20527	6.01415
ENSHGLG00000005400	THSD7B	9.67951e-06	1.68124	6.01415
ENSHGLG00000005498	DMD	1.02171e-05	1.07347	5.99067
ENSHGLG00000000667	PRUNE2	1.05771e-05	1.12707	5.97563
ENSHGLG00000020768	ADRA2A	1.07032e-05	2.31767	5.97049
ENSHGLG00000009821	ENSHGLG00000009821	1.11591e-05	-0.977212	3.95237
ENSHGLG00000019573	RFX6	1.11738e-05	-2.21046	3.9518
ENSHGLG00000015514	PPP4R4	1.12428e-05	-1.51469	3.94913
ENSHGLG00000017550	IL10RA	1.14008e-05	-1.47228	3.94307
ENSHGLG00000018233	GAREM2	1.14008e-05	-1.69512	3.94307
ENSHGLG00000012527	RALGAPB	1.17926e-05	-0.979484	3.92839
ENSHGLG00000014924	ENSHGLG00000014924	1.2014e-05	-2.88656	3.92031
ENSHGLG00000005183	DBF4	1.20195e-05	-1.19845	3.92011
ENSHGLG00000007236	BAZ1A	1.21874e-05	-1.16301	3.91409
ENSHGLG00000001248	ENSHGLG00000001248	1.22614e-05	-1.56375	3.91146
ENSHGLG00000006139	MROH8	1.23327e-05	-2.4861	3.90894
ENSHGLG00000004846	RIMS4	1.2407e-05	-1.42195	3.90633
ENSHGLG00000018813	ENSHGLG00000018813	1.25702e-05	-1.21381	3.90066
ENSHGLG00000010651	NEUROD2	1.28989e-05	-2.60788	3.88945
ENSHGLG00000002756	WDR19	1.29871e-05	0.91858	5.88649
ENSHGLG00000006393	ADAM23	1.29871e-05	-2.79014	3.88649
ENSHGLG00000010790	PDIK1L	1.31993e-05	-1.03497	3.87945
ENSHGLG00000016112	MYH7B	1.31993e-05	-1.37722	3.87945
ENSHGLG00000000499	HHIP	1.32698e-05	2.02227	5.87713
ENSHGLG00000011039	ENSHGLG00000011039	1.32698e-05	-1.14927	3.87713
ENSHGLG00000017191	LEPR	1.32698e-05	1.52093	5.87713
ENSHGLG00000030691	ENSHGLG00000030691	1.39225e-05	-1.98981	3.85628
ENSHGLG00000002114	ENSHGLG00000002114	1.40583e-05	-2.52383	3.85207
ENSHGLG00000010209	PGM2L1	1.43566e-05	-1.37182	3.84295
ENSHGLG00000005668	USH2A	1.47011e-05	1.61851	5.83265
ENSHGLG00000001070	AKAP3	1.47235e-05	-3.45172	3.83199
ENSHGLG00000004683	HTR3B	1.48195e-05	-2.51822	3.82917
ENSHGLG00000005242	RIDA	1.49771e-05	-1.21471	3.82457
ENSHGLG00000018175	ENSHGLG00000018175	1.49771e-05	-2.45621	3.82457
ENSHGLG00000013506	MYO18B	1.54982e-05	-1.6578	3.80972
ENSHGLG00000007233	ITGA11	1.58774e-05	1.35747	5.79922
ENSHGLG00000003104	ENSHGLG00000003104	1.64728e-05	-1.65817	3.78323
ENSHGLG00000016083	SLC11A1	1.64728e-05	-3.00619	3.78323
ENSHGLG00000006062	NSG2	1.65958e-05	-2.96182	3.78
ENSHGLG00000001083	NRG4	1.71228e-05	-1.42543	3.76642
ENSHGLG00000010046	ENSHGLG00000010046	1.71541e-05	-0.994227	3.76563
ENSHGLG00000002609	ST8SIA3	1.73557e-05	-2.86942	3.76056
ENSHGLG00000002571	BEND3	1.76283e-05	-0.904002	3.75379
ENSHGLG00000008025	ENSHGLG00000008025	1.7902e-05	0.985298	5.7471
ENSHGLG00000005347	ENSHGLG00000005347	1.79593e-05	-1.10739	3.74571
ENSHGLG00000016591	ENSHGLG00000016591	1.7979e-05	-0.965109	3.74523
ENSHGLG00000001013	ZYG11A	1.86556e-05	-1.44337	3.72919
ENSHGLG00000016827	ENSHGLG00000016827	1.90305e-05	-0.948774	3.72055
ENSHGLG00000016120	ATRN	1.90982e-05	-0.957916	3.71901
ENSHGLG00000003442	ENSHGLG00000003442	1.91834e-05	-1.29741	3.71708
ENSHGLG00000006420	SYNJ1	1.91834e-05	-1.1215	3.71708
ENSHGLG00000000608	ANOS1	1.94768e-05	1.20312	5.71048
ENSHGLG00000009774	ENSHGLG00000009774	1.94768e-05	-2.50785	3.71048
ENSHGLG00000004227	ENSHGLG00000004227	1.98043e-05	-2.57781	3.70324
ENSHGLG00000011897	HTRA1	1.98043e-05	0.833105	5.70324
ENSHGLG00000011569	FEZF2	2.024e-05	1.40964	5.69379
ENSHGLG00000012380	PHACTR4	2.02683e-05	-0.969123	3.69318
ENSHGLG00000013998	ALDH1A3	2.04036e-05	1.08067	5.69029
ENSHGLG00000010385	ENSHGLG00000010385	2.04585e-05	-1.00053	3.68913
ENSHGLG00000012968	GLYCTK	2.06065e-05	-1.21528	3.686
ENSHGLG00000014750	UPB1	2.06065e-05	1.28876	5.686
ENSHGLG00000005589	CARMIL1	2.08876e-05	1.02994	5.68011
ENSHGLG00000008480	FAM49B	2.09447e-05	-1.05234	3.67893
ENSHGLG00000019582	ENSHGLG00000019582	2.13652e-05	-1.2091	3.67029
ENSHGLG00000014605	RANBP17	2.17521e-05	-1.097	3.6625
ENSHGLG00000005377	TGM2	2.18745e-05	1.07445	5.66006
ENSHGLG00000029360	ENSHGLG00000029360	2.21164e-05	-1.40133	3.65528
ENSHGLG00000011923	PYGL	2.22254e-05	1.07045	5.65315
ENSHGLG00000017693	NTRK2	2.24703e-05	1.46134	5.64839
ENSHGLG00000011074	ECT2	2.26413e-05	-1.07026	3.6451
ENSHGLG00000001866	COL25A1	2.29475e-05	2.1291	5.63927
ENSHGLG00000003855	XPR1	2.29475e-05	-1.06278	3.63927
ENSHGLG00000002835	ENSHGLG00000002835	2.34999e-05	-1.33838	3.62893
ENSHGLG00000009872	LZTS1	2.34999e-05	-1.51481	3.62893
ENSHGLG00000011098	SETDB1	2.36954e-05	-0.980742	3.62534
ENSHGLG00000010580	UNC79	2.39748e-05	-2.54257	3.62025
ENSHGLG00000002885	ENSHGLG00000002885	2.50695e-05	-0.998469	3.60085
ENSHGLG00000016577	ENSHGLG00000016577	2.53198e-05	-1.16703	3.59654
ENSHGLG00000007605	SUV39H1	2.54386e-05	-1.21984	3.59451
ENSHGLG00000010248	KIAA0895	2.56214e-05	-1.64067	3.5914
ENSHGLG00000012919	PHLPP2	2.58823e-05	-1.07631	3.587
ENSHGLG00000021298	FIGNL1	2.58823e-05	-1.07959	3.587
ENSHGLG00000016167	ENSHGLG00000016167	2.58836e-05	-1.41956	3.58697
ENSHGLG00000012076	RUNX3	2.59917e-05	-1.67909	3.58517
ENSHGLG00000002261	ENSHGLG00000002261	2.60763e-05	1.96085	5.58375
ENSHGLG00000010664	HDGFL3	2.60772e-05	-1.03689	3.58374
ENSHGLG00000031826	ENSHGLG00000031826	2.61684e-05	1.74858	5.58222
ENSHGLG00000007880	ADAMTS15	2.64621e-05	1.10809	5.57738
ENSHGLG00000008082	ENSHGLG00000008082	2.66805e-05	-1.05577	3.57381
ENSHGLG00000000298	NWD2	2.723e-05	-1.36331	3.56495
ENSHGLG00000012997	VAMP8	2.73244e-05	1.22188	5.56345
ENSHGLG00000002813	LCP1	2.76911e-05	1.75385	5.55766
ENSHGLG00000013067	LMX1B	2.85873e-05	-2.97261	3.54383
ENSHGLG00000004262	F13A1	2.97674e-05	1.36652	5.52626
ENSHGLG00000019099	LGALS3	2.98371e-05	1.24459	5.52524
ENSHGLG00000018503	KIF14	2.99644e-05	-1.15924	3.52339
ENSHGLG00000006756	ENSHGLG00000006756	2.99982e-05	-1.26935	3.5229
ENSHGLG00000021092	ENSHGLG00000021092	3.15522e-05	-3.76939	3.50097
ENSHGLG00000005812	RACGAP1	3.21776e-05	-1.01043	3.49245
ENSHGLG00000011612	FN3K	3.21776e-05	1.41476	5.49245
ENSHGLG00000022973	RF00024	3.23768e-05	1.11219	5.48977
ENSHGLG00000016413	LOXL1	3.23833e-05	1.10275	5.48968
ENSHGLG00000028976	ENSHGLG00000028976	3.30999e-05	-1.65892	3.48017
ENSHGLG00000000400	ANXA1	3.52353e-05	1.41659	5.45302
ENSHGLG00000009356	LGALS3BP	3.53142e-05	1.0366	5.45205
ENSHGLG00000008624	ENSHGLG00000008624	3.58563e-05	-0.978661	3.44543
ENSHGLG00000004106	PDZD2	3.58816e-05	0.809341	5.44513
ENSHGLG00000002386	ENSHGLG00000002386	3.64303e-05	-1.78321	3.43854
ENSHGLG00000001242	ENSHGLG00000001242	3.65872e-05	-1.35075	3.43667
ENSHGLG00000003366	WDR44	3.67686e-05	-1.0863	3.43452
ENSHGLG00000014096	KCNMA1	3.71302e-05	1.83414	5.43027
ENSHGLG00000004812	PDE3B	3.80968e-05	-1.43572	3.41911
ENSHGLG00000011520	ENSHGLG00000011520	3.80968e-05	-0.999811	3.41911
ENSHGLG00000011457	PBX3	3.89372e-05	-1.20827	3.40964
ENSHGLG00000010033	DUOX2	3.93802e-05	-2.18595	3.40472
ENSHGLG00000010065	ENSHGLG00000010065	3.97707e-05	-0.979995	3.40044
ENSHGLG00000013836	MYO5A	4.03643e-05	-0.946745	3.394
ENSHGLG00000003560	SMCHD1	4.11027e-05	-0.923603	3.38613
ENSHGLG00000004187	BTG2	4.1676e-05	-1.07813	3.38011
ENSHGLG00000030834	ENSHGLG00000030834	4.28001e-05	-2.39615	3.36855
ENSHGLG00000017209	ZNF318	4.32337e-05	-0.949731	3.36418
ENSHGLG00000004356	ZNF281	4.35329e-05	-0.922017	3.36118
ENSHGLG00000002902	NRDC	4.42977e-05	-1.06857	3.35362
ENSHGLG00000000406	ENSHGLG00000000406	4.51673e-05	-1.21387	3.34518
ENSHGLG00000006298	ENSHGLG00000006298	4.55428e-05	-2.01235	3.34158
ENSHGLG00000015272	PTK2B	4.55428e-05	1.28712	5.34158
ENSHGLG00000008443	ARHGAP21	4.56358e-05	-0.812771	3.34069
ENSHGLG00000004102	MISP3	4.5977e-05	2.21625	5.33746
ENSHGLG00000002656	ENSHGLG00000002656	4.61307e-05	-0.878095	3.33601
ENSHGLG00000009534	KREMEN2	4.65203e-05	-2.4132	3.33236
ENSHGLG00000013231	BLM	4.74094e-05	-1.06992	3.32414
ENSHGLG00000026380	ENSHGLG00000026380	4.79832e-05	-0.963465	3.31891
ENSHGLG00000011609	ENSHGLG00000011609	4.82961e-05	-0.85633	3.31609
ENSHGLG00000001606	ENSHGLG00000001606	4.86254e-05	1.00524	5.31314
ENSHGLG00000015566	AEBP1	4.86443e-05	1.10848	5.31297
ENSHGLG00000019610	PAPOLG	5.13302e-05	-1.14246	3.28963
ENSHGLG00000010212	CCDC155	5.15438e-05	-3.817	3.28782
ENSHGLG00000017566	KLHL23	5.26519e-05	-0.995105	3.27859
ENSHGLG00000020434	FAM46D	5.28097e-05	-3.82107	3.27729
ENSHGLG00000001182	ASPM	5.29931e-05	-0.858299	3.27578
ENSHGLG00000019259	SPEN	5.33637e-05	-0.813173	3.27275
ENSHGLG00000008721	CKS2	5.38172e-05	-1.1269	3.26908
ENSHGLG00000015122	SYNM	5.38172e-05	0.903882	5.26908
ENSHGLG00000015943	HAUS6	5.38172e-05	-1.11295	3.26908
ENSHGLG00000009619	ENSHGLG00000009619	5.47963e-05	-0.907963	3.26125
ENSHGLG00000007655	LAMA2	5.4987e-05	0.79352	5.25974
ENSHGLG00000017807	ENSHGLG00000017807	5.54517e-05	2.67354	5.25609
ENSHGLG00000007544	TAF4B	5.54888e-05	-1.15621	3.25579
ENSHGLG00000019080	ANGEL1	5.84035e-05	-0.994157	3.23356
ENSHGLG00000026189	ENSHGLG00000026189	5.8877e-05	1.08552	5.23005
ENSHGLG00000026863	ENSHGLG00000026863	5.89808e-05	-3.2277	3.22929
ENSHGLG00000002760	IRS4	6.07778e-05	-3.53741	3.21625
ENSHGLG00000009106	ENSHGLG00000009106	6.25965e-05	-3.19405	3.20345
ENSHGLG00000009349	EPS8L1	6.41155e-05	1.48892	5.19304
ENSHGLG00000030551	ENSHGLG00000030551	6.41898e-05	-1.40154	3.19253
ENSHGLG00000015430	TMEM200A	6.4377e-05	-1.18922	3.19127
ENSHGLG00000000289	KBTBD12	6.44564e-05	-2.70613	3.19073
ENSHGLG00000009571	S100A16	6.45673e-05	1.19795	5.18999
ENSHGLG00000004736	PER3	6.49848e-05	-1.66812	3.18719
ENSHGLG00000014655	ENSHGLG00000014655	6.50554e-05	-2.52632	3.18672
ENSHGLG00000001796	ENSHGLG00000001796	6.52938e-05	-1.75107	3.18513
ENSHGLG00000015134	AASDH	6.57233e-05	-0.99545	3.18228
ENSHGLG00000018963	WARS	6.57233e-05	0.900436	5.18228
ENSHGLG00000009124	SHC3	6.57888e-05	-2.35636	3.18185
ENSHGLG00000014646	ENSHGLG00000014646	6.64075e-05	-1.11289	3.17778
ENSHGLG00000019556	CRABP2	6.70889e-05	-1.22536	3.17335
ENSHGLG00000015811	PROKR2	6.80734e-05	-1.83708	3.16702
ENSHGLG00000003729	CEP350	6.84407e-05	-0.914652	3.16469
ENSHGLG00000005951	NCAPG2	6.84407e-05	-0.807977	3.16469
ENSHGLG00000014744	ATP2C2	6.88153e-05	1.52209	5.16232
ENSHGLG00000004941	ENSHGLG00000004941	6.91834e-05	-0.954266	3.16
ENSHGLG00000009237	UBR7	6.98802e-05	-0.948506	3.15565
ENSHGLG00000030941	ENSHGLG00000030941	6.98802e-05	-4.65717	3.15565
ENSHGLG00000019187	TTLL6	6.98975e-05	-2.34785	3.15554
ENSHGLG00000012624	GOLGA3	7.06372e-05	-0.886341	3.15097
ENSHGLG00000005363	TPM2	7.2306e-05	1.35891	5.14083
ENSHGLG00000010201	FDFT1	7.23665e-05	0.840253	5.14046
ENSHGLG00000000375	PHF24	7.32731e-05	-0.927962	3.13506
ENSHGLG00000007578	HERC5	7.35956e-05	-1.18703	3.13315
ENSHGLG00000006399	ENSHGLG00000006399	7.38257e-05	0.787368	5.13179
ENSHGLG00000013444	ACSS2	7.42474e-05	-1.38254	3.12932
ENSHGLG00000014755	ENSHGLG00000014755	7.42474e-05	-1.47212	3.12932
ENSHGLG00000011426	SRR	7.4606e-05	-1.13339	3.12723
ENSHGLG00000016194	R3HDM4	7.70098e-05	0.938171	5.11345
ENSHGLG00000020584	ENSHGLG00000020584	7.70098e-05	-1.38883	3.11345
ENSHGLG00000031681	ENSHGLG00000031681	7.70098e-05	-2.59484	3.11345
ENSHGLG00000004779	VAMP3	7.70565e-05	-1.02749	3.11319
ENSHGLG00000014393	ENSHGLG00000014393	7.70565e-05	-1.02072	3.11319
ENSHGLG00000002933	TGFB2	7.79057e-05	1.3356	5.10843
ENSHGLG00000017433	TM4SF1	7.89301e-05	1.53902	5.10276
ENSHGLG00000013075	IGF2BP3	7.92442e-05	0.84521	5.10103
ENSHGLG00000016123	ENSHGLG00000016123	8.02667e-05	-1.06516	3.09546
ENSHGLG00000003457	PLEKHA6	8.05229e-05	1.04744	5.09408
ENSHGLG00000017499	ADAM33	8.07606e-05	1.55682	5.0928
ENSHGLG00000013263	ENSHGLG00000013263	8.08997e-05	-0.899909	3.09205
ENSHGLG00000005683	ENSHGLG00000005683	8.20169e-05	1.18194	5.0861
ENSHGLG00000006687	ENSHGLG00000006687	8.20737e-05	-0.906593	3.0858
ENSHGLG00000003165	NCKAP1L	8.31358e-05	-1.46993	3.08021
ENSHGLG00000004619	PLK2	8.31358e-05	1.08668	5.08021
ENSHGLG00000005800	ENSHGLG00000005800	8.31358e-05	-0.809634	3.08021
ENSHGLG00000010965	ENSHGLG00000010965	8.31358e-05	-1.00662	3.08021
ENSHGLG00000020558	HIST3H3	8.31358e-05	1.89266	5.08021
ENSHGLG00000016450	SMC6	8.37118e-05	-0.848408	3.07721
ENSHGLG00000015124	MYO1E	8.42247e-05	1.16408	5.07456
ENSHGLG00000011767	CD44	8.51806e-05	1.18024	5.06966
ENSHGLG00000009029	INTS2	8.61253e-05	-0.980425	3.06487
ENSHGLG00000013676	IFITM10	8.69417e-05	1.90884	5.06077
ENSHGLG00000011108	SPARCL1	8.71326e-05	0.939558	5.05982
ENSHGLG00000008102	SGK2	8.91503e-05	-1.65161	3.04988
ENSHGLG00000018878	ZEB2	8.93768e-05	1.09201	5.04878
ENSHGLG00000006053	ENSHGLG00000006053	9.16977e-05	-1.59149	3.03764
ENSHGLG00000011180	NSF	9.21633e-05	-0.969665	3.03544
ENSHGLG00000004739	KIF13B	9.22843e-05	0.966377	5.03487
ENSHGLG00000012698	GPR179	9.22843e-05	-1.52454	3.03487
ENSHGLG00000019232	PM20D1	9.22843e-05	-1.95718	3.03487
ENSHGLG00000012311	ENSHGLG00000012311	9.29912e-05	0.905175	5.03156
ENSHGLG00000017867	PSMG1	9.3482e-05	-1.08147	3.02927
ENSHGLG00000008702	NAA16	9.37308e-05	-1.24998	3.02812
ENSHGLG00000011890	JAK2	9.41082e-05	-0.974663	3.02637
ENSHGLG00000001770	ABCA6	9.49006e-05	-1.34982	3.02273
ENSHGLG00000005132	ARHGAP26	9.56804e-05	1.13265	5.01918
ENSHGLG00000006123	LRPPRC	9.68452e-05	-0.826953	3.01392
ENSHGLG00000000874	DCK	9.83994e-05	-0.977809	3.00701
ENSHGLG00000004219	ENSHGLG00000004219	9.90627e-05	-0.855092	3.00409
ENSHGLG00000011334	PMFBP1	0.000102677	-2.38032	2.98853
ENSHGLG00000009358	DND1	0.000103708	-1.20859	2.98419
ENSHGLG00000006387	ENSHGLG00000006387	0.000104922	-1.2559	2.97913
ENSHGLG00000029168	ENSHGLG00000029168	0.000104922	-1.98864	2.97913
ENSHGLG00000027194	ENSHGLG00000027194	0.000106511	1.87055	4.9726
ENSHGLG00000019084	CHUK	0.000106999	-0.962988	2.97062
ENSHGLG00000018119	CHADL	0.000107697	1.11926	4.9678
ENSHGLG00000017514	DOCK5	0.000107887	1.0814	4.96703
ENSHGLG00000015052	PHF7	0.000111554	-2.84879	2.95252
ENSHGLG00000016363	MIS18BP1	0.000112103	-0.831726	2.95038
ENSHGLG00000004465	FST	0.000112369	1.54662	4.94935
ENSHGLG00000014099	ENSHGLG00000014099	0.000113797	-0.96098	2.94387
ENSHGLG00000012979	ENSHGLG00000012979	0.000115363	-1.88571	2.93793
ENSHGLG00000016395	REV1	0.000116297	-0.78917	2.93443
ENSHGLG00000009937	FAM19A4	0.000117819	1.37778	4.92878
ENSHGLG00000006043	GLYATL3	0.000119682	1.83471	4.92197
ENSHGLG00000006916	PAM	0.000119682	0.890514	4.92197
ENSHGLG00000012758	CLCN2	0.000119682	-0.941758	2.92197
ENSHGLG00000013828	B4GALT6	0.000119682	-0.951198	2.92197
ENSHGLG00000016540	SENP2	0.000119682	-0.921454	2.92197
ENSHGLG00000015410	MOV10L1	0.000121645	-1.18267	2.91491
ENSHGLG00000027298	ENSHGLG00000027298	0.000121713	-2.95466	2.91466
ENSHGLG00000019068	ENSHGLG00000019068	0.000122078	-2.04293	2.91336
ENSHGLG00000019286	POLRMT	0.000124434	0.901622	4.90506
ENSHGLG00000010561	IFT88	0.000125072	-1.01771	2.90284
ENSHGLG00000007921	ENSHGLG00000007921	0.000125714	-2.10172	2.90062
ENSHGLG00000011893	CDK12	0.000125824	-0.844722	2.90024
ENSHGLG00000018984	RASAL2	0.000125824	-0.901431	2.90024
ENSHGLG00000025258	ENSHGLG00000025258	0.000127658	2.37165	4.89395
ENSHGLG00000017701	POLE	0.000127666	-0.817546	2.89392
ENSHGLG00000008426	AKTIP	0.000127883	1.19608	4.89319
ENSHGLG00000004343	ENSHGLG00000004343	0.000128282	-3.60945	2.89184
ENSHGLG00000000711	PRSS23	0.000129547	1.16247	4.88757
ENSHGLG00000003254	ZNF711	0.000130691	-1.05791	2.88375
ENSHGLG00000030198	ENSHGLG00000030198	0.000131797	-1.70524	2.8801
ENSHGLG00000008980	ENSHGLG00000008980	0.000132575	-5.3135	2.87754
ENSHGLG00000010284	CPLX2	0.000135226	2.59397	4.86894
ENSHGLG00000014948	SUN5	0.000135322	-2.90959	2.86863
ENSHGLG00000017274	TXLNB	0.000137148	-1.65563	2.86281
ENSHGLG00000002352	TIAM2	0.000138754	0.876079	4.85775
ENSHGLG00000010059	ENSHGLG00000010059	0.000140229	-1.82307	2.85316
ENSHGLG00000006869	ENSHGLG00000006869	0.000140363	-0.974688	2.85275
ENSHGLG00000019342	KDM2A	0.000141554	-0.815197	2.84908
ENSHGLG00000009345	ESRRG	0.00014237	1.1109	4.84658
ENSHGLG00000029751	ENSHGLG00000029751	0.00014237	2.20654	4.84658
ENSHGLG00000006512	ENSHGLG00000006512	0.000142499	-1.65891	2.84619
ENSHGLG00000026747	ENSHGLG00000026747	0.000143461	1.87916	4.84327
ENSHGLG00000012233	ENSHGLG00000012233	0.000143538	-0.938718	2.84303
ENSHGLG00000012892	ENSHGLG00000012892	0.000143538	-0.96195	2.84303
ENSHGLG00000021269	PNMA1	0.000144982	-1.26167	2.83869
ENSHGLG00000007359	ELOVL2	0.000145538	-1.55619	2.83702
ENSHGLG00000004691	ENSHGLG00000004691	0.000148817	0.935922	4.82735
ENSHGLG00000013789	ARHGAP9	0.000148817	-2.12859	2.82735
ENSHGLG00000019323	ENSHGLG00000019323	0.000148817	-0.978133	2.82735
ENSHGLG00000004190	CEACAM20	0.000149169	1.71076	4.82632
ENSHGLG00000010282	ZMYM1	0.000149709	-1.03589	2.82475
ENSHGLG00000018531	COL11A2	0.000149709	-1.53085	2.82475
ENSHGLG00000010322	KIAA1147	0.00015005	1.05643	4.82376
ENSHGLG00000020292	ENSHGLG00000020292	0.000150559	-3.79085	2.82229
ENSHGLG00000002012	ENSHGLG00000002012	0.000155991	-0.778271	2.8069
ENSHGLG00000030184	ENSHGLG00000030184	0.000155991	-6.05092	2.8069
ENSHGLG00000003227	Ndrg2	0.000157227	0.86689	4.80347
ENSHGLG00000009968	PACRGL	0.0001573	-0.984758	2.80327
ENSHGLG00000016830	ENSHGLG00000016830	0.000159372	-1.27439	2.79759
ENSHGLG00000027255	ENSHGLG00000027255	0.000159969	-2.46597	2.79597
ENSHGLG00000014072	DCAF1	0.000160954	-0.923286	2.7933
ENSHGLG00000011606	TCFL5	0.000163613	-1.38736	2.78618
ENSHGLG00000014313	ABCC2	0.000163668	-1.20223	2.78604
ENSHGLG00000002109	SEMA5B	0.000163826	-1.54864	2.78562
ENSHGLG00000016388	MTMR6	0.000164907	-0.910369	2.78276
ENSHGLG00000006032	CASTOR1	0.00016991	1.69843	4.76978
ENSHGLG00000008510	FASTKD1	0.000172015	-0.935455	2.76443
ENSHGLG00000012846	SHOX2	0.000172663	-2.60023	2.7628
ENSHGLG00000016168	WDR47	0.000172663	-1.12149	2.7628
ENSHGLG00000000386	FAM155B	0.000174866	-1.15532	2.75729
ENSHGLG00000002619	ENSHGLG00000002619	0.000175811	-2.8667	2.75495
ENSHGLG00000015642	TTLL4	0.000175811	-1.04112	2.75495
ENSHGLG00000010807	SF3B2	0.000176742	0.705521	4.75266
ENSHGLG00000013240	ENSHGLG00000013240	0.000177252	-0.838365	2.75141
ENSHGLG00000012674	CALY	0.000178881	-4.07091	2.74744
ENSHGLG00000003064	ENSHGLG00000003064	0.000179246	1.934	4.74655
ENSHGLG00000002897	CAPN6	0.000181762	1.25254	4.7405
ENSHGLG00000004163	ENSHGLG00000004163	0.000183852	-1.02466	2.73553
ENSHGLG00000006838	ENSHGLG00000006838	0.000187583	-1.4034	2.72681
ENSHGLG00000008855	POLA2	0.000187583	-0.829934	2.72681
ENSHGLG00000007640	ENSHGLG00000007640	0.000187589	-0.864041	2.72679
ENSHGLG00000028746	ENSHGLG00000028746	0.000190081	-1.71796	2.72106
ENSHGLG00000002669	ZDHHC9	0.000190865	-0.948376	2.71927
ENSHGLG00000004164	ARHGEF3	0.000190912	0.887713	4.71917
ENSHGLG00000018305	SLC38A8	0.000193107	1.54501	4.7142
ENSHGLG00000013161	MCF2	0.0001939	2.28604	4.71242
ENSHGLG00000001453	C1R	0.000193953	1.26535	4.7123
ENSHGLG00000005139	ENSHGLG00000005139	0.000196381	-0.792404	2.7069
ENSHGLG00000005117	ENSHGLG00000005117	0.000196952	-1.04741	2.70564
ENSHGLG00000015428	GIPC1	0.000201596	0.93285	4.69552
ENSHGLG00000015179	NDUFS1	0.000202661	-0.898697	2.69323
ENSHGLG00000001082	ENSHGLG00000001082	0.000205832	0.760838	4.68649
ENSHGLG00000008300	GFY	0.000205978	-2.52369	2.68618
ENSHGLG00000013974	C8orf88	0.000207973	-2.21838	2.68199
ENSHGLG00000009829	ORAOV1	0.000211347	-1.17496	2.675
ENSHGLG00000001004	CCDC14	0.000213217	-1.26344	2.67118
ENSHGLG00000016437	ABLIM1	0.00021476	1.00225	4.66805
ENSHGLG00000005852	KLHL3	0.000216241	1.0935	4.66506
ENSHGLG00000014165	ENSHGLG00000014165	0.000216721	-0.967512	2.6641
ENSHGLG00000016701	ENSHGLG00000016701	0.000217162	1.04959	4.66322
ENSHGLG00000001581	CNKSR2	0.000218801	-2.09001	2.65995
ENSHGLG00000001997	ENSHGLG00000001997	0.000220012	1.17522	4.65755
ENSHGLG00000018045	ENSHGLG00000018045	0.000222555	0.886767	4.65256
ENSHGLG00000015551	FZD3	0.000223952	-0.89996	2.64985
ENSHGLG00000030719	ENSHGLG00000030719	0.000225322	1.09739	4.6472
ENSHGLG00000012667	MYO1H	0.000225387	-2.58185	2.64707
ENSHGLG00000018253	RAP1GAP2	0.000225621	-1.18684	2.64662
ENSHGLG00000014422	SMC3	0.000225653	-0.925932	2.64656
ENSHGLG00000015957	GPR137B	0.000225668	0.967101	4.64653
ENSHGLG00000018450	MORC3	0.000229175	-0.865921	2.63983
ENSHGLG00000018528	RPA2	0.000229175	-1.01264	2.63983
ENSHGLG00000031703	ENSHGLG00000031703	0.000229175	-3.34796	2.63983
ENSHGLG00000029361	ENSHGLG00000029361	0.000231379	-1.30905	2.63568
ENSHGLG00000009067	ENSHGLG00000009067	0.000234353	-0.783955	2.63013
ENSHGLG00000025494	ENSHGLG00000025494	0.000235413	-1.92207	2.62817
ENSHGLG00000014434	RNF112	0.000237108	-1.17793	2.62505
ENSHGLG00000016303	ENSHGLG00000016303	0.000237108	1.61613	4.62505
ENSHGLG00000013910	KIAA1549L	0.000239011	-1.22203	2.62158
ENSHGLG00000016327	PPM1F	0.000239429	0.914365	4.62082
ENSHGLG00000017157	FOXP4	0.000239434	1.26572	4.62081
ENSHGLG00000013253	SPOCK1	0.000242703	1.54043	4.61492
ENSHGLG00000016922	LAMC3	0.000242703	1.47139	4.61492
ENSHGLG00000017278	CD207	0.000242821	-2.61966	2.61471
ENSHGLG00000015076	CENPN	0.000242988	-1.11613	2.61441
ENSHGLG00000008187	ENSHGLG00000008187	0.000243423	-0.994431	2.61364
ENSHGLG00000015603	TMEM248	0.000244151	0.845746	4.61234
ENSHGLG00000003583	DDHD2	0.000253656	-0.970988	2.59575
ENSHGLG00000027923	ENSHGLG00000027923	0.000261182	-5.20074	2.58306
ENSHGLG00000001585	FAM177A1	0.00026818	-1.38838	2.57157
ENSHGLG00000009885	DES	0.000271042	1.1657	4.56696
ENSHGLG00000010604	ENSHGLG00000010604	0.000271097	-1.18173	2.56688
ENSHGLG00000000770	EIF2B3	0.000272637	-1.08435	2.56441
ENSHGLG00000003164	DCLK2	0.000272813	0.859308	4.56413
ENSHGLG00000017938	DPYSL5	0.000273438	-1.32566	2.56314
ENSHGLG00000006417	MAFG	0.000274825	-1.21851	2.56094
ENSHGLG00000016248	SGSM2	0.000274996	-0.827413	2.56067
ENSHGLG00000028061	ENSHGLG00000028061	0.000278106	-1.09308	2.55579
ENSHGLG00000011195	GJC1	0.000278161	1.10087	4.5557
ENSHGLG00000007969	ENSHGLG00000007969	0.000282451	-1.23288	2.54906
ENSHGLG00000009486	RPL37	0.000282718	1.03182	4.54865
ENSHGLG00000020048	HIST1H2BA	0.000287325	-3.96824	2.54163
ENSHGLG00000005537	FER1L6	0.000288109	-1.84865	2.54044
ENSHGLG00000008273	FSD2	0.000288522	-1.16975	2.53982
ENSHGLG00000029362	ENSHGLG00000029362	0.000291558	-1.38909	2.53528
ENSHGLG00000019467	ENSHGLG00000019467	0.000291671	0.938897	4.53511
ENSHGLG00000007444	FAM234B	0.000292062	-1.0041	2.53452
ENSHGLG00000012564	STMN1	0.000294394	-0.765643	2.53107
ENSHGLG00000012107	ARG2	0.000297511	1.02294	4.5265
ENSHGLG00000020087	HIST1H2AA	0.000299738	-5.84369	2.52326
ENSHGLG00000001404	COL3A1	0.000300752	1.14594	4.52179
ENSHGLG00000026424	ENSHGLG00000026424	0.000301023	-1.20415	2.5214
ENSHGLG00000010032	ENSHGLG00000010032	0.000302374	-0.886337	2.51946
ENSHGLG00000018807	CCP110	0.000302374	-0.779574	2.51946
ENSHGLG00000005105	AP4B1	0.000304935	-1.10049	2.51579
ENSHGLG00000003076	ABRAXAS1	0.000305941	-1.15145	2.51436
ENSHGLG00000021745	RF00563	0.000305941	1.62311	4.51436
ENSHGLG00000000866	ENSHGLG00000000866	0.000308815	0.815568	4.5103
ENSHGLG00000010179	KSR1	0.000309984	1.00123	4.50866
ENSHGLG00000008241	FBXL5	0.000310924	-0.910938	2.50735
ENSHGLG00000026801	ENSHGLG00000026801	0.000312445	1.14784	4.50523
ENSHGLG00000003848	FGFR1OP	0.000314289	-1.0332	2.50267
ENSHGLG00000008898	LIPA	0.000314289	1.01279	4.50267
ENSHGLG00000001389	C1S	0.000316223	1.16794	4.50001
ENSHGLG00000019373	CUL9	0.000316846	-1.02612	2.49915
ENSHGLG00000015575	UBE2V2	0.000319488	-1.30649	2.49555
ENSHGLG00000018155	GBX2	0.000320175	1.62204	4.49461
ENSHGLG00000002894	KIF5C	0.000326279	-1.0376	2.48641
ENSHGLG00000011205	EMC6	0.000328648	-1.0742	2.48327
ENSHGLG00000030596	ENSHGLG00000030596	0.000328648	-2.67834	2.48327
ENSHGLG00000017349	SEMA3C	0.000331943	1.02371	4.47894
ENSHGLG00000013957	RNPS1	0.000333221	-0.824007	2.47727
ENSHGLG00000002481	GAS6	0.000335759	0.900959	4.47397
ENSHGLG00000011953	C2CD4C	0.00033636	-1.23761	2.4732
ENSHGLG00000006817	WNK1	0.000345424	-0.704624	2.46165
ENSHGLG00000010798	NIN	0.000346407	0.939989	4.46041
ENSHGLG00000008997	IGFBP7	0.000346963	1.25346	4.45972
ENSHGLG00000005435	ATP10B	0.00034944	1.27658	4.45663
ENSHGLG00000002454	ENSHGLG00000002454	0.000350738	-0.895283	2.45502
ENSHGLG00000005972	SHCBP1L	0.000352162	-1.25426	2.45326
ENSHGLG00000003680	ZNF800	0.000353551	-0.95169	2.45155
ENSHGLG00000017261	WWC1	0.000358731	0.921996	4.44523
ENSHGLG00000016029	ENSHGLG00000016029	0.000359577	-0.967033	2.44421
ENSHGLG00000005156	JPH2	0.000367484	1.21964	4.43476
ENSHGLG00000015401	PTGER1	0.000368065	0.918411	4.43408
ENSHGLG00000013333	ADAMTSL1	0.000370148	0.84968	4.43162
ENSHGLG00000030869	ENSHGLG00000030869	0.000373484	1.07407	4.42773
ENSHGLG00000016516	RASSF2	0.000376989	1.07714	4.42367
ENSHGLG00000012243	HLA-DRA	0.000381148	1.69574	4.41891
ENSHGLG00000017806	ZFAND2B	0.000381148	1.61361	4.41891
ENSHGLG00000000287	TULP4	0.000381716	-0.76017	2.41826
ENSHGLG00000011048	NUP85	0.000383843	0.82005	4.41585
ENSHGLG00000004481	MYO5B	0.000387487	0.765309	4.41174
ENSHGLG00000013961	AK7	0.000388657	-1.23075	2.41043
ENSHGLG00000014326	PPP1R8	0.00039008	-0.860735	2.40885
ENSHGLG00000002384	DCLK3	0.000390297	-1.75034	2.4086
ENSHGLG00000009096	ENSHGLG00000009096	0.000390297	-0.913362	2.4086
ENSHGLG00000021595	RF00567	0.000390297	1.21745	4.4086
ENSHGLG00000028745	ENSHGLG00000028745	0.000392911	-1.73611	2.40571
ENSHGLG00000016159	MCM8	0.000406121	-0.874123	2.39134
ENSHGLG00000018839	SNAP91	0.000406121	-1.30524	2.39134
ENSHGLG00000005728	SAMD4B	0.000409357	-0.894745	2.3879
ENSHGLG00000011387	ENSHGLG00000011387	0.000410629	1.1943	4.38655
ENSHGLG00000012163	SLC34A2	0.000412034	1.93101	4.38507
ENSHGLG00000013748	TRPT1	0.00041555	1.13992	4.38138
ENSHGLG00000015176	ENSHGLG00000015176	0.000426629	-0.901482	2.36995
ENSHGLG00000008387	ENSHGLG00000008387	0.000430182	-3.4458	2.36635
ENSHGLG00000008571	BTBD8	0.000430182	-1.10511	2.36635
ENSHGLG00000011063	RADIL	0.000430182	-1.17095	2.36635
ENSHGLG00000014520	SLC4A9	0.000430182	-4.41346	2.36635
ENSHGLG00000018888	PCK1	0.000431987	-2.11867	2.36453
ENSHGLG00000015740	CELA1	0.000435283	-2.49923	2.36123
ENSHGLG00000014793	NTNG1	0.000435679	1.27876	4.36083
ENSHGLG00000018985	UTRN	0.000437839	0.997615	4.35869
ENSHGLG00000000578	SESN1	0.000441434	-0.905655	2.35513
ENSHGLG00000008358	RBP4	0.000441434	-2.06929	2.35513
ENSHGLG00000029442	ENSHGLG00000029442	0.000445646	-4.42391	2.35101
ENSHGLG00000003394	ENSHGLG00000003394	0.000447248	-0.804925	2.34945
ENSHGLG00000007153	MED9	0.000450084	-1.11798	2.34671
ENSHGLG00000012292	ENSHGLG00000012292	0.000452057	-0.916558	2.34481
ENSHGLG00000008553	TEDDM1	0.000455291	-2.90574	2.34171
ENSHGLG00000031290	ENSHGLG00000031290	0.000455718	-1.88108	2.3413
ENSHGLG00000005248	ENSHGLG00000005248	0.000455861	1.02831	4.34117
ENSHGLG00000005965	ID4	0.000458575	1.37408	4.33859
ENSHGLG00000007624	METTL7A	0.000459778	0.942663	4.33745
ENSHGLG00000015386	MPST	0.000459778	1.28344	4.33745
ENSHGLG00000020483	ENSHGLG00000020483	0.000459778	-1.99117	2.33745
ENSHGLG00000006663	FAM53A	0.000460675	-1.03582	2.3366
ENSHGLG00000002443	ENSHGLG00000002443	0.000461202	-0.879366	2.33611
ENSHGLG00000017580	ENSHGLG00000017580	0.000461202	-0.874161	2.33611
ENSHGLG00000000906	MYLK	0.000463387	1.12246	4.33406
ENSHGLG00000008093	ENSHGLG00000008093	0.000463387	-1.54925	2.33406
ENSHGLG00000000815	ENSHGLG00000000815	0.000463666	1.06161	4.33379
ENSHGLG00000006058	CDC7	0.000463666	-0.781732	2.33379
ENSHGLG00000010699	PRAME	0.000463666	-2.0947	2.33379
ENSHGLG00000015731	ONECUT1	0.000463666	-1.41823	2.33379
ENSHGLG00000016552	CXCL10	0.000463666	-2.28323	2.33379
ENSHGLG00000020455	ENSHGLG00000020455	0.00046665	-1.7121	2.33101
ENSHGLG00000000821	ENSHGLG00000000821	0.000470524	0.759405	4.32742
ENSHGLG00000017810	FABP4	0.000470524	2.309	4.32742
ENSHGLG00000026499	ENSHGLG00000026499	0.000470524	-3.02336	2.32742
ENSHGLG00000004268	MCTP2	0.000477043	1.01703	4.32144
ENSHGLG00000014951	ENSHGLG00000014951	0.00047926	1.15052	4.31943
ENSHGLG00000014164	ENSHGLG00000014164	0.00049152	1.54957	4.30846
ENSHGLG00000004174	L3MBTL1	0.000502402	-0.95577	2.29895
ENSHGLG00000028320	ENSHGLG00000028320	0.000504832	-2.81297	2.29685
ENSHGLG00000007067	DCST2	0.000505065	-2.17765	2.29665
ENSHGLG00000017094	ATL1	0.000505622	-1.16573	2.29617
ENSHGLG00000005077	MYBPC2	0.000507284	-1.09747	2.29475
ENSHGLG00000008660	CYP4B1	0.000509314	1.41458	4.29301
ENSHGLG00000006134	ACOT12	0.000513233	2.24645	4.28969
ENSHGLG00000031056	ENSHGLG00000031056	0.000513233	-5.13654	2.28969
ENSHGLG00000001225	ENSHGLG00000001225	0.000517829	-5.13996	2.28581
ENSHGLG00000008438	ASCL1	0.000519807	-2.71513	2.28416
ENSHGLG00000006935	ENSHGLG00000006935	0.000524404	-2.94587	2.28033
ENSHGLG00000008471	PTPN4	0.000525238	-0.848793	2.27964
ENSHGLG00000011321	ENSHGLG00000011321	0.000527524	-0.774228	2.27776
ENSHGLG00000008485	ENSHGLG00000008485	0.000533835	-0.988018	2.27259
ENSHGLG00000008511	WNT3	0.000539969	-2.27222	2.26763
ENSHGLG00000006338	ENSHGLG00000006338	0.000550031	-0.914706	2.25961
ENSHGLG00000011201	FGFR2	0.000552589	0.998639	4.2576
ENSHGLG00000015927	ATAD2B	0.000552589	-0.81336	2.2576
ENSHGLG00000017076	ENSHGLG00000017076	0.000552589	-1.85835	2.2576
ENSHGLG00000013342	ZNF76	0.000557349	-0.899136	2.25387
ENSHGLG00000007486	MGAT4A	0.000567463	0.989456	4.24606
ENSHGLG00000007229	RPS5	0.000575692	0.923022	4.23981
ENSHGLG00000018054	FAM96A	0.000575899	-1.04966	2.23965
ENSHGLG00000031499	ENSHGLG00000031499	0.000575899	-1.40896	2.23965
ENSHGLG00000009368	RNF212	0.000580728	-1.90481	2.23603
ENSHGLG00000003601	SMARCD1	0.000583525	-0.728228	2.23394
ENSHGLG00000018143	USP49	0.000584358	-1.61491	2.23332
ENSHGLG00000009801	TRPM3	0.000586239	1.22442	4.23193
ENSHGLG00000016579	ENSHGLG00000016579	0.000588343	0.801571	4.23037
ENSHGLG00000010286	ENSHGLG00000010286	0.000591185	-0.758399	2.22828
ENSHGLG00000013311	CDKN2D	0.000592897	-1.19438	2.22702
ENSHGLG00000001263	ENSHGLG00000001263	0.000595288	-0.921034	2.22527
ENSHGLG00000017170	PFDN6	0.000597586	1.00973	4.2236
ENSHGLG00000018239	GRM1	0.000606497	-2.41193	2.21717
ENSHGLG00000010232	SPINDOC	0.000610864	-0.92826	2.21406
ENSHGLG00000010492	IGF2BP1	0.000611227	-1.32882	2.2138
ENSHGLG00000005586	ITGA7	0.000611468	1.11043	4.21363
ENSHGLG00000012817	KRT28	0.000611468	-3.55484	2.21363
ENSHGLG00000019295	AGAP1	0.000614153	0.766872	4.21172
ENSHGLG00000008863	TRIM6	0.000617957	-1.47597	2.20904
ENSHGLG00000012368	GAPVD1	0.000617957	-0.831635	2.20904
ENSHGLG00000017892	UBE2K	0.000622174	-0.865111	2.20609
ENSHGLG00000010697	MGP	0.000623864	1.30272	4.20491
ENSHGLG00000003837	CENPK	0.000625173	-1.43992	2.204
ENSHGLG00000005752	Sirt7	0.000625286	-0.819948	2.20392
ENSHGLG00000002665	SPATA5	0.000625473	-0.915796	2.20379
ENSHGLG00000004015	LNPK	0.000629884	-0.950554	2.20074
ENSHGLG00000012875	TOP2A	0.000631906	-0.757977	2.19935
ENSHGLG00000026050	ENSHGLG00000026050	0.000632818	1.96399	4.19872
ENSHGLG00000003968	ENSHGLG00000003968	0.000641958	-1.00471	2.19249
ENSHGLG00000014791	LMBR1L	0.000645975	1.32465	4.18978
ENSHGLG00000018620	PCBP3	0.00064849	-1.72761	2.1881
ENSHGLG00000016622	SYCE3	0.000672858	-1.85164	2.17208
ENSHGLG00000029114	ENSHGLG00000029114	0.000675856	-2.6745	2.17015
ENSHGLG00000001012	ENSHGLG00000001012	0.000685874	-0.865069	2.16376
ENSHGLG00000006087	UIMC1	0.000685874	-0.767789	2.16376
ENSHGLG00000007224	KCNH3	0.000685874	-1.14822	2.16376
ENSHGLG00000015479	ENSHGLG00000015479	0.000685874	-0.892985	2.16376
ENSHGLG00000016809	ENSHGLG00000016809	0.000687648	-0.777277	2.16263
ENSHGLG00000016796	ENSHGLG00000016796	0.000698682	-0.878879	2.15572
ENSHGLG00000010931	ENSHGLG00000010931	0.000705393	0.846819	4.15157
ENSHGLG00000016757	KLHL6	0.00071245	-1.40811	2.14725
ENSHGLG00000008986	MYBL2	0.000714261	-0.962773	2.14614
ENSHGLG00000007416	ENSHGLG00000007416	0.000722927	-2.73752	2.14091
ENSHGLG00000002829	ENSHGLG00000002829	0.000727844	-0.791394	2.13796
ENSHGLG00000006481	MYO10	0.000728356	0.714731	4.13766
ENSHGLG00000001921	NXT2	0.000734095	-1.02397	2.13425
ENSHGLG00000003594	DDX4	0.000741373	-1.191	2.12996
ENSHGLG00000006542	SWT1	0.000745268	-1.02116	2.12769
ENSHGLG00000001132	ENSHGLG00000001132	0.000748055	-0.750567	2.12607
ENSHGLG00000030396	ENSHGLG00000030396	0.000764188	1.56473	4.1168
ENSHGLG00000010526	ATP7B	0.000766706	-1.17436	2.11537
ENSHGLG00000016394	2021-09-14	0.000766706	-1.4674	2.11537
ENSHGLG00000000641	SLC6A6	0.000770623	1.06529	4.11316
ENSHGLG00000000949	CD109	0.000773368	0.809017	4.11161
ENSHGLG00000017023	GLP1R	0.000773368	-2.95388	2.11161
ENSHGLG00000025129	RF00017	0.000778601	0.860082	4.10869
ENSHGLG00000006788	MYO15A	0.000782822	-1.04838	2.10634
ENSHGLG00000008509	ENSHGLG00000008509	0.000804663	1.0098	4.09439
ENSHGLG00000009385	BRIP1	0.000807191	-0.963153	2.09302
ENSHGLG00000016551	CCL21	0.000807191	1.53452	4.09302
ENSHGLG00000010690	ENSHGLG00000010690	0.000813163	-0.865994	2.08982
ENSHGLG00000008376	NUP210	0.000826857	-0.992722	2.08257
ENSHGLG00000014873	ENSHGLG00000014873	0.000832686	-0.961838	2.07952
ENSHGLG00000006498	AGFG2	0.000833362	1.25931	4.07917
ENSHGLG00000025415	ENSHGLG00000025415	0.000834419	-1.88983	2.07862
ENSHGLG00000029284	ENSHGLG00000029284	0.000838381	1.21553	4.07656
ENSHGLG00000003529	PLAT	0.000840842	0.970158	4.07529
ENSHGLG00000000529	UBA1	0.000841733	-0.714779	2.07483
ENSHGLG00000013863	CD164L2	0.000846547	1.78194	4.07235
ENSHGLG00000004176	KPNA3	0.000847208	-0.718859	2.07201
ENSHGLG00000015773	ENSHGLG00000015773	0.000851678	-1.08748	2.06972
ENSHGLG00000010323	ORC2	0.000868517	-0.908151	2.06122
ENSHGLG00000002753	TAF5	0.000872377	-0.96343	2.0593
ENSHGLG00000017152	PMCH	0.000875719	-1.20009	2.05764
ENSHGLG00000017186	DLK2	0.000876038	-3.0224	2.05748
ENSHGLG00000018311	CPSF2	0.000876038	-0.774394	2.05748
ENSHGLG00000005522	COPS3	0.000879735	-0.914317	2.05565
ENSHGLG00000026460	ENSHGLG00000026460	0.000879735	-1.67448	2.05565
ENSHGLG00000006105	SLC5A1	0.00088145	-1.72969	2.0548
ENSHGLG00000008367	ZC3H8	0.000888091	-1.02479	2.05154
ENSHGLG00000016578	DOCK8	0.000891661	-0.987787	2.0498
ENSHGLG00000012352	MYL6	0.000894138	1.02501	4.0486
ENSHGLG00000016042	PGLYRP1	0.000894138	1.98298	4.0486
ENSHGLG00000007950	ENSHGLG00000007950	0.00089714	-0.742429	2.04714
ENSHGLG00000013948	ENSHGLG00000013948	0.000897774	-0.843703	2.04683
ENSHGLG00000030519	ENSHGLG00000030519	0.000898708	-5.00455	2.04638
ENSHGLG00000001625	CD9	0.000900127	1.1341	4.0457
ENSHGLG00000002281	CASD1	0.000900127	-0.86021	2.0457
ENSHGLG00000004942	ENSHGLG00000004942	0.000906798	1.26331	4.04249
ENSHGLG00000015905	MTFP1	0.000907918	-1.23376	2.04195
ENSHGLG00000013514	P4HA2	0.000915805	-0.911411	2.0382
ENSHGLG00000029978	ENSHGLG00000029978	0.00092675	-1.91296	2.03304
ENSHGLG00000008015	SUGCT	0.000929187	-1.48116	2.0319
ENSHGLG00000017011	GUCY2D	0.000929911	-1.72124	2.03156
ENSHGLG00000000576	FMR1	0.000931302	-0.765797	2.03091
ENSHGLG00000011032	GPRIN1	0.000932265	-1.77903	2.03046
ENSHGLG00000000586	ARSB	0.000934403	0.846522	4.02947
ENSHGLG00000005538	Clu	0.000942994	0.86837	4.02549
ENSHGLG00000011723	ENSHGLG00000011723	0.000942994	-1.06525	2.02549
ENSHGLG00000025528	ENSHGLG00000025528	0.000942994	-2.01826	2.02549
ENSHGLG00000005421	MED12	0.000946911	-0.671961	2.02369
ENSHGLG00000006882	ENSHGLG00000006882	0.000964103	-0.834531	2.01588
ENSHGLG00000012103	ENSHGLG00000012103	0.000967516	0.787477	4.01434
ENSHGLG00000016045	KCNQ1	0.000967516	1.01393	4.01434
ENSHGLG00000007439	SPCS3	0.000991823	-1.01103	2.00357
ENSHGLG00000030854	ENSHGLG00000030854	0.000991823	-1.70178	2.00357
ENSHGLG00000010725	ENSHGLG00000010725	0.000996906	1.12205	4.00135
ENSHGLG00000001656	GNA14	0.0010007	1.35232	3.9997
ENSHGLG00000005942	BMPER	0.00100479	1.32905	3.99792
ENSHGLG00000004355	ANO6	0.00102172	0.90878	3.99067
ENSHGLG00000018228	TESC	0.00103306	0.919697	3.98587
ENSHGLG00000002484	DUSP27	0.00103834	-4.27384	1.98366
ENSHGLG00000002961	CHEK1	0.00103992	-0.863237	1.983
ENSHGLG00000000988	MAP1B	0.00105244	0.837483	3.9778
ENSHGLG00000004769	LANCL2	0.00105244	-0.850182	1.9778
ENSHGLG00000002946	ENSHGLG00000002946	0.00105463	0.708368	3.9769
ENSHGLG00000007083	PTGIS	0.00105606	0.971201	3.97631
ENSHGLG00000009366	EFR3B	0.00105606	-0.79019	1.97631
ENSHGLG00000015570	EIF2S1	0.00105606	-0.745042	1.97631
ENSHGLG00000015225	ZNF583	0.00105996	-1.10361	1.97471
ENSHGLG00000008929	MYL12A	0.00106082	0.785522	3.97436
ENSHGLG00000018462	RGS22	0.0010708	-1.02917	1.97029
ENSHGLG00000003129	SSR2	0.00107634	0.722234	3.96805
ENSHGLG00000015758	CENPW	0.00108782	-1.14956	1.96344
ENSHGLG00000000552	ENC1	0.00109349	1.05014	3.96118
ENSHGLG00000010406	NFATC2	0.00109556	0.872537	3.96036
ENSHGLG00000000432	RNF144A	0.00109863	0.817057	3.95915
ENSHGLG00000000769	KTN1	0.00111512	-0.783585	1.95268
ENSHGLG00000005724	ENSHGLG00000005724	0.00111893	0.976375	3.9512
ENSHGLG00000014782	ENSHGLG00000014782	0.00111893	1.6118	3.9512
ENSHGLG00000015818	FAT2	0.00112116	0.95421	3.95033
ENSHGLG00000016178	EP400	0.00112551	-0.675424	1.94865
ENSHGLG00000012573	THAP2	0.00112805	-0.934838	1.94767
ENSHGLG00000016807	BEND6	0.0011317	-1.91134	1.94627
ENSHGLG00000005038	ENSHGLG00000005038	0.00113634	-1.0821	1.94449
ENSHGLG00000005279	PIK3CD	0.00114655	-1.04323	1.94061
ENSHGLG00000002419	ENSHGLG00000002419	0.00115561	-0.769393	1.93719
ENSHGLG00000011944	EXOSC10	0.00115561	-0.749561	1.93719
ENSHGLG00000003019	TMEFF1	0.00116503	-1.26946	1.93366
ENSHGLG00000014697	SLC16A5	0.00116615	1.82837	3.93325
ENSHGLG00000007984	CPED1	0.00116862	1.02207	3.93233
ENSHGLG00000012858	DMRT3	0.00116862	-3.13181	1.93233
ENSHGLG00000019155	ENSHGLG00000019155	0.00116862	-3.14571	1.93233
ENSHGLG00000002523	MSTN	0.00117588	-2.49504	1.92964
ENSHGLG00000011240	PEPD	0.00117695	0.981597	3.92924
ENSHGLG00000003744	ROBO3	0.00118351	-2.07536	1.92683
ENSHGLG00000025557	ENSHGLG00000025557	0.00119787	-1.24832	1.92159
ENSHGLG00000011028	KPNA6	0.0012082	-0.863157	1.91786
ENSHGLG00000019569	RPL39	0.00121203	0.836515	3.91649
ENSHGLG00000001838	ELP2	0.00122193	-0.822168	1.91295
ENSHGLG00000010793	ENSHGLG00000010793	0.00122217	-1.08375	1.91287
ENSHGLG00000002072	STRN3	0.00122293	-0.730537	1.9126
ENSHGLG00000017989	SLIT3	0.00122925	0.937382	3.91036
ENSHGLG00000012324	ENSHGLG00000012324	0.00122986	1.80663	3.91014
ENSHGLG00000014526	ENSHGLG00000014526	0.0012371	-0.68344	1.9076
ENSHGLG00000015861	LTBP2	0.0012371	-1.2999	1.9076
ENSHGLG00000030038	ENSHGLG00000030038	0.00126619	-2.86361	1.8975
ENSHGLG00000005749	EGFR	0.00127232	1.37027	3.8954
ENSHGLG00000009711	ENSHGLG00000009711	0.00127279	0.78461	3.89524
ENSHGLG00000012327	NGFR	0.00127279	1.48123	3.89524
ENSHGLG00000013888	NACC2	0.00127279	1.04246	3.89524
ENSHGLG00000014718	LAMB2	0.00127279	0.801442	3.89524
ENSHGLG00000003371	PPFIBP2	0.00127404	1.24185	3.89482
ENSHGLG00000009904	ENSHGLG00000009904	0.00127404	-0.676698	1.89482
ENSHGLG00000010142	PPM1E	0.0012808	-1.11372	1.89252
ENSHGLG00000027932	ENSHGLG00000027932	0.0012808	-1.66241	1.89252
ENSHGLG00000008174	TMEM183A	0.00129295	-0.957121	1.88842
ENSHGLG00000016274	SH2D5	0.00129432	-1.27977	1.88796
ENSHGLG00000003617	STAT1	0.00129441	0.755348	3.88793
ENSHGLG00000018343	CAVIN1	0.00129441	1.18227	3.88793
ENSHGLG00000005672	BCL11B	0.0012962	-1.64085	1.88733
ENSHGLG00000010574	DYNC2LI1	0.0012962	-1.08501	1.88733
ENSHGLG00000001982	GNG11	0.00130073	1.42339	3.88581
ENSHGLG00000010818	ENSHGLG00000010818	0.00130537	-0.992853	1.88427
ENSHGLG00000012950	ENSHGLG00000012950	0.00130537	0.922315	3.88427
ENSHGLG00000017386	USP30	0.00130537	-0.846109	1.88427
ENSHGLG00000026774	ENSHGLG00000026774	0.00130537	1.55137	3.88427
ENSHGLG00000000477	BMS1	0.00131742	-0.787134	1.88027
ENSHGLG00000008470	CCDC88A	0.00131913	-0.694105	1.87971
ENSHGLG00000002399	CADPS	0.00132167	-1.02471	1.87888
ENSHGLG00000006753	TLN2	0.00132498	0.815212	3.87779
ENSHGLG00000007005	OTX1	0.00133151	-1.84269	1.87566
ENSHGLG00000003391	TEAD4	0.00133973	0.972616	3.87298
ENSHGLG00000002661	ENSHGLG00000002661	0.00134659	-2.06464	1.87077
ENSHGLG00000000186	ENSHGLG00000000186	0.00135061	0.9459	3.86947
ENSHGLG00000017418	ENSHGLG00000017418	0.00135061	1.13821	3.86947
ENSHGLG00000010359	GPR137	0.00135254	-1.13798	1.86885
ENSHGLG00000012139	CALD1	0.0013561	1.18296	3.86771
ENSHGLG00000003448	PPP1R3F	0.0013596	-0.986687	1.86659
ENSHGLG00000006094	ENSHGLG00000006094	0.0013596	-0.689393	1.86659
ENSHGLG00000027026	ENSHGLG00000027026	0.00136172	-3.3229	1.86591
ENSHGLG00000005178	ENSHGLG00000005178	0.0013633	-0.967539	1.86541
ENSHGLG00000008423	ZMYND15	0.0013633	-1.89609	1.86541
ENSHGLG00000009011	ENPP2	0.0013633	0.9301	3.86541
ENSHGLG00000030604	ENSHGLG00000030604	0.00136339	-2.20574	1.86538
ENSHGLG00000011712	POLR2B	0.00136485	-0.640221	1.86491
ENSHGLG00000001781	SMPDL3A	0.0013691	1.22076	3.86357
ENSHGLG00000004549	ITPR1	0.00137004	0.760812	3.86327
ENSHGLG00000014006	RSPO1	0.00137061	-1.23724	1.86309
ENSHGLG00000006667	SNAPC3	0.00137393	-0.690529	1.86204
ENSHGLG00000004427	RAD23B	0.00137801	-0.673108	1.86075
ENSHGLG00000011692	ASAP3	0.00137801	0.783593	3.86075
ENSHGLG00000012467	NUP188	0.00137801	-0.72593	1.86075
ENSHGLG00000010934	PIK3CB	0.00137813	-0.916483	1.86071
ENSHGLG00000009113	IFT122	0.0013802	-0.754682	1.86006
ENSHGLG00000010782	KIF20B	0.0013802	-0.738608	1.86006
ENSHGLG00000010968	TMEM215	0.00139061	1.49086	3.85679
ENSHGLG00000028248	ENSHGLG00000028248	0.00139916	-2.2118	1.85413
ENSHGLG00000000779	SYN1	0.00140095	-1.28858	1.85358
ENSHGLG00000007454	PIK3C2A	0.00140095	-0.712405	1.85358
ENSHGLG00000015962	ENSHGLG00000015962	0.00141516	-1.01112	1.84919
ENSHGLG00000001406	ENSHGLG00000001406	0.00141641	-1.38781	1.84881
ENSHGLG00000016862	RIMBP2	0.00142139	1.0316	3.84729
ENSHGLG00000007806	ENSHGLG00000007806	0.00143525	1.21213	3.84307
ENSHGLG00000016110	ENSHGLG00000016110	0.00144265	-1.0399	1.84084
ENSHGLG00000017017	HSPA4	0.0014478	-0.703551	1.83929
ENSHGLG00000017827	CASC1	0.0014478	0.984113	3.83929
ENSHGLG00000031494	ENSHGLG00000031494	0.00145175	-3.02193	1.83811
ENSHGLG00000014179	ENPP5	0.00145441	1.00075	3.83731
ENSHGLG00000006173	STXBP2	0.00145662	0.773257	3.83666
ENSHGLG00000008143	PLCD4	0.00145662	-1.02883	1.83666
ENSHGLG00000014123	CYP39A1	0.00146098	-0.820319	1.83535
ENSHGLG00000017323	RNF13	0.00146098	0.825134	3.83535
ENSHGLG00000015282	CARD11	0.00146264	-1.51745	1.83486
ENSHGLG00000002558	PCDH10	0.00146457	1.2917	3.83429
ENSHGLG00000003943	ENSHGLG00000003943	0.00146457	1.08535	3.83429
ENSHGLG00000019433	POLH	0.00146756	-0.78764	1.8334
ENSHGLG00000017516	CACNA1I	0.00146766	-1.62329	1.83337
ENSHGLG00000002102	TLE4	0.00147496	0.719287	3.83122
ENSHGLG00000005005	STRA8	0.00148648	-5.90137	1.82784
ENSHGLG00000009698	ENSHGLG00000009698	0.00148648	-1.23414	1.82784
ENSHGLG00000012138	ENSHGLG00000012138	0.00149175	-3.66155	1.8263
ENSHGLG00000008991	POMP	0.00149793	-0.849476	1.82451
ENSHGLG00000017135	NID1	0.00150479	0.94139	3.82252
ENSHGLG00000012249	SQSTM1	0.00150934	0.653648	3.82121
ENSHGLG00000025825	ENSHGLG00000025825	0.00152303	2.49778	3.81729
ENSHGLG00000002388	VWA5A	0.00152786	1.19788	3.81592
ENSHGLG00000014715	MRPL10	0.00152786	0.932853	3.81592
ENSHGLG00000017045	PARM1	0.00153978	1.39894	3.81254
ENSHGLG00000001955	SCAPER	0.00154558	-0.885885	1.81091
ENSHGLG00000010001	PPP3CC	0.00154558	-0.867819	1.81091
ENSHGLG00000013952	TAGLN	0.00154558	1.18262	3.81091
ENSHGLG00000000679	ENSHGLG00000000679	0.00155344	0.707382	3.8087
ENSHGLG00000005350	KCNS1	0.00155861	-1.41629	1.80726
ENSHGLG00000011784	ARFGEF1	0.00155987	-0.793601	1.80691
ENSHGLG00000002685	PSTPIP1	0.00157706	1.29167	3.80215
ENSHGLG00000030567	ENSHGLG00000030567	0.00159403	1.46868	3.7975
ENSHGLG00000010917	TRIM66	0.00159608	-1.42078	1.79695
ENSHGLG00000002362	THBS2	0.00159913	0.785557	3.79612
ENSHGLG00000018174	ENSHGLG00000018174	0.00159913	-1.29266	1.79612
ENSHGLG00000014177	MAST2	0.00160397	-0.751563	1.7948
ENSHGLG00000013438	MAEL	0.00161477	-1.04214	1.79189
ENSHGLG00000006461	ENSHGLG00000006461	0.00161846	-0.772975	1.7909
ENSHGLG00000008524	FBXO32	0.00161846	0.799014	3.7909
ENSHGLG00000019331	STXBP1	0.00161846	-0.761675	1.7909
ENSHGLG00000007164	ENSHGLG00000007164	0.00162514	1.15306	3.78911
ENSHGLG00000013138	GLI1	0.00163347	1.26578	3.78689
ENSHGLG00000013387	CD81	0.00163347	0.844708	3.78689
ENSHGLG00000031011	ENSHGLG00000031011	0.00163741	-0.953143	1.78584
ENSHGLG00000006952	TMPRSS9	0.00164149	-1.63457	1.78476
ENSHGLG00000001325	ENSHGLG00000001325	0.00165299	-0.876478	1.78173
ENSHGLG00000016968	SAMD4A	0.00165366	0.879123	3.78155
ENSHGLG00000017857	AURKC	0.0016605	1.35868	3.77976
ENSHGLG00000010796	FBXO3	0.00167799	-0.719576	1.77521
ENSHGLG00000000628	RAB43	0.00168626	-1.00122	1.77308
ENSHGLG00000000856	ENSHGLG00000000856	0.00170379	-0.83791	1.76858
ENSHGLG00000005961	SLC25A33	0.00170379	-1.00383	1.76858
ENSHGLG00000011618	TARSL2	0.00170379	-0.884522	1.76858
ENSHGLG00000025711	ENSHGLG00000025711	0.00171505	-1.20213	1.76572
ENSHGLG00000014958	ABCC9	0.001724	1.3016	3.76346
ENSHGLG00000006768	UNC13C	0.0017244	0.98472	3.76336
ENSHGLG00000016890	RPL27	0.00173435	0.820415	3.76086
ENSHGLG00000018458	GRIN2A	0.00173435	-1.62567	1.76086
ENSHGLG00000012611	ACADS	0.0017377	1.10881	3.76003
ENSHGLG00000000256	ENSHGLG00000000256	0.00177045	-2.44927	1.75192
ENSHGLG00000000591	PMP22	0.00179304	1.12901	3.74641
ENSHGLG00000025994	ENSHGLG00000025994	0.00179313	-1.59232	1.74639
ENSHGLG00000018585	SGSM3	0.00179992	-0.894089	1.74475
ENSHGLG00000003153	ENSHGLG00000003153	0.00180917	-0.758242	1.74252
ENSHGLG00000009457	SORBS1	0.0018195	0.743277	3.74005
ENSHGLG00000013901	ZNF771	0.00182128	0.969984	3.73962
ENSHGLG00000028466	ENSHGLG00000028466	0.00183608	-0.996572	1.73611
ENSHGLG00000013547	LRR1	0.00184174	-0.875987	1.73477
ENSHGLG00000001947	RAB3A	0.0018455	1.17159	3.73389
ENSHGLG00000018335	EMC3	0.00184927	-0.736329	1.733
ENSHGLG00000012168	TRA2A	0.00186889	-0.699631	1.72842
ENSHGLG00000017244	PAX3	0.00187001	-4.21474	1.72816
ENSHGLG00000018136	INO80	0.00187081	-0.761945	1.72797
ENSHGLG00000014466	PSMD2	0.00187189	-0.730709	1.72772
ENSHGLG00000006946	ENSHGLG00000006946	0.00187466	2.61973	3.72708
ENSHGLG00000006674	IGDCC3	0.00189513	-1.57325	1.72236
ENSHGLG00000012121	SIDT1	0.00189513	1.43856	3.72236
ENSHGLG00000004728	PDCD6	0.00190747	0.776569	3.71954
ENSHGLG00000017869	ENSHGLG00000017869	0.00192706	-0.84576	1.7151
ENSHGLG00000009415	ENSHGLG00000009415	0.00194512	0.745807	3.71105
ENSHGLG00000014197	ZBTB20	0.00196433	0.97729	3.70679
ENSHGLG00000004841	SNX27	0.00197475	-0.787323	1.70449
ENSHGLG00000005088	ALDH1L2	0.00197475	0.815717	3.70449
ENSHGLG00000019207	ENSHGLG00000019207	0.00198499	1.07686	3.70224
ENSHGLG00000014372	SRSF9	0.00200709	-0.760234	1.69743
ENSHGLG00000006947	LOX	0.0020382	1.11507	3.69075
ENSHGLG00000017090	PPP3CB	0.0020479	-0.675341	1.68869
ENSHGLG00000010087	ACER3	0.00205176	-0.934604	1.68787
ENSHGLG00000004607	ENSHGLG00000004607	0.00206195	-0.904757	1.68572
ENSHGLG00000005519	ENSHGLG00000005519	0.00206195	-0.897622	1.68572
ENSHGLG00000018641	ENSHGLG00000018641	0.00210593	-0.808083	1.67656
ENSHGLG00000015043	ENSHGLG00000015043	0.00211449	-0.725476	1.67479
ENSHGLG00000007038	TSN	0.00212698	-0.751183	1.67224
ENSHGLG00000009450	MYO9A	0.00212773	-0.727694	1.67208
ENSHGLG00000014988	FBXO17	0.00212773	0.813492	3.67208
ENSHGLG00000015559	ADAM19	0.00212773	1.0021	3.67208
ENSHGLG00000014803	EHD3	0.00212866	0.862882	3.67189
ENSHGLG00000001123	KCNA6	0.00214076	-1.1951	1.66943
ENSHGLG00000006937	LARS	0.00215386	-0.629232	1.66678
ENSHGLG00000011964	ENSHGLG00000011964	0.00217869	2.196	3.66181
ENSHGLG00000002221	CCDC66	0.00219362	-0.724554	1.65884
ENSHGLG00000004212	ADAMTS12	0.00219551	1.08137	3.65847
ENSHGLG00000001153	SLC4A4	0.00219961	1.28696	3.65765
ENSHGLG00000012313	SHANK2	0.00219961	0.913367	3.65765
ENSHGLG00000002696	PGP	0.00221035	-0.82164	1.65554
ENSHGLG00000014564	RPL26	0.00221547	0.798817	3.65453
ENSHGLG00000030426	ENSHGLG00000030426	0.00221547	1.30037	3.65453
ENSHGLG00000004875	SLCO3A1	0.00223238	1.2233	3.65123
ENSHGLG00000012389	RPL35	0.00223238	0.780838	3.65123
ENSHGLG00000018580	FERMT1	0.00224407	1.47221	3.64896
ENSHGLG00000014618	ENSHGLG00000014618	0.00224929	-0.928613	1.64795
ENSHGLG00000004023	SOX13	0.00225069	0.971454	3.64768
ENSHGLG00000010631	TSPAN13	0.00225069	1.03141	3.64768
ENSHGLG00000016615	PRDM14	0.0022653	-3.76696	1.64487
ENSHGLG00000007952	ANKRD42	0.00226639	-0.924843	1.64467
ENSHGLG00000003490	B3GNT3	0.00226811	1.60203	3.64434
ENSHGLG00000020729	FOXE1	0.0022817	-3.71444	1.64174
ENSHGLG00000001451	VWF	0.0022905	1.22089	3.64007
ENSHGLG00000006849	PCDH17	0.0022905	0.872507	3.64007
ENSHGLG00000012382	SMG1	0.00229107	-0.747808	1.63996
ENSHGLG00000030576	ENSHGLG00000030576	0.00230078	-1.23411	1.63813
ENSHGLG00000000765	ENSHGLG00000000765	0.00230744	1.65424	3.63687
ENSHGLG00000004485	SYT7	0.00231099	-0.864712	1.6362
ENSHGLG00000014089	NDRG1	0.00232762	1.03032	3.63309
ENSHGLG00000004392	RGMA	0.00233401	0.886475	3.6319
ENSHGLG00000015515	EBF1	0.00234576	1.42451	3.62972
ENSHGLG00000009044	NEIL2	0.00236024	1.05203	3.62704
ENSHGLG00000015590	ENSHGLG00000015590	0.00236605	0.830502	3.62598
ENSHGLG00000017354	ENSHGLG00000017354	0.00237108	-0.933047	1.62505
ENSHGLG00000014321	DZIP3	0.00239855	-0.721478	1.62005
ENSHGLG00000007510	EPAS1	0.00240135	0.884167	3.61954
ENSHGLG00000012652	REXO5	0.00242267	-1.04595	1.61571
ENSHGLG00000001850	ENSHGLG00000001850	0.00246	0.694314	3.60906
ENSHGLG00000011473	FUCA1	0.00247133	1.06906	3.60707
ENSHGLG00000011595	DNAJB4	0.00249962	-0.970502	1.60213
ENSHGLG00000002888	ENSHGLG00000002888	0.00250963	1.30036	3.60039
ENSHGLG00000009982	NLGN3	0.00254572	-1.15692	1.59419
ENSHGLG00000003356	ENSHGLG00000003356	0.00255281	-0.658142	1.59298
ENSHGLG00000009908	ATAD5	0.00255885	-0.706713	1.59196
ENSHGLG00000008523	C5orf42	0.00256731	-0.658007	1.59052
ENSHGLG00000005153	Sat1	0.00257654	0.861184	3.58896
ENSHGLG00000002535	DDA1	0.00258429	0.960296	3.58766
ENSHGLG00000018002	ENSHGLG00000018002	0.00261738	-0.761864	1.58213
ENSHGLG00000007852	ASB2	0.00263187	1.36976	3.57974
ENSHGLG00000015968	CTC1	0.00263187	-0.847594	1.57974
ENSHGLG00000001299	YAF2	0.00263861	-0.836516	1.57863
ENSHGLG00000006955	DMPK	0.00264161	1.08107	3.57813
ENSHGLG00000026985	ENSHGLG00000026985	0.00265242	-4.77629	1.57636
ENSHGLG00000026616	ENSHGLG00000026616	0.00268393	-1.53736	1.57123
ENSHGLG00000014251	ENSHGLG00000014251	0.00269405	-1.16667	1.56959
ENSHGLG00000011644	PHB	0.00269831	0.760376	3.56891
ENSHGLG00000009288	Lrrc51	0.00270068	0.895908	3.56853
ENSHGLG00000001539	NALCN	0.0027042	-1.17224	1.56796
ENSHGLG00000005329	ENSHGLG00000005329	0.00270571	0.767598	3.56772
ENSHGLG00000008655	TDP2	0.00270571	-0.715557	1.56772
ENSHGLG00000028447	ENSHGLG00000028447	0.00270618	2.03414	3.56764
ENSHGLG00000013579	TPM1	0.00272751	0.833499	3.56423
ENSHGLG00000007611	ENSHGLG00000007611	0.00273562	-0.85613	1.56294
ENSHGLG00000020469	ENSHGLG00000020469	0.00273562	-3.28872	1.56294
ENSHGLG00000003679	BHLHE40	0.00273703	1.27443	3.56272
ENSHGLG00000012027	FOXH1	0.00275362	-1.89675	1.5601
ENSHGLG00000012050	ENSHGLG00000012050	0.00275425	-0.90058	1.56
ENSHGLG00000003852	SCN8A	0.0027789	-1.05385	1.55613
ENSHGLG00000008434	PABPC1L	0.0027789	0.874065	3.55613
ENSHGLG00000012453	NID2	0.00278554	0.72776	3.55509
ENSHGLG00000005968	SULT4A1	0.00281757	-1.35232	1.55013
ENSHGLG00000009015	ENSHGLG00000009015	0.00282411	-1.11755	1.54912
ENSHGLG00000021043	ZNF518A	0.00283234	-0.767286	1.54785
ENSHGLG00000007405	ENSHGLG00000007405	0.00284579	-0.737398	1.5458
ENSHGLG00000007126	FMNL3	0.00286423	0.778758	3.54299
ENSHGLG00000009818	STYX	0.00286436	-0.867093	1.54297
ENSHGLG00000011705	EPHA7	0.00287603	-0.888864	1.54121
ENSHGLG00000016375	REPS1	0.00289677	-0.677191	1.53809
ENSHGLG00000002570	IRS2	0.00290149	1.08646	3.53738
ENSHGLG00000008914	ATP10A	0.00291169	0.782617	3.53585
ENSHGLG00000015055	LSM14B	0.0029184	-0.742891	1.53485
ENSHGLG00000017642	ENSHGLG00000017642	0.0029184	-0.826926	1.53485
ENSHGLG00000026168	ENSHGLG00000026168	0.0029184	-2.52213	1.53485
ENSHGLG00000019131	EML5	0.00292001	-0.836476	1.53462
ENSHGLG00000018723	CDC42EP3	0.0029286	1.23419	3.53334
ENSHGLG00000012849	WDR48	0.00293367	-0.730805	1.53259
ENSHGLG00000001898	METTL25	0.00296085	-0.755793	1.52858
ENSHGLG00000005360	SVOPL	0.00296085	1.15387	3.52858
ENSHGLG00000003135	ENSHGLG00000003135	0.00296712	-0.77509	1.52766
ENSHGLG00000011420	VPS29	0.00296712	-0.797183	1.52766
ENSHGLG00000011930	CCDC114	0.00296712	0.92573	3.52766
ENSHGLG00000012930	CNKSR1	0.00296712	1.21702	3.52766
ENSHGLG00000018818	VPS35L	0.00297531	0.762603	3.52647
ENSHGLG00000005209	MAGI3	0.00298774	0.654724	3.52466
ENSHGLG00000002180	ENSHGLG00000002180	0.00298855	1.21742	3.52454
ENSHGLG00000010734	AOC3	0.00299269	1.20781	3.52394
ENSHGLG00000011702	FKBP5	0.00299532	-0.968265	1.52356
ENSHGLG00000030435	ENSHGLG00000030435	0.00299773	1.30261	3.52321
ENSHGLG00000000643	RUSC2	0.00301559	-0.710399	1.52063
ENSHGLG00000011847	ENSHGLG00000011847	0.00301559	-1.19071	1.52063
ENSHGLG00000014162	GABRP	0.00301559	1.17822	3.52063
ENSHGLG00000019298	SASH1	0.0030271	0.714253	3.51897
ENSHGLG00000010906	STAT3	0.00306282	0.712237	3.51388
ENSHGLG00000016113	VLDLR	0.00306896	0.924951	3.51301
ENSHGLG00000027620	ENSHGLG00000027620	0.00307218	-3.1426	1.51255
ENSHGLG00000013071	GTPBP4	0.00310082	-0.730285	1.50852
ENSHGLG00000019189	TTBK1	0.00310082	-2.4306	1.50852
ENSHGLG00000018721	ZNF451	0.00310278	-0.719626	1.50825
ENSHGLG00000004433	GNG12	0.0031219	1.27965	3.50558
ENSHGLG00000015519	ENSHGLG00000015519	0.00312955	-1.00954	1.50452
ENSHGLG00000012245	ABLIM3	0.00313074	1.09767	3.50435
ENSHGLG00000012372	LRP5	0.00313534	0.754281	3.50372
ENSHGLG00000005415	FRAS1	0.00314216	0.878058	3.50277
ENSHGLG00000021653	RF00003	0.00317815	-2.18378	1.49783
ENSHGLG00000000869	THRB	0.00318338	0.857844	3.49711
ENSHGLG00000005265	DCC	0.00318586	1.60449	3.49677
ENSHGLG00000012002	CKLF	0.00318586	-1.9842	1.49677
ENSHGLG00000012945	ENSHGLG00000012945	0.00318586	0.787381	3.49677
ENSHGLG00000012484	ENSHGLG00000012484	0.00320243	-0.641188	1.49452
ENSHGLG00000027735	ENSHGLG00000027735	0.00320279	-4.25809	1.49447
ENSHGLG00000015039	CNN1	0.00320502	1.35493	3.49417
ENSHGLG00000028570	ENSHGLG00000028570	0.00320793	-1.18805	1.49378
ENSHGLG00000004595	C19orf67	0.00320827	2.26632	3.49373
ENSHGLG00000016736	MGME1	0.00320827	-0.950178	1.49373
ENSHGLG00000018213	ENSHGLG00000018213	0.00321603	-2.54314	1.49268
ENSHGLG00000017097	MTFR1L	0.00322475	-0.801588	1.4915
ENSHGLG00000014860	GPR137C	0.00324648	-1.13278	1.48859
ENSHGLG00000003866	MGST3	0.00324723	0.928368	3.48849
ENSHGLG00000026451	ENSHGLG00000026451	0.00324723	-2.03071	1.48849
ENSHGLG00000003295	SUPT16H	0.00324953	-0.630345	1.48818
ENSHGLG00000010056	REEP2	0.00324988	1.08503	3.48813
ENSHGLG00000007893	MYBPH	0.00325522	-1.20251	1.48742
ENSHGLG00000012845	SLC2A2	0.00325522	-1.52583	1.48742
ENSHGLG00000017513	SUV39H2	0.00326529	-0.949727	1.48608
ENSHGLG00000014209	ENSHGLG00000014209	0.00330736	1.67308	3.48052
ENSHGLG00000006527	CORIN	0.0033123	-1.38949	1.47987
ENSHGLG00000000923	ERCC6	0.00332148	-0.800952	1.47867
ENSHGLG00000004710	CAPN2	0.00336942	0.848734	3.47244
ENSHGLG00000013049	TBC1D30	0.00336995	0.833733	3.47238
ENSHGLG00000010040	ENSHGLG00000010040	0.00339479	0.832491	3.46919
ENSHGLG00000019575	UFL1	0.00339479	-0.747108	1.46919
ENSHGLG00000008192	ENSHGLG00000008192	0.00340531	0.927237	3.46784
ENSHGLG00000017876	GABARAP	0.00341363	0.753104	3.46678
ENSHGLG00000017312	CYBRD1	0.0034175	0.899897	3.46629
ENSHGLG00000016782	MRPL3	0.0034411	-0.69107	1.4633
ENSHGLG00000011376	MUS81	0.00347313	0.811232	3.45928
ENSHGLG00000001714	MBTPS2	0.0035071	-0.80482	1.45505
ENSHGLG00000006981	GAD1	0.00352152	-2.29209	1.45327
ENSHGLG00000015916	PI15	0.00352673	1.7304	3.45263
ENSHGLG00000007909	ENSHGLG00000007909	0.0035284	-0.700645	1.45242
ENSHGLG00000013088	ENSHGLG00000013088	0.00354141	0.771597	3.45082
ENSHGLG00000007551	ENSHGLG00000007551	0.00355154	-0.729846	1.44958
ENSHGLG00000019308	CAPN1	0.00356891	1.00743	3.44746
ENSHGLG00000028474	ENSHGLG00000028474	0.00356891	-2.09082	1.44746
ENSHGLG00000011344	CACNA2D2	0.00358137	-1.13534	1.44595
ENSHGLG00000028711	ENSHGLG00000028711	0.00358137	0.727261	3.44595
ENSHGLG00000011642	TRIM63	0.0035971	1.37193	3.44405
ENSHGLG00000003389	BCAM	0.0035996	1.18134	3.44375
ENSHGLG00000012888	MAP3K6	0.00360213	0.830328	3.44344
ENSHGLG00000028634	ENSHGLG00000028634	0.00360282	-1.5524	1.44336
ENSHGLG00000013903	PPIP5K1	0.00360334	-0.720125	1.44329
ENSHGLG00000010027	VAT1	0.00360526	0.853332	3.44306
ENSHGLG00000010049	PET100	0.00363147	0.915	3.43992
ENSHGLG00000000837	DMGDH	0.00363707	-2.35315	1.43925
ENSHGLG00000006537	ENSHGLG00000006537	0.0036812	-2.50552	1.43401
ENSHGLG00000016630	ENSHGLG00000016630	0.00368531	1.11634	3.43353
ENSHGLG00000001191	KIF2C	0.00371624	-0.90663	1.4299
ENSHGLG00000002480	ENSHGLG00000002480	0.00371624	-3.06092	1.4299
ENSHGLG00000000894	RCN2	0.00372912	-0.691912	1.42839
ENSHGLG00000009016	DAPL1	0.00373823	2.17088	3.42733
ENSHGLG00000005762	CYLD	0.00373968	-0.698447	1.42717
ENSHGLG00000004502	CCNE2	0.00375141	-1.0234	1.42581
ENSHGLG00000008942	FAM213A	0.0037974	0.796758	3.42051
ENSHGLG00000015211	TRIM35	0.0037974	-0.770106	1.42051
ENSHGLG00000027920	ENSHGLG00000027920	0.0037974	-1.39424	1.42051
ENSHGLG00000010120	ERBB2	0.00379979	0.896643	3.42024
ENSHGLG00000000735	Ndufb11	0.00381525	0.90432	3.41848
ENSHGLG00000016735	LZTFL1	0.00382897	0.620647	3.41692
ENSHGLG00000003015	PDE1B	0.0038305	-0.797721	1.41675
ENSHGLG00000008548	FAM222B	0.0038305	-0.745033	1.41675
ENSHGLG00000012428	HPCAL4	0.0038305	-2.01128	1.41675
ENSHGLG00000017830	ETS2	0.00387555	0.866867	3.41167
ENSHGLG00000028606	ENSHGLG00000028606	0.00387555	-1.23681	1.41167
ENSHGLG00000008796	HSF2BP	0.00387676	-1.0003	1.41153
ENSHGLG00000009022	ENSHGLG00000009022	0.00388989	-4.75886	1.41006
ENSHGLG00000015719	CSPP1	0.00390287	0.677957	3.40862
ENSHGLG00000006268	HADHB	0.00392419	0.677765	3.40625
ENSHGLG00000009669	ENSHGLG00000009669	0.00394315	0.802848	3.40416
ENSHGLG00000021081	ENSHGLG00000021081	0.00394315	1.04743	3.40416
ENSHGLG00000001788	SLC30A10	0.00396002	1.22407	3.4023
ENSHGLG00000010367	ENSHGLG00000010367	0.00402959	0.798212	3.39474
ENSHGLG00000018598	EML2	0.00407897	0.812896	3.38945
ENSHGLG00000019070	ENSHGLG00000019070	0.00407897	1.1388	3.38945
ENSHGLG00000013536	DYNLL1	0.00408752	-0.672629	1.38854
ENSHGLG00000005085	ZC3HC1	0.00408893	-0.910747	1.38839
ENSHGLG00000010849	ENSHGLG00000010849	0.00408921	0.664243	3.38836
ENSHGLG00000017079	HEY2	0.00408921	1.1506	3.38836
ENSHGLG00000018242	ENSHGLG00000018242	0.00408921	-0.666347	1.38836
ENSHGLG00000018432	KDM5B	0.00412753	-0.594328	1.38431
ENSHGLG00000011430	ENSHGLG00000011430	0.00412757	0.671888	3.38431
ENSHGLG00000004966	ENSHGLG00000004966	0.00413096	-3.07549	1.38395
ENSHGLG00000013652	PI4K2A	0.00413306	-0.859048	1.38373
ENSHGLG00000007537	RPAP3	0.00413458	-0.754844	1.38357
ENSHGLG00000014456	COL4A5	0.00415589	0.823467	3.38134
ENSHGLG00000016369	PHTF2	0.00415589	-0.749951	1.38134
ENSHGLG00000025491	ENSHGLG00000025491	0.00415589	0.885537	3.38134
ENSHGLG00000006511	SLC24A3	0.00416979	1.32235	3.37989
ENSHGLG00000007705	ANKRD13C	0.00423137	0.778595	3.37352
ENSHGLG00000011827	ITIH5	0.00423394	0.90786	3.37326
ENSHGLG00000013326	DUOXA1	0.00423394	-2.42361	1.37326
ENSHGLG00000001860	ENSHGLG00000001860	0.00423716	1.02595	3.37292
ENSHGLG00000003315	PSME2	0.00424387	0.877434	3.37224
ENSHGLG00000002067	CTTNBP2	0.00431294	0.82191	3.36523
ENSHGLG00000014322	CNOT1	0.00437694	-0.688941	1.35883
ENSHGLG00000004820	ENSHGLG00000004820	0.00439282	0.579869	3.35726
ENSHGLG00000011478	WDR62	0.00439282	-0.869589	1.35726
ENSHGLG00000029160	ENSHGLG00000029160	0.00439302	-1.33404	1.35724
ENSHGLG00000008677	FAM13A	0.00439741	0.978959	3.3568
ENSHGLG00000002337	HIBCH	0.00447817	0.797643	3.3489
ENSHGLG00000011169	ENSHGLG00000011169	0.00450547	-1.70268	1.34626
ENSHGLG00000011614	THRA	0.00451856	0.814734	3.345
ENSHGLG00000002708	ZNF598	0.0045578	-0.767966	1.34124
ENSHGLG00000004518	KCNA3	0.0045578	-1.30249	1.34124
ENSHGLG00000014770	TRIM62	0.00461307	0.879473	3.33601
ENSHGLG00000001086	PHIP	0.00461987	-0.615229	1.33537
ENSHGLG00000004083	ENSHGLG00000004083	0.00461987	-0.976929	1.33537
ENSHGLG00000005780	ENSHGLG00000005780	0.00464357	0.941388	3.33315
ENSHGLG00000011924	ENSHGLG00000011924	0.00464357	-0.701838	1.33315
ENSHGLG00000015005	MLH3	0.00468593	-0.603548	1.3292
ENSHGLG00000010893	DLGAP3	0.0046932	-1.28879	1.32853
ENSHGLG00000011834	MRGPRF	0.004699	1.40539	3.32799
ENSHGLG00000005185	PEX11B	0.00470527	-0.882992	1.32742
ENSHGLG00000006041	STK4	0.00470527	-0.693488	1.32742
ENSHGLG00000006234	AKAP2	0.00470527	1.06053	3.32742
ENSHGLG00000010170	HOXA6	0.00470527	1.01247	3.32742
ENSHGLG00000012279	TSNAXIP1	0.00470527	-0.924219	1.32742
ENSHGLG00000013831	ENSHGLG00000013831	0.00471693	0.855895	3.32634
ENSHGLG00000000507	ENSHGLG00000000507	0.00471757	-0.739751	1.32628
ENSHGLG00000017342	ENSHGLG00000017342	0.00471958	0.906834	3.3261
ENSHGLG00000000649	DKC1	0.00475702	-0.695189	1.32267
ENSHGLG00000011143	STOM	0.00475702	0.73549	3.32267
ENSHGLG00000012802	ACTRT3	0.00476155	-1.72773	1.32225
ENSHGLG00000013660	ENSHGLG00000013660	0.00476155	0.71908	3.32225
ENSHGLG00000011700	USP31	0.00477153	-0.739892	1.32134
ENSHGLG00000013546	MDGA1	0.004791	1.51288	3.31957
ENSHGLG00000026101	ENSHGLG00000026101	0.00480372	-1.14098	1.31842
ENSHGLG00000019011	RNF152	0.00482846	0.693614	3.31619
ENSHGLG00000017376	GNMT	0.00485731	0.700196	3.3136
ENSHGLG00000013796	PCNX2	0.00485995	-1.3223	1.31337
ENSHGLG00000006957	CHRNA10	0.00487142	1.04815	3.31234
ENSHGLG00000016636	LRRD1	0.00487142	-1.82148	1.31234
ENSHGLG00000018440	AURKA	0.00487142	1.07511	3.31234
ENSHGLG00000001331	RAI2	0.00487365	1.09012	3.31215
ENSHGLG00000005646	TNNC1	0.00487365	-1.42909	1.31215
ENSHGLG00000014335	ENSHGLG00000014335	0.00487365	-0.72746	1.31215
ENSHGLG00000018870	GLIPR2	0.00487365	1.09088	3.31215
ENSHGLG00000000177	ENSHGLG00000000177	0.00490285	-0.814569	1.30955
ENSHGLG00000008690	ANTXR1	0.00490285	0.644707	3.30955
ENSHGLG00000014836	DGKE	0.00491618	-0.835642	1.30837
ENSHGLG00000003963	ARFGEF2	0.00492942	-0.726142	1.3072
ENSHGLG00000029064	ENSHGLG00000029064	0.00492996	-2.54336	1.30716
ENSHGLG00000004469	ETNPPL	0.00494737	1.66316	3.30563
ENSHGLG00000002786	ENSHGLG00000002786	0.00494858	-2.855	1.30552
ENSHGLG00000018080	ENSHGLG00000018080	0.00497269	-2.2827	1.30341
ENSHGLG00000007270	ENSHGLG00000007270	0.00497273	0.973136	3.30341
ENSHGLG00000018500	TIMP3	0.00498812	0.979802	3.30206
ENSHGLG00000018797	MEDAG	0.00498812	-1.00413	1.30206
ENSHGLG00000028353	ENSHGLG00000028353	0.00498812	-1.96683	1.30206
ENSHGLG00000012338	SYNC	0.00498877	-1.13416	1.30201
ENSHGLG00000012578	MST1R	0.00499262	-1.03905	1.30167
ENSHGLG00000007119	SLC9A7	0.00500699	-0.912732	1.30042
ENSHGLG00000009831	NPTN	0.00501497	0.685448	3.29973
ENSHGLG00000016202	TBX5	0.00501497	-4.04434	1.29973
ENSHGLG00000003273	ENSHGLG00000003273	0.00506634	-0.602075	1.29531
ENSHGLG00000001367	ZNF185	0.00508564	-0.701798	1.29365
ENSHGLG00000019336	TXNDC5	0.00508564	0.632081	3.29365
ENSHGLG00000009330	GBP6	0.00508783	1.17921	3.29347
ENSHGLG00000015834	ENSHGLG00000015834	0.00510825	-2.28164	1.29173
ENSHGLG00000017932	ENSHGLG00000017932	0.00510825	0.904809	3.29173
ENSHGLG00000018265	GPX2	0.00510825	2.00588	3.29173
ENSHGLG00000031245	ENSHGLG00000031245	0.00510825	-2.45145	1.29173
ENSHGLG00000019050	CUTC	0.00512283	-0.894222	1.29049
ENSHGLG00000005907	ENSHGLG00000005907	0.00513355	0.809412	3.28958
ENSHGLG00000002724	CHRM1	0.00514806	-1.07106	1.28836
ENSHGLG00000006494	C1QTNF2	0.00514806	1.36912	3.28836
ENSHGLG00000016693	SPARC	0.00515678	0.637802	3.28762
ENSHGLG00000008574	BRD8	0.00516952	-0.688534	1.28655
ENSHGLG00000025951	ENSHGLG00000025951	0.00520067	-2.6323	1.28394
ENSHGLG00000011260	ENSHGLG00000011260	0.00522115	-1.50014	1.28223
ENSHGLG00000013445	KATNB1	0.00522115	0.678607	3.28223
ENSHGLG00000018890	STAT6	0.00522115	1.11614	3.28223
ENSHGLG00000002837	VWCE	0.00524198	1.85094	3.2805
ENSHGLG00000001950	ENSHGLG00000001950	0.00525978	-0.645368	1.27903
ENSHGLG00000003960	ENSHGLG00000003960	0.00527689	-0.709153	1.27762
ENSHGLG00000017949	INHBA	0.00527918	0.937934	3.27743
ENSHGLG00000018064	DTWD2	0.00527918	-0.928475	1.27743
ENSHGLG00000017803	ENSHGLG00000017803	0.00528071	0.852388	3.27731
ENSHGLG00000005878	CBLL1	0.0052876	-0.675023	1.27674
ENSHGLG00000010234	ENSHGLG00000010234	0.00529139	-0.722882	1.27643
ENSHGLG00000014182	ENSHGLG00000014182	0.00529139	-0.658268	1.27643
ENSHGLG00000018557	ARHGEF10L	0.00529139	0.774998	3.27643
ENSHGLG00000029989	ENSHGLG00000029989	0.00529139	-2.3658	1.27643
ENSHGLG00000011956	ENSHGLG00000011956	0.00530017	0.5865	3.27571
ENSHGLG00000007477	ZNF200	0.00531721	-0.802022	1.27432
ENSHGLG00000004702	MIS18A	0.00531817	-0.824092	1.27424
ENSHGLG00000009839	ENSHGLG00000009839	0.00533747	-1.2627	1.27266
ENSHGLG00000013776	NEK6	0.00533918	0.942478	3.27253
ENSHGLG00000017362	UQCRC1	0.00533918	-0.668261	1.27253
ENSHGLG00000018085	CRYM	0.00533918	-2.00272	1.27253
ENSHGLG00000012016	CDH1	0.00533951	0.790878	3.2725
ENSHGLG00000013200	CFAP70	0.00534122	1.03827	3.27236
ENSHGLG00000004886	RALB	0.00535038	0.641227	3.27162
ENSHGLG00000004682	NSD2	0.00535145	-0.548425	1.27153
ENSHGLG00000019543	KCNS3	0.00535145	-0.848057	1.27153
ENSHGLG00000015623	LGALS1	0.00538404	0.808686	3.26889
ENSHGLG00000018965	PLAGL2	0.00538881	-0.867012	1.26851
ENSHGLG00000016643	SOX5	0.00540621	0.862926	3.26711
ENSHGLG00000001773	ENSHGLG00000001773	0.00542905	-0.737169	1.26528
ENSHGLG00000013241	PPFIA1	0.0054369	-0.629054	1.26465
ENSHGLG00000016753	SLC6A20	0.00544273	-1.7878	1.26418
ENSHGLG00000011716	INPP5B	0.0054562	0.791211	3.26311
ENSHGLG00000011342	PTPRD	0.00547089	0.646229	3.26194
ENSHGLG00000011729	FRZB	0.00552337	2.42195	3.2578
ENSHGLG00000019217	VSIR	0.00552337	1.01305	3.2578
ENSHGLG00000000542	BDH2	0.00552972	1.22459	3.2573
ENSHGLG00000026448	ENSHGLG00000026448	0.00555577	-3.05102	1.25526
ENSHGLG00000020000	ENSHGLG00000020000	0.00558797	-1.97361	1.25275
ENSHGLG00000010020	ENSHGLG00000010020	0.00559746	0.653717	3.25201
ENSHGLG00000029200	ENSHGLG00000029200	0.0056032	-3.11627	1.25156
ENSHGLG00000016538	CXCL11	0.00563573	-3.63476	1.24905
ENSHGLG00000017886	PALB2	0.00564208	-0.749659	1.24856
ENSHGLG00000027253	ENSHGLG00000027253	0.00566389	-1.53565	1.24689
ENSHGLG00000009809	ENSHGLG00000009809	0.00566726	-0.830518	1.24663
ENSHGLG00000020468	ZNF280B	0.00566726	-1.07927	1.24663
ENSHGLG00000016775	ENSHGLG00000016775	0.00567397	0.751625	3.24611
ENSHGLG00000011175	SLC26A6	0.00568071	0.718297	3.2456
ENSHGLG00000001104	ENSHGLG00000001104	0.00568143	-2.89738	1.24554
ENSHGLG00000003084	SLK	0.00568511	-0.634251	1.24526
ENSHGLG00000018225	FKTN	0.00568511	-0.809996	1.24526
ENSHGLG00000005735	ENSHGLG00000005735	0.00569224	0.838124	3.24472
ENSHGLG00000014897	ENSHGLG00000014897	0.00571367	0.887077	3.24308
ENSHGLG00000017843	CXorf56	0.00572315	-0.839723	1.24236
ENSHGLG00000017703	ENSHGLG00000017703	0.00572471	1.04013	3.24225
ENSHGLG00000031427	ENSHGLG00000031427	0.00575108	1.43884	3.24025
ENSHGLG00000004606	ENSHGLG00000004606	0.0057577	0.717792	3.23975
ENSHGLG00000007251	ENSHGLG00000007251	0.00576623	-0.773588	1.23911
ENSHGLG00000015068	ENSHGLG00000015068	0.00576623	1.09389	3.23911
ENSHGLG00000004211	RPS14	0.00581372	0.667026	3.23555
ENSHGLG00000007634	ENSHGLG00000007634	0.00581588	-0.961387	1.23538
ENSHGLG00000007250	ENSHGLG00000007250	0.00583022	-0.660282	1.23432
ENSHGLG00000010216	PHPT1	0.00589433	0.815856	3.22957
ENSHGLG00000012462	AP4E1	0.00589867	-0.664866	1.22925
ENSHGLG00000015229	BMP6	0.00590249	1.31884	3.22896
ENSHGLG00000025177	ENSHGLG00000025177	0.00590249	-1.13994	1.22896
ENSHGLG00000013897	USP37	0.00590702	-0.699719	1.22863
ENSHGLG00000001944	KLHL5	0.00591172	-0.685941	1.22829
ENSHGLG00000001383	TFE3	0.00592525	0.730747	3.22729
ENSHGLG00000002846	IRGC	0.00592525	-2.4015	1.22729
ENSHGLG00000010733	ENSHGLG00000010733	0.00593292	0.857423	3.22673
ENSHGLG00000015264	SLCO2B1	0.00594405	1.17808	3.22592
ENSHGLG00000012490	TEX264	0.0060302	-0.830413	1.21967
ENSHGLG00000008687	SLC45A1	0.00603111	-2.44892	1.2196
ENSHGLG00000014085	CAPN13	0.00603111	2.66677	3.2196
ENSHGLG00000014092	DOCK10	0.00603111	1.07555	3.2196
ENSHGLG00000016856	ADAMTS13	0.00603111	-1.0123	1.2196
ENSHGLG00000001783	PAPSS1	0.00603725	0.780796	3.21916
ENSHGLG00000013080	C16orf58	0.00603725	0.740584	3.21916
ENSHGLG00000025308	ENSHGLG00000025308	0.00603725	-3.36932	1.21916
ENSHGLG00000026842	ENSHGLG00000026842	0.00603725	-1.51516	1.21916
ENSHGLG00000015686	IQCD	0.00606053	1.18241	3.21749
ENSHGLG00000007400	GRIN2B	0.00606102	-1.27434	1.21745
ENSHGLG00000004282	NCAPG	0.0060617	-0.71082	1.21741
ENSHGLG00000013214	PHLDB2	0.0060617	0.785343	3.21741
ENSHGLG00000011680	CD22	0.00608092	1.24249	3.21603
ENSHGLG00000010877	TDRD1	0.00608933	-0.882343	1.21543
ENSHGLG00000012006	COL6A3	0.0060903	1.01807	3.21536
ENSHGLG00000031766	ENSHGLG00000031766	0.00610148	-1.58173	1.21456
ENSHGLG00000004434	PREX1	0.00612042	0.726892	3.21322
ENSHGLG00000012800	ZBTB43	0.00612042	-0.721914	1.21322
ENSHGLG00000020285	ENSHGLG00000020285	0.00612042	-4.7642	1.21322
ENSHGLG00000024851	RF00100	0.00612478	0.638334	3.21291
ENSHGLG00000007148	ENSHGLG00000007148	0.00613435	-0.697947	1.21223
ENSHGLG00000010924	HLF	0.00613435	0.920609	3.21223
ENSHGLG00000001391	CMA1	0.00613464	2.24027	3.21221
ENSHGLG00000019111	LRRC32	0.00613661	1.1158	3.21207
ENSHGLG00000015949	ENSHGLG00000015949	0.00614073	0.634285	3.21178
ENSHGLG00000008932	ENSHGLG00000008932	0.00614587	1.1022	3.21142
ENSHGLG00000007242	IRF6	0.00615113	1.19934	3.21105
ENSHGLG00000007085	ARHGEF33	0.00615562	-0.97163	1.21073
ENSHGLG00000017576	PGM1	0.0061648	0.939236	3.21008
ENSHGLG00000005436	CD93	0.00618924	1.01611	3.20836
ENSHGLG00000008172	ANXA2	0.00618924	0.822617	3.20836
ENSHGLG00000015114	GALNT6	0.00618924	-1.19251	1.20836
ENSHGLG00000018964	MCM4	0.00619157	-0.576783	1.2082
ENSHGLG00000028865	ENSHGLG00000028865	0.00622142	-3.04178	1.20611
ENSHGLG00000003579	CSF1R	0.00622859	0.986321	3.20561
ENSHGLG00000003752	EPHX1	0.00622859	1.27785	3.20561
ENSHGLG00000007156	EFEMP1	0.00624031	-0.732108	1.20479
ENSHGLG00000016883	VCL	0.00626077	0.734902	3.20337
ENSHGLG00000017524	SDC2	0.00626077	0.720029	3.20337
ENSHGLG00000012060	DPH6	0.00626521	-0.858838	1.20306
ENSHGLG00000020098	ENSHGLG00000020098	0.00626521	-2.68289	1.20306
ENSHGLG00000011613	ENSHGLG00000011613	0.0062707	1.28129	3.20268
ENSHGLG00000001118	DDX43	0.00628437	-1.06773	1.20174
ENSHGLG00000012932	TINAGL1	0.00628437	0.892534	3.20174
ENSHGLG00000016268	RPL8	0.00628437	0.750917	3.20174
ENSHGLG00000026653	ENSHGLG00000026653	0.00628437	1.4086	3.20174
ENSHGLG00000008753	ENSHGLG00000008753	0.0062915	0.714755	3.20125
ENSHGLG00000001228	ENSHGLG00000001228	0.00630261	-0.716184	1.20048
ENSHGLG00000017003	ENSHGLG00000017003	0.00633491	-0.587276	1.19826
ENSHGLG00000006986	TMEM94	0.00634704	0.653803	3.19743
ENSHGLG00000013186	ENSHGLG00000013186	0.00635369	-0.669803	1.19697
ENSHGLG00000007054	AKAP11	0.00637907	-0.602837	1.19524
ENSHGLG00000007411	LGALS4	0.00637907	2.97882	3.19524
ENSHGLG00000003684	UBQLN4	0.00639056	-0.779382	1.19446
ENSHGLG00000004817	GRIN2C	0.00639056	-1.27938	1.19446
ENSHGLG00000008052	PDIA4	0.00639056	0.541979	3.19446
ENSHGLG00000016918	EHD4	0.00639056	0.917364	3.19446
ENSHGLG00000003590	RHOBTB1	0.00639185	0.847943	3.19437
ENSHGLG00000005090	SCN4A	0.0064334	-1.79202	1.19156
ENSHGLG00000009648	PROP1	0.00644239	-0.931914	1.19095
ENSHGLG00000001255	ENSHGLG00000001255	0.00647538	-1.33267	1.18873
ENSHGLG00000012695	TSC1	0.00648438	0.719022	3.18813
ENSHGLG00000001765	ENSHGLG00000001765	0.0065616	0.770057	3.18299
ENSHGLG00000017071	KIF24	0.00657678	-0.843769	1.18199
ENSHGLG00000012254	NR1D1	0.00658511	1.00252	3.18144
ENSHGLG00000020322	ENSHGLG00000020322	0.00658511	-0.92501	1.18144
ENSHGLG00000014341	DLK1	0.00661155	-1.18292	1.1797
ENSHGLG00000029198	ENSHGLG00000029198	0.00663596	-2.95843	1.1781
ENSHGLG00000022026	RF00231	0.00666203	0.768683	3.17639
ENSHGLG00000017111	GCNT3	0.00667021	-0.936263	1.17586
ENSHGLG00000013059	DNAL1	0.00670267	-0.938092	1.17375
ENSHGLG00000010162	MXD1	0.00671741	0.807724	3.1728
ENSHGLG00000012009	ENSHGLG00000012009	0.00675051	0.666111	3.17066
ENSHGLG00000014000	WRAP53	0.00676708	0.821741	3.1696
ENSHGLG00000008255	LMOD1	0.00680348	1.24527	3.16727
ENSHGLG00000005655	ENSHGLG00000005655	0.00683024	-0.675731	1.16556
ENSHGLG00000011545	CELSR3	0.00683024	-0.910978	1.16556
ENSHGLG00000027049	ENSHGLG00000027049	0.00684694	-0.662183	1.1645
ENSHGLG00000012119	TEAD3	0.00686734	0.864233	3.16321
ENSHGLG00000005420	KCNC1	0.00687355	-2.03593	1.16282
ENSHGLG00000016434	DNAH17	0.00688676	-1.10104	1.16199
ENSHGLG00000010313	BIRC5	0.00691609	-0.734141	1.16014
ENSHGLG00000017729	KIAA0100	0.00694173	-0.59135	1.15853
ENSHGLG00000012557	ENSHGLG00000012557	0.00694519	1.06851	3.15832
ENSHGLG00000000505	RET	0.00696638	1.24095	3.15699
ENSHGLG00000013115	C19orf53	0.00696638	0.852842	3.15699
ENSHGLG00000002924	DDIAS	0.00697605	-1.00628	1.15639
ENSHGLG00000011442	ENSHGLG00000011442	0.00697605	0.940502	3.15639
ENSHGLG00000011781	ACACA	0.00697605	-0.57521	1.15639
ENSHGLG00000018438	ENSHGLG00000018438	0.00697605	-0.748158	1.15639
ENSHGLG00000004762	PELI1	0.00699496	-0.654025	1.15521
ENSHGLG00000005439	CHAF1A	0.00701826	-0.6407	1.15377
ENSHGLG00000014237	NECTIN1	0.00702099	-0.633819	1.1536
ENSHGLG00000017214	CDCP1	0.00703176	1.34846	3.15294
ENSHGLG00000011995	CMYA5	0.00712567	-1.02093	1.14717
ENSHGLG00000005529	ELF3	0.00713368	0.920595	3.14669
ENSHGLG00000010571	MAP4K4	0.00716246	-0.556859	1.14494
ENSHGLG00000016706	ENSHGLG00000016706	0.00719933	1.01841	3.14271
ENSHGLG00000012650	DOC2B	0.00720119	-1.12422	1.1426
ENSHGLG00000001692	EEF1A1	0.00723142	0.801767	3.14078
ENSHGLG00000018905	MAD1L1	0.00723416	0.697489	3.14061
ENSHGLG00000010738	PLCXD2	0.00723986	-2.27979	1.14027
ENSHGLG00000001782	TSPAN1	0.00726668	1.24595	3.13866
ENSHGLG00000015275	NPAS2	0.00728941	0.854011	3.13731
ENSHGLG00000002318	ENSHGLG00000002318	0.00732331	0.763077	3.13529
ENSHGLG00000006834	TIMM22	0.00732331	-0.880374	1.13529
ENSHGLG00000007527	PLXNB2	0.00733259	0.621318	3.13474
ENSHGLG00000005895	RIN2	0.00733484	0.79438	3.13461
ENSHGLG00000007166	PCED1A	0.00733484	-0.819294	1.13461
ENSHGLG00000031542	ENSHGLG00000031542	0.00740173	1.02461	3.13067
ENSHGLG00000007628	TBC1D31	0.00740396	-0.681617	1.13054
ENSHGLG00000013028	PPP1CA	0.00740396	0.690702	3.13054
ENSHGLG00000016322	ZNF473	0.00743823	-0.994683	1.12853
ENSHGLG00000009119	PDE3A	0.00753609	1.09234	3.12285
ENSHGLG00000015922	GPR39	0.00753609	0.980951	3.12285
ENSHGLG00000010370	ITSN2	0.00753872	-0.702694	1.1227
ENSHGLG00000010670	SERPING1	0.00755596	0.890617	3.12171
ENSHGLG00000017751	CADPS2	0.00755665	0.650494	3.12167
ENSHGLG00000016726	THSD4	0.00758523	0.841384	3.12003
ENSHGLG00000013374	CD6	0.00760456	-1.94553	1.11893
ENSHGLG00000018871	ENSHGLG00000018871	0.00760994	-1.41452	1.11862
ENSHGLG00000029522	ENSHGLG00000029522	0.00760994	-1.98387	1.11862
ENSHGLG00000006941	HYOU1	0.00761975	-0.716153	1.11806
ENSHGLG00000019121	ENSHGLG00000019121	0.0076341	-0.739792	1.11724
ENSHGLG00000005167	SULF2	0.0076514	0.891728	3.11626
ENSHGLG00000006408	MYCBP2	0.00767923	-0.693993	1.11468
ENSHGLG00000021070	ENSHGLG00000021070	0.00768701	-0.576755	1.11424
ENSHGLG00000002625	UQCC3	0.00769846	1.27651	3.1136
ENSHGLG00000016326	CYP11A1	0.00769846	2.65481	3.1136
ENSHGLG00000004883	ENSHGLG00000004883	0.0077211	0.810854	3.11232
ENSHGLG00000030035	ENSHGLG00000030035	0.00772984	-3.34034	1.11183
ENSHGLG00000000393	MMAA	0.00774489	-0.759417	1.11098
ENSHGLG00000004677	RALBP1	0.00776137	0.671557	3.11006
ENSHGLG00000016034	INSR	0.00780481	0.86496	3.10764
ENSHGLG00000000472	FMNL2	0.00781368	0.620218	3.10714
ENSHGLG00000002021	SASS6	0.00782935	-0.669741	1.10627
ENSHGLG00000010119	NCAPH	0.00782935	-0.607613	1.10627
ENSHGLG00000001314	ANO2	0.00786	-1.82728	1.10458
ENSHGLG00000001943	NTM	0.00786	1.47684	3.10458
ENSHGLG00000004225	DAZAP2	0.00786602	0.633331	3.10425
ENSHGLG00000012445	TFAP2E	0.00786695	-2.63253	1.10419
ENSHGLG00000030578	ENSHGLG00000030578	0.00789635	-2.01182	1.10257
ENSHGLG00000028757	ENSHGLG00000028757	0.0079253	-2.96755	1.10098
ENSHGLG00000007256	DYSF	0.00795521	0.763999	3.09935
ENSHGLG00000030708	ENSHGLG00000030708	0.0079676	-2.90843	1.09867
ENSHGLG00000005790	ENSHGLG00000005790	0.00797354	0.805773	3.09835
ENSHGLG00000004160	GMCL1	0.007992	-0.644714	1.09734
ENSHGLG00000029750	ENSHGLG00000029750	0.00799504	-3.96551	1.09718
ENSHGLG00000011021	LCT	0.00800188	0.988457	3.09681
ENSHGLG00000007209	OGT	0.00800417	0.823725	3.09668
ENSHGLG00000009021	EGR4	0.00800727	-1.76719	1.09652
ENSHGLG00000010610	ZFHX2	0.00800727	-0.963367	1.09652
ENSHGLG00000014053	MGMT	0.00802239	-1.51629	1.0957
ENSHGLG00000007718	CENPL	0.00804805	-0.883889	1.09431
ENSHGLG00000014464	PAFAH2	0.00804963	-0.738643	1.09422
ENSHGLG00000029046	ENSHGLG00000029046	0.00807429	-1.96968	1.0929
ENSHGLG00000014478	ZMYM4	0.00808377	-0.559005	1.09239
ENSHGLG00000003780	FAM50A	0.0081681	0.964697	3.08788
ENSHGLG00000016441	RHOBTB2	0.0081681	-0.608238	1.08788
ENSHGLG00000016415	NSUN7	0.00816957	-0.921521	1.0878
ENSHGLG00000006459	BTBD18	0.00817665	-1.36656	1.08742
ENSHGLG00000030232	ENSHGLG00000030232	0.00817665	-1.00989	1.08742
ENSHGLG00000007373	ESRRB	0.00818366	-1.89019	1.08705
ENSHGLG00000013188	UBN1	0.0081987	-0.592742	1.08626
ENSHGLG00000010527	CORO6	0.00824722	-1.28178	1.08369
ENSHGLG00000007562	ZBTB16	0.00825518	-1.00361	1.08327
ENSHGLG00000016381	ENSHGLG00000016381	0.00827124	-0.718914	1.08243
ENSHGLG00000011409	ENSHGLG00000011409	0.00827308	-0.571932	1.08233
ENSHGLG00000028782	ENSHGLG00000028782	0.00830171	-1.24147	1.08083
ENSHGLG00000000648	ZNF236	0.0083196	-0.676969	1.0799
ENSHGLG00000004743	GJB1	0.0083657	-1.7021	1.0775
ENSHGLG00000014109	RCOR2	0.00837368	-0.964451	1.07708
ENSHGLG00000013803	DNAJB12	0.00840393	0.775459	3.07552
ENSHGLG00000009791	ENSHGLG00000009791	0.00845505	-0.547257	1.07288
ENSHGLG00000019341	PAPPA	0.00846734	0.82671	3.07225
ENSHGLG00000017387	ENSHGLG00000017387	0.00847859	-1.15584	1.07168
ENSHGLG00000017726	CSRP1	0.00850591	0.849371	3.07028
ENSHGLG00000008334	TIMP2	0.00855455	0.507935	3.0678
ENSHGLG00000010312	MSL1	0.00856517	-0.52644	1.06726
ENSHGLG00000019184	COL4A4	0.00857337	-0.742693	1.06685
ENSHGLG00000031145	ENSHGLG00000031145	0.0085946	-1.25746	1.06577
ENSHGLG00000002582	ERMARD	0.00861774	-0.752158	1.06461
ENSHGLG00000020910	ENSHGLG00000020910	0.00862572	-3.83083	1.0642
ENSHGLG00000012159	TPCN1	0.0086589	0.693334	3.06254
ENSHGLG00000000664	ENSHGLG00000000664	0.00865931	-0.863391	1.06252
ENSHGLG00000002816	CAPN5	0.00865931	0.748208	3.06252
ENSHGLG00000008343	SPON2	0.00865931	0.589269	3.06252
ENSHGLG00000009996	SMPD1	0.00865931	0.966484	3.06252
ENSHGLG00000008463	CSMD3	0.00866652	-0.797348	1.06216
ENSHGLG00000011359	PLA2G12B	0.00866652	1.91351	3.06216
ENSHGLG00000017211	ENSHGLG00000017211	0.00866652	0.685884	3.06216
ENSHGLG00000019347	EYA1	0.00866652	1.32542	3.06216
ENSHGLG00000019412	SH3BP4	0.00866652	0.68914	3.06216
ENSHGLG00000018409	RAVER2	0.00869976	0.84639	3.06049
ENSHGLG00000008972	ENSHGLG00000008972	0.00872816	0.656296	3.05908
ENSHGLG00000015421	TMEM41B	0.00873161	-0.725389	1.05891
ENSHGLG00000011158	PIWIL1	0.00873433	-0.699528	1.05877
ENSHGLG00000001617	GLA	0.00873516	0.702686	3.05873
ENSHGLG00000016338	DNAJC5B	0.00875014	-1.98102	1.05799
ENSHGLG00000004563	XRCC2	0.00875635	-0.920069	1.05768
ENSHGLG00000017438	KCND3	0.00876525	1.01767	3.05724
ENSHGLG00000000862	SLC16A10	0.00878027	-0.774105	1.05649
ENSHGLG00000011304	MEN1	0.00878027	-0.649926	1.05649
ENSHGLG00000011568	ENSHGLG00000011568	0.00878027	-0.746739	1.05649
ENSHGLG00000014900	CCDC33	0.00882166	1.54461	3.05445
ENSHGLG00000021413	ENSHGLG00000021413	0.00882166	-1.35905	1.05445
ENSHGLG00000014934	ENSHGLG00000014934	0.00882727	-1.4945	1.05417
ENSHGLG00000010276	ENSHGLG00000010276	0.00884199	-1.17759	1.05345
ENSHGLG00000013351	ENSHGLG00000013351	0.00888644	-0.693033	1.05127
ENSHGLG00000016222	ENSHGLG00000016222	0.00888764	-0.663032	1.05121
ENSHGLG00000003867	ENSHGLG00000003867	0.00892432	-2.76589	1.04942
ENSHGLG00000004286	ENSHGLG00000004286	0.00892432	-0.715112	1.04942
ENSHGLG00000021265	INSM1	0.00896984	1.24985	3.04722
ENSHGLG00000014307	MSH6	0.00913755	-0.643733	1.03917
ENSHGLG00000015611	ENSHGLG00000015611	0.00915812	-0.709461	1.03819
ENSHGLG00000013210	ABHD18	0.0091905	-0.83696	1.03666
ENSHGLG00000017009	ENSHGLG00000017009	0.00919166	0.725541	3.03661
ENSHGLG00000013810	HECTD2	0.00922988	-0.596038	1.0348
ENSHGLG00000013398	UBA5	0.00926158	-0.750454	1.03331
ENSHGLG00000015940	CYP26A1	0.00926158	-3.03924	1.03331
ENSHGLG00000005052	TBC1D8	0.00930273	0.859619	3.03139
ENSHGLG00000014829	USP2	0.00930273	0.771053	3.03139
ENSHGLG00000011323	ZBTB47	0.00932691	0.860444	3.03026
ENSHGLG00000010444	ENSHGLG00000010444	0.00934063	-0.632404	1.02962
ENSHGLG00000002404	ENSHGLG00000002404	0.00934857	-1.19717	1.02925
ENSHGLG00000010070	ENSHGLG00000010070	0.00939247	0.77027	3.02722
ENSHGLG00000028497	ENSHGLG00000028497	0.00939247	-2.5051	1.02722
ENSHGLG00000012728	ENSHGLG00000012728	0.00940108	-0.694464	1.02682
ENSHGLG00000028477	ENSHGLG00000028477	0.00940371	-2.41856	1.0267
ENSHGLG00000012123	NIPAL3	0.0094365	0.69011	3.02519
ENSHGLG00000013766	CCDC146	0.00946091	0.85541	3.02407
ENSHGLG00000001789	ENSHGLG00000001789	0.00951407	0.997713	3.02163
ENSHGLG00000007290	PPP1R12B	0.00951407	0.65817	3.02163
ENSHGLG00000012055	PDZD8	0.00951407	-0.676393	1.02163
ENSHGLG00000018851	ENSHGLG00000018851	0.00951407	-0.978941	1.02163
ENSHGLG00000013277	CDKL2	0.00953718	-0.834676	1.02058
ENSHGLG00000016483	ENSHGLG00000016483	0.00953893	-0.649145	1.0205
ENSHGLG00000019508	ELOVL7	0.00957637	-1.18574	1.0188
ENSHGLG00000000989	CENPE	0.00958672	-0.580352	1.01833
ENSHGLG00000012712	XKR8	0.00967118	-0.84462	1.01452
ENSHGLG00000001152	FCHO2	0.0096767	-0.624193	1.01427
ENSHGLG00000001957	ENSHGLG00000001957	0.00970303	-1.12213	1.01309
ENSHGLG00000004221	SNRPE	0.00973606	-0.631682	1.01162
ENSHGLG00000005305	ADAMTS6	0.0097364	-0.878603	1.0116
ENSHGLG00000015361	PLA2G4C	0.0097364	1.5302	3.0116
ENSHGLG00000011490	AK1	0.00973781	0.865236	3.01154
ENSHGLG00000001384	AFF1	0.00976928	0.633859	3.01014
ENSHGLG00000002494	ENSHGLG00000002494	0.00976928	-1.7563	1.01014
ENSHGLG00000030543	ENSHGLG00000030543	0.00978973	-0.987185	1.00923
ENSHGLG00000000315	ENSHGLG00000000315	0.00979269	-0.723253	1.0091
ENSHGLG00000017695	TCN2	0.00981325	0.716293	3.00819
ENSHGLG00000016262	ENSHGLG00000016262	0.00990733	0.618576	3.00404
ENSHGLG00000004027	ECEL1	0.00990926	-1.46486	1.00396
ENSHGLG00000001665	ENSHGLG00000001665	0.00997062	0.636466	3.00128
ENSHGLG00000019083	Ran	0.00997062	-0.591414	1.00128
ENSHGLG00000006243	NPM2	0.00999838	1.53626	3.00007
ENSHGLG00000000425	ENSHGLG00000000425	0.0100376	-0.843725	0.998368
ENSHGLG00000006020	FAM208A	0.0100745	-0.663176	0.996778
ENSHGLG00000004788	ENSHGLG00000004788	0.0100872	-0.816119	0.99623
ENSHGLG00000011651	SAXO1	0.0101006	1.31266	2.99565
ENSHGLG00000015925	RECQL4	0.0101006	-0.901189	0.995651
ENSHGLG00000002121	NAXD	0.0101322	0.7941	2.9943
ENSHGLG00000016344	HCN3	0.010138	-1.09849	0.99405
ENSHGLG00000013777	CBR4	0.0101972	-0.709965	0.991521
ENSHGLG00000016527	ENSHGLG00000016527	0.0103079	-0.737725	0.986829
ENSHGLG00000017590	GNAL	0.010318	-1.11536	0.986406
ENSHGLG00000002928	ERI1	0.0103316	-0.947176	0.985831
ENSHGLG00000011377	ENSHGLG00000011377	0.0103316	-0.586074	0.985831
ENSHGLG00000012601	CLCC1	0.0103496	0.622246	2.98508
ENSHGLG00000004480	MRC1	0.0103558	0.662686	2.98482
ENSHGLG00000005076	ENSHGLG00000005076	0.0103558	0.769672	2.98482
ENSHGLG00000010011	TMEM145	0.0103558	-2.44009	0.984818
ENSHGLG00000011696	TCF19	0.0103558	1.01635	2.98482
ENSHGLG00000002805	MCM9	0.0103562	0.674798	2.9848
ENSHGLG00000018320	EFNB3	0.010377	0.901332	2.98393
ENSHGLG00000003970	ENSHGLG00000003970	0.0104239	-0.964346	0.981971
ENSHGLG00000017240	PKHD1L1	0.0104239	0.93914	2.98197
ENSHGLG00000018857	SCN4B	0.0104239	0.814273	2.98197
ENSHGLG00000010030	DEPDC1	0.0104876	-0.681863	0.979325
ENSHGLG00000007639	GMEB2	0.0104918	-0.706253	0.979148
ENSHGLG00000006746	ENSHGLG00000006746	0.0105501	1.10476	2.97674
ENSHGLG00000017784	ENSHGLG00000017784	0.0105822	0.693667	2.97542
ENSHGLG00000004613	HECTD1	0.0106401	-0.621511	0.973056
ENSHGLG00000010862	NIPBL	0.0106518	-0.556203	0.972578
ENSHGLG00000031686	ENSHGLG00000031686	0.0106776	-2.02961	0.971527
ENSHGLG00000013859	FXN	0.0107043	-1.03032	0.970443
ENSHGLG00000004661	ENSHGLG00000004661	0.0107149	-0.940519	0.970014
ENSHGLG00000012763	NBL1	0.0107834	0.838788	2.96724
ENSHGLG00000004538	ENSHGLG00000004538	0.0107859	1.55181	2.96714
ENSHGLG00000001991	ATP1B1	0.0108214	0.920286	2.96572
ENSHGLG00000004385	NEXN	0.0108214	1.05419	2.96572
ENSHGLG00000015468	SPAG5	0.0108214	-0.710775	0.965717
ENSHGLG00000017894	IL33	0.0108214	1.26407	2.96572
ENSHGLG00000014201	PPP1R12A	0.0108223	0.79953	2.96568
ENSHGLG00000001642	ARFIP1	0.0108697	-0.615464	0.963782
ENSHGLG00000017502	TSPOAP1	0.0108879	0.692648	2.96306
ENSHGLG00000019592	CLYBL	0.0108985	0.910122	2.96263
ENSHGLG00000010882	MACO1	0.0109613	-0.635558	0.960136
ENSHGLG00000008783	ENSHGLG00000008783	0.0109974	-1.57049	0.958711
ENSHGLG00000027567	ENSHGLG00000027567	0.0109974	-1.57049	0.958711
ENSHGLG00000005770	CKB	0.0110037	1.02188	2.95846
ENSHGLG00000005382	CAVIN3	0.0110176	0.971955	2.95791
ENSHGLG00000006168	DNER	0.0110176	0.833615	2.95791
ENSHGLG00000013086	ENSHGLG00000013086	0.0110176	0.936774	2.95791
ENSHGLG00000014216	WRNIP1	0.0110176	-0.681271	0.957915
ENSHGLG00000006404	TMEM239	0.0110222	-2.3541	0.957731
ENSHGLG00000012555	DNAH9	0.0110276	0.878625	2.95752
ENSHGLG00000006107	CMAS	0.0110306	-0.673785	0.957399
ENSHGLG00000008943	TMEM163	0.0110306	2.22335	2.9574
ENSHGLG00000015493	LYST	0.011043	-0.601842	0.956914
ENSHGLG00000003815	FAM3D	0.0110476	1.21793	2.95673
ENSHGLG00000012591	PTPA	0.0110476	-0.602805	0.956732
ENSHGLG00000016385	LPP	0.0110568	0.75717	2.95637
ENSHGLG00000009294	URI1	0.0110711	-0.63789	0.955807
ENSHGLG00000017068	ZBTB21	0.0110711	-0.660255	0.955807
ENSHGLG00000001698	ENSHGLG00000001698	0.0111105	2.49864	2.95427
ENSHGLG00000008831	ENSHGLG00000008831	0.0111105	-0.641349	0.954265
ENSHGLG00000030902	ENSHGLG00000030902	0.0111335	-2.28806	0.953367
ENSHGLG00000026350	ENSHGLG00000026350	0.0111422	-2.43641	0.953028
ENSHGLG00000016304	ZNF713	0.0111966	-0.881953	0.950915
ENSHGLG00000017645	CRIP2	0.0112143	1.20775	2.95023
ENSHGLG00000002170	RBMS3	0.0112146	0.916179	2.95022
ENSHGLG00000002019	SLC4A7	0.0112895	0.766986	2.94733
ENSHGLG00000005362	ENSHGLG00000005362	0.0112895	-0.549517	0.947326
ENSHGLG00000009269	FBXO6	0.0113564	0.789429	2.94476
ENSHGLG00000013230	ENSHGLG00000013230	0.0114029	0.808089	2.94299
ENSHGLG00000013237	SOX6	0.0114029	-0.865104	0.942986
ENSHGLG00000003604	MMRN1	0.0114144	0.813854	2.94255
ENSHGLG00000012678	ENSHGLG00000012678	0.0114221	0.762217	2.94226
ENSHGLG00000017396	MED1	0.0114539	-0.559883	0.941045
ENSHGLG00000008612	CCSER2	0.0114578	-0.618817	0.940898
ENSHGLG00000018652	PPP1R3C	0.0115037	0.693152	2.93916
ENSHGLG00000025829	ENSHGLG00000025829	0.0115063	1.41527	2.93907
ENSHGLG00000016257	SRC	0.0115318	0.57735	2.9381
ENSHGLG00000013512	ENSHGLG00000013512	0.0115802	-0.689811	0.936285
ENSHGLG00000015816	CRIP1	0.0115802	1.17372	2.93628
ENSHGLG00000019469	C1orf127	0.0115861	-2.02093	0.936064
ENSHGLG00000015255	GRAMD1A	0.0116129	0.736053	2.93506
ENSHGLG00000008563	DERA	0.0116174	-0.682256	0.93489
ENSHGLG00000001986	AMZ2	0.0116302	-0.690934	0.934413
ENSHGLG00000018171	ENSHGLG00000018171	0.0116302	0.932483	2.93441
ENSHGLG00000002349	ENSHGLG00000002349	0.0116337	0.765144	2.93428
ENSHGLG00000015008	PMEPA1	0.0116761	0.853587	2.9327
ENSHGLG00000026519	ENSHGLG00000026519	0.0116906	-1.18707	0.932162
ENSHGLG00000004066	SLMAP	0.0117345	-0.630294	0.930534
ENSHGLG00000019551	ENSHGLG00000019551	0.011814	-1.66789	0.927602
ENSHGLG00000001156	SYNDIG1	0.0119046	1.51452	2.92428
ENSHGLG00000017643	ENSHGLG00000017643	0.0119046	-0.555791	0.924284
ENSHGLG00000019802	MUM1L1	0.0119161	-1.51817	0.923866
ENSHGLG00000006987	ENSHGLG00000006987	0.0119644	-1.22703	0.922108
ENSHGLG00000000190	CLCN4	0.0120513	-0.935159	0.918966
ENSHGLG00000011797	BRCA1	0.0120513	-0.545492	0.918966
ENSHGLG00000016977	C1QB	0.0120577	1.36498	2.91873
ENSHGLG00000010035	PARVA	0.0120761	0.869123	2.91807
ENSHGLG00000011946	KLHL29	0.0121156	0.815914	2.91666
ENSHGLG00000008124	CABLES1	0.0121339	0.994889	2.916
ENSHGLG00000011172	HTR7	0.0121339	-1.44992	0.915998
ENSHGLG00000007591	DESI2	0.0121727	-0.531242	0.914615
ENSHGLG00000001147	ENSHGLG00000001147	0.0121847	0.837983	2.91418
ENSHGLG00000008936	TRIM67	0.0122318	-1.96085	0.912511
ENSHGLG00000009761	LMNA	0.0122332	0.901405	2.91246
ENSHGLG00000019042	ZNF668	0.0122352	-0.655626	0.91239
ENSHGLG00000008482	NXN	0.0122554	0.807032	2.91167
ENSHGLG00000009724	GABARAPL2	0.0122554	0.674611	2.91167
ENSHGLG00000013234	RUNX1	0.0122554	-0.713739	0.911674
ENSHGLG00000000804	ZCCHC11	0.0122943	-0.589568	0.910295
ENSHGLG00000007415	ENSHGLG00000007415	0.0122943	-0.842076	0.910295
ENSHGLG00000003006	ENSHGLG00000003006	0.0123472	0.676596	2.90843
ENSHGLG00000007863	ENSHGLG00000007863	0.012355	0.597428	2.90816
ENSHGLG00000019122	ENSHGLG00000019122	0.0123572	1.06996	2.90808
ENSHGLG00000029475	ENSHGLG00000029475	0.012481	-3.15017	0.903751
ENSHGLG00000011008	APPL2	0.0124894	0.719854	2.90346
ENSHGLG00000013845	SLC32A1	0.0125798	-2.11359	0.900326
ENSHGLG00000017416	ENSHGLG00000017416	0.0125798	1.07575	2.90033
ENSHGLG00000004591	ENSHGLG00000004591	0.0126534	-0.640369	0.897793
ENSHGLG00000001174	ENSHGLG00000001174	0.0126967	-0.989074	0.89631
ENSHGLG00000016236	FAM84B	0.0127185	0.757353	2.89556
ENSHGLG00000002969	PPP1R3B	0.0127333	0.888671	2.89506
ENSHGLG00000016779	MCF2L2	0.0127333	-0.753708	0.895059
ENSHGLG00000000994	RARB	0.0127658	0.814121	2.89395
ENSHGLG00000002746	GPKOW	0.012793	-0.722687	0.893029
ENSHGLG00000009430	DNAJC10	0.012793	-0.56581	0.893029
ENSHGLG00000020297	CETN1	0.012795	-3.37168	0.892959
ENSHGLG00000025967	ENSHGLG00000025967	0.0128226	-1.61409	0.892024
ENSHGLG00000004045	COLEC12	0.0128322	0.56526	2.8917
ENSHGLG00000030700	ENSHGLG00000030700	0.0128322	-1.77603	0.891697
ENSHGLG00000007837	ENSHGLG00000007837	0.0128388	-0.654117	0.891475
ENSHGLG00000018960	ENSHGLG00000018960	0.0129001	-1.41674	0.889408
ENSHGLG00000019160	TERB1	0.0129001	-0.845754	0.889408
ENSHGLG00000007386	OTOF	0.0129062	-0.919691	0.889201
ENSHGLG00000009901	EIF3G	0.0129445	0.627874	2.88791
ENSHGLG00000017627	MAPK1	0.0130108	-0.509214	0.885698
ENSHGLG00000002128	TAF1A	0.0130488	-0.727283	0.884431
ENSHGLG00000007450	TACC1	0.0130509	-0.569505	0.884359
ENSHGLG00000009449	ENSHGLG00000009449	0.0130509	0.628691	2.88436
ENSHGLG00000012529	GPR155	0.0130509	-0.786825	0.884359
[truncated: 1,310 more rows]

## Sheet: DATA FILE 4
Differentially expressed genes between P28 and P90 ovaries.
Ensembl_ID	Gene_name	p_adj	log2fc	rank
ENSHGLG00000008233	SCUBE1	1.13463e-48	3.20802	48.9451
ENSHGLG00000009209	INHBB	1.8654e-42	4.06558	42.7292
ENSHGLG00000011776	GRIK3	7.55603e-33	4.5315	33.1217
ENSHGLG00000004465	FST	4.97376e-32	2.90953	32.3033
ENSHGLG00000012898	COL5A1	2.71002e-29	-2.30362	27.567
ENSHGLG00000013516	HSD17B1	4.40549e-28	2.31885	28.356
ENSHGLG00000013847	NXPE4	4.60407e-28	3.0813	28.3369
ENSHGLG00000011988	NODAL	3.3473e-27	3.54223	27.4753
ENSHGLG00000001701	COL5A2	6.06895e-27	-2.053	25.2169
ENSHGLG00000014972	JSRP1	1.11029e-26	2.88377	26.9546
ENSHGLG00000030253	ENSHGLG00000030253	4.41647e-24	-3.30177	22.3549
ENSHGLG00000013269	DHH	1.14734e-23	3.12007	23.9403
ENSHGLG00000006689	SCN9A	2.14791e-23	3.09315	23.668
ENSHGLG00000002726	COL9A1	8.89853e-23	4.53497	23.0507
ENSHGLG00000015516	FMO2	1.84079e-22	4.17692	22.735
ENSHGLG00000028422	ENSHGLG00000028422	2.50422e-21	-1.97146	19.6013
ENSHGLG00000016145	PRR15	3.34505e-21	2.82626	21.4756
ENSHGLG00000004180	ENSHGLG00000004180	2.32517e-20	2.18764	20.6335
ENSHGLG00000018796	FAT4	3.7238e-20	-1.44722	18.429
ENSHGLG00000007949	ENSHGLG00000007949	1.07669e-19	-3.43762	17.9679
ENSHGLG00000010174	PTN	1.11059e-19	-1.96995	17.9544
ENSHGLG00000010283	NLRP4	5.29078e-19	4.92091	19.2765
ENSHGLG00000007789	FLNC	8.29519e-19	-1.73663	17.0812
ENSHGLG00000002794	DHCR24	1.37862e-18	1.91287	18.8606
ENSHGLG00000002501	RGS4	2.8535e-18	2.30567	18.5446
ENSHGLG00000013479	DPYSL3	3.16589e-18	-1.84974	16.4995
ENSHGLG00000007662	ADAMTS9	7.70048e-18	-1.62262	16.1135
ENSHGLG00000002825	ENSHGLG00000002825	1.5667e-16	-2.12844	14.805
ENSHGLG00000004527	BRINP3	2.99644e-16	3.65643	16.5234
ENSHGLG00000011325	SLC26A7	5.10034e-16	-4.83991	14.2924
ENSHGLG00000008269	SERPINE2	5.95852e-16	1.7423	16.2249
ENSHGLG00000006928	VWDE	6.25648e-16	3.08564	16.2037
ENSHGLG00000000424	SFRP2	7.89288e-16	-1.52439	14.1028
ENSHGLG00000026284	ENSHGLG00000026284	5.26331e-15	6.09144	15.2787
ENSHGLG00000008677	FAM13A	6.91333e-15	1.89806	15.1603
ENSHGLG00000003693	COLCA2	8.32885e-15	1.99027	15.0794
ENSHGLG00000011828	FAM78A	1.39069e-14	2.76651	14.8568
ENSHGLG00000000320	TMTC2	1.51848e-14	-1.75849	12.8186
ENSHGLG00000002897	CAPN6	1.53338e-14	-1.94891	12.8144
ENSHGLG00000011912	PTPRT	1.98209e-14	-2.49764	12.7029
ENSHGLG00000017653	NEFL	2.36321e-14	2.72712	14.6265
ENSHGLG00000006464	ENSHGLG00000006464	5.70527e-14	3.35016	14.2437
ENSHGLG00000008926	TRHDE	6.83626e-14	2.95627	14.1652
ENSHGLG00000019354	CACNA1G	7.50193e-14	-2.10566	12.1248
ENSHGLG00000028320	ENSHGLG00000028320	1.05661e-13	4.5355	13.9761
ENSHGLG00000003546	MTCL1	1.10334e-13	-1.87754	11.9573
ENSHGLG00000007733	PAMR1	1.11941e-13	-1.80041	11.951
ENSHGLG00000016756	AMH	1.12182e-13	2.68768	13.9501
ENSHGLG00000007411	LGALS4	1.43367e-13	-3.34321	11.8435
ENSHGLG00000013151	WSCD1	1.88829e-13	-1.93665	11.7239
ENSHGLG00000016253	HSD17B3	2.00922e-13	7.5032	13.697
ENSHGLG00000011481	COL26A1	2.17065e-13	-3.00814	11.6634
ENSHGLG00000003756	DCLK1	2.44905e-13	-1.44933	11.611
ENSHGLG00000019396	NOS2	2.85769e-13	2.46882	13.544
ENSHGLG00000018522	IHH	3.81529e-13	4.96508	13.4185
ENSHGLG00000002723	ENSHGLG00000002723	7.56738e-13	-1.78476	11.1211
ENSHGLG00000005400	THSD7B	8.89172e-13	1.78249	13.051
ENSHGLG00000008993	ABCC8	8.89172e-13	-2.62598	11.051
ENSHGLG00000011920	ALAS1	1.27112e-12	1.39867	12.8958
ENSHGLG00000019555	TNFRSF21	1.53927e-12	-1.80359	10.8127
ENSHGLG00000000084	ENSHGLG00000000084	1.75339e-12	-2.08532	10.7561
ENSHGLG00000004447	RNF19A	2.63876e-12	1.4836	12.5786
ENSHGLG00000007071	NTRK3	2.89495e-12	-2.63217	10.5384
ENSHGLG00000007898	ENSHGLG00000007898	2.89495e-12	-2.25575	10.5384
ENSHGLG00000013086	ENSHGLG00000013086	2.89495e-12	-1.26276	10.5384
ENSHGLG00000015039	CNN1	3.95917e-12	-1.99538	10.4024
ENSHGLG00000005805	ENSHGLG00000005805	6.96994e-12	2.2153	12.1568
ENSHGLG00000009628	KPNA7	8.29789e-12	3.13047	12.081
ENSHGLG00000004873	FDXR	8.73904e-12	2.47682	12.0585
ENSHGLG00000011702	FKBP5	8.73904e-12	1.76046	12.0585
ENSHGLG00000013352	COL6A6	9.56805e-12	-2.2951	10.0192
ENSHGLG00000017654	MDK	1.05822e-11	-1.5345	9.97543
ENSHGLG00000002153	THBS4	1.06299e-11	-1.65312	9.97347
ENSHGLG00000013550	TGFBI	1.18457e-11	-1.5498	9.92644
ENSHGLG00000010830	ENSHGLG00000010830	1.2099e-11	1.81105	11.9173
ENSHGLG00000012685	ACTG2	1.30458e-11	-2.05034	9.88453
ENSHGLG00000019556	CRABP2	1.76909e-11	-4.11712	9.75225
ENSHGLG00000001160	ABCA8	1.94515e-11	1.44695	11.711
ENSHGLG00000008494	EMILIN3	1.94515e-11	-2.29851	9.71105
ENSHGLG00000011760	HAPLN1	2.143e-11	-2.51947	9.66898
ENSHGLG00000018676	PAPSS2	2.16175e-11	2.00804	11.6652
ENSHGLG00000000933	COL12A1	2.75554e-11	-1.92518	9.55979
ENSHGLG00000019614	ENSHGLG00000019614	3.65739e-11	-1.48075	9.43683
ENSHGLG00000012556	ACTN1	4.03902e-11	-1.18905	9.39372
ENSHGLG00000016968	SAMD4A	4.63183e-11	-1.21806	9.33425
ENSHGLG00000003936	CCDC3	4.7096e-11	-1.88549	9.32702
ENSHGLG00000017767	IGF2	4.71586e-11	-2.05049	9.32644
ENSHGLG00000018786	ENSHGLG00000018786	6.03345e-11	1.64186	11.2194
ENSHGLG00000003308	MMP14	6.15068e-11	-1.19423	9.21108
ENSHGLG00000000815	ENSHGLG00000000815	8.8192e-11	1.62844	11.0546
ENSHGLG00000018262	DNMT1	9.17153e-11	1.9568	11.0376
ENSHGLG00000017971	FREM1	1.09298e-10	-1.58089	8.96139
ENSHGLG00000008828	ENSHGLG00000008828	1.52416e-10	1.66756	10.817
ENSHGLG00000030264	ENSHGLG00000030264	1.61881e-10	-2.31869	8.7908
ENSHGLG00000005953	BLVRB	1.95012e-10	2.48754	10.7099
ENSHGLG00000013161	MCF2	2.80413e-10	2.71306	10.5522
ENSHGLG00000014231	SPEG	2.88248e-10	-1.78008	8.54023
ENSHGLG00000010568	HSPG2	2.92043e-10	-1.19381	8.53455
ENSHGLG00000009649	ENSHGLG00000009649	3.03184e-10	5.21134	10.5183
ENSHGLG00000009585	XYLT1	3.16039e-10	1.77826	10.5003
ENSHGLG00000019267	RARRES2	4.36304e-10	1.61764	10.3602
ENSHGLG00000005790	ENSHGLG00000005790	4.56466e-10	-1.56913	8.34059
ENSHGLG00000005588	LGI2	4.77574e-10	-2.86492	8.32096
ENSHGLG00000017389	ENSHGLG00000017389	5.9869e-10	2.16401	10.2228
ENSHGLG00000016871	AIF1L	6.44056e-10	-1.61199	8.19108
ENSHGLG00000006168	DNER	6.72108e-10	-1.94159	8.17256
ENSHGLG00000002295	SMOC2	1.32978e-09	-1.97164	7.87622
ENSHGLG00000012243	HLA-DRA	1.36523e-09	1.87022	9.86479
ENSHGLG00000012471	Aox4	1.57547e-09	5.4005	9.80259
ENSHGLG00000013867	CYP1B1	1.76194e-09	-1.65594	7.75401
ENSHGLG00000025571	ENSHGLG00000025571	1.77566e-09	2.93905	9.75064
ENSHGLG00000012453	NID2	1.93437e-09	-1.18531	7.71346
ENSHGLG00000012914	COL16A1	2.04561e-09	-1.73135	7.68918
ENSHGLG00000009392	SOX17	2.26191e-09	-1.5725	7.64552
ENSHGLG00000004212	ADAMTS12	2.32534e-09	-1.51122	7.63351
ENSHGLG00000013970	MME	2.44148e-09	1.18076	9.61235
ENSHGLG00000015617	SEMA3A	2.83163e-09	-1.5634	7.54796
ENSHGLG00000009122	FIGN	3.03169e-09	1.8428	9.51832
ENSHGLG00000005373	GRB14	3.64393e-09	1.63912	9.43843
ENSHGLG00000007940	RASD2	3.64393e-09	-1.64588	7.43843
ENSHGLG00000015637	CRISPLD1	3.64393e-09	-1.84221	7.43843
ENSHGLG00000004047	ENSHGLG00000004047	4.13665e-09	2.08295	9.38335
ENSHGLG00000017427	PSCA	4.22939e-09	-4.30223	7.37372
ENSHGLG00000014220	ENSHGLG00000014220	4.36473e-09	2.98549	9.36004
ENSHGLG00000019175	P3H2	4.44652e-09	-1.4783	7.35198
ENSHGLG00000004403	ENSHGLG00000004403	4.54467e-09	1.62389	9.3425
ENSHGLG00000002399	CADPS	4.87003e-09	-2.13117	7.31247
ENSHGLG00000004596	CAST	4.87969e-09	1.11456	9.31161
ENSHGLG00000009929	DNAJB2	5.03988e-09	1.63091	9.29758
ENSHGLG00000002106	ITGA5	5.28544e-09	-1.49485	7.27692
ENSHGLG00000008819	2021-03-01	5.40655e-09	1.77633	9.26708
ENSHGLG00000009390	CPXM1	5.66095e-09	-1.35679	7.24711
ENSHGLG00000010114	FBP1	5.66095e-09	1.89892	9.24711
ENSHGLG00000004089	FN1	5.78771e-09	-1.79576	7.23749
ENSHGLG00000003151	Rgs5	6.6136e-09	1.83583	9.17956
ENSHGLG00000014284	AFAP1	7.58694e-09	-1.1288	7.11993
ENSHGLG00000028773	ENSHGLG00000028773	7.66432e-09	2.91637	9.11553
ENSHGLG00000008132	TTYH3	7.8467e-09	-1.7483	7.10531
ENSHGLG00000006792	COL14A1	8.00332e-09	-1.14881	7.09673
ENSHGLG00000001105	DSE	8.16928e-09	1.2218	9.08782
ENSHGLG00000014960	ENSHGLG00000014960	8.29171e-09	5.7964	9.08136
ENSHGLG00000006188	GADD45G	8.73477e-09	2.09009	9.05875
ENSHGLG00000007487	CDH2	8.76827e-09	-1.69915	7.05709
ENSHGLG00000018308	COL18A1	1.09011e-08	-1.16642	6.96253
ENSHGLG00000012337	FCN3	1.10009e-08	2.49416	8.95857
ENSHGLG00000016729	Aifm2	1.1002e-08	1.93571	8.95853
ENSHGLG00000019200	DNAH8	1.14883e-08	1.87392	8.93975
ENSHGLG00000026283	ENSHGLG00000026283	1.23605e-08	2.96718	8.90796
ENSHGLG00000009719	UNC5D	1.34938e-08	-1.48154	6.86987
ENSHGLG00000003682	ENSHGLG00000003682	1.35103e-08	2.28084	8.86933
ENSHGLG00000009542	SH3PXD2B	1.376e-08	-1.2351	6.86138
ENSHGLG00000008843	SOD1	1.47571e-08	1.33376	8.831
ENSHGLG00000007251	ENSHGLG00000007251	1.66248e-08	1.34014	8.77924
ENSHGLG00000018533	MOXD1	1.70545e-08	-2.42818	6.76816
ENSHGLG00000000985	GATA2	1.80752e-08	-2.46375	6.74292
ENSHGLG00000001938	ENSHGLG00000001938	1.97045e-08	2.50102	8.70543
ENSHGLG00000016726	THSD4	2.15524e-08	-1.79874	6.66651
ENSHGLG00000001766	ENSHGLG00000001766	2.36292e-08	1.81368	8.62655
ENSHGLG00000009985	ZP2	2.40708e-08	2.12232	8.61851
ENSHGLG00000000831	CPM	2.51528e-08	4.88297	8.59941
ENSHGLG00000016121	PLAC8	2.72539e-08	-2.45573	6.56457
ENSHGLG00000006955	DMPK	2.82469e-08	-1.42792	6.54903
ENSHGLG00000017787	ENSHGLG00000017787	2.82469e-08	-4.60119	6.54903
ENSHGLG00000004695	MKX	2.82627e-08	1.47229	8.54879
ENSHGLG00000009138	ENSHGLG00000009138	2.82627e-08	-1.53946	6.54879
ENSHGLG00000003938	ADGRA2	2.86409e-08	-1.48499	6.54301
ENSHGLG00000007649	AP3B2	2.90028e-08	-1.47975	6.53756
ENSHGLG00000002950	ACTA2	3.1761e-08	-1.42305	6.49811
ENSHGLG00000010558	TNFSF10	3.33559e-08	1.32547	8.47683
ENSHGLG00000017865	ST6GAL2	3.41109e-08	1.36261	8.46711
ENSHGLG00000002217	ELOVL5	3.87042e-08	1.68555	8.41224
ENSHGLG00000003752	EPHX1	3.88475e-08	1.13368	8.41064
ENSHGLG00000015436	NXPE2	4.11033e-08	1.71816	8.38612
ENSHGLG00000000910	GREB1	4.24856e-08	1.96327	8.37176
ENSHGLG00000018182	ANKS4B	4.34498e-08	2.32557	8.36201
ENSHGLG00000016611	SLC5A7	4.44823e-08	-3.17448	6.35181
ENSHGLG00000006381	LAMA5	5.10921e-08	-1.12317	6.29165
ENSHGLG00000001843	PGR	5.13493e-08	-2.07713	6.28947
ENSHGLG00000002701	LRRN1	5.56766e-08	-2.18376	6.25433
ENSHGLG00000003305	ENSHGLG00000003305	5.95993e-08	1.36627	8.22476
ENSHGLG00000002362	THBS2	6.04452e-08	-1.49819	6.21864
ENSHGLG00000015928	KIF26B	6.08772e-08	-1.42106	6.21555
ENSHGLG00000018090	PLAU	6.42444e-08	1.54585	8.19216
ENSHGLG00000006325	WNT7A	7.40438e-08	-3.35424	6.13051
ENSHGLG00000007308	Mb	7.40438e-08	-2.59152	6.13051
ENSHGLG00000018029	EPHB2	7.40438e-08	-1.50568	6.13051
ENSHGLG00000014259	TNFRSF19	7.8438e-08	-1.84454	6.10547
ENSHGLG00000008691	ADGRL2	8.02525e-08	-1.02326	6.09554
ENSHGLG00000017321	ENSHGLG00000017321	8.26512e-08	2.10343	8.08275
ENSHGLG00000015450	HAND2	8.52984e-08	-2.52104	6.06906
ENSHGLG00000017460	SLC4A11	9.56652e-08	1.78571	8.01925
ENSHGLG00000017409	HSPB1	9.75102e-08	1.50759	8.01095
ENSHGLG00000015848	ENSHGLG00000015848	9.93981e-08	2.20027	8.00262
ENSHGLG00000001404	COL3A1	1.0361e-07	-1.76183	5.9846
ENSHGLG00000018847	ENSHGLG00000018847	1.07573e-07	1.47975	7.9683
ENSHGLG00000007380	ENSHGLG00000007380	1.20278e-07	-1.1625	5.91981
ENSHGLG00000007562	ZBTB16	1.29487e-07	1.99834	7.88777
ENSHGLG00000004997	ENSHGLG00000004997	1.4175e-07	1.18466	7.84848
ENSHGLG00000012435	LRRC38	1.42188e-07	-1.81954	5.84714
ENSHGLG00000004668	DCHS1	1.83784e-07	-1.33565	5.73569
ENSHGLG00000002481	GAS6	1.88092e-07	1.18785	7.72563
ENSHGLG00000011398	ENSHGLG00000011398	1.90068e-07	1.78631	7.72109
ENSHGLG00000006183	ATG9B	1.94926e-07	4.27543	7.71013
ENSHGLG00000004244	COL24A1	1.9965e-07	-2.75103	5.69973
ENSHGLG00000009461	TNNI3	2.00027e-07	3.28662	7.69891
ENSHGLG00000014900	CCDC33	2.00027e-07	1.9951	7.69891
ENSHGLG00000005265	DCC	2.03053e-07	1.62679	7.69239
ENSHGLG00000012006	COL6A3	2.18683e-07	-1.26923	5.66019
ENSHGLG00000017133	ENSHGLG00000017133	3.04656e-07	-1.25961	5.51619
ENSHGLG00000019134	FBLIM1	3.21138e-07	-1.46651	5.49331
ENSHGLG00000004700	LRRC4B	3.24399e-07	-2.85293	5.48892
ENSHGLG00000000401	ASXL3	3.33234e-07	-1.27054	5.47725
ENSHGLG00000005008	FADS6	3.33234e-07	5.29176	7.47725
ENSHGLG00000008335	RBM24	3.36773e-07	-1.92579	5.47266
ENSHGLG00000028378	ENSHGLG00000028378	3.37238e-07	2.77073	7.47206
ENSHGLG00000005638	CA2	3.37554e-07	-1.754	5.47166
ENSHGLG00000002308	DDO	3.40531e-07	2.33441	7.46784
ENSHGLG00000013462	ENSHGLG00000013462	4.34146e-07	4.64338	7.36236
ENSHGLG00000004119	CDCA7	4.3716e-07	-1.46366	5.35936
ENSHGLG00000009885	DES	4.50341e-07	-1.40596	5.34646
ENSHGLG00000003217	GRIA3	4.84479e-07	-2.2243	5.31473
ENSHGLG00000011348	WIF1	5.22262e-07	-2.1595	5.28211
ENSHGLG00000019114	SREBF1	5.22262e-07	1.26542	7.28211
ENSHGLG00000000553	ENSHGLG00000000553	5.27781e-07	-1.26389	5.27755
ENSHGLG00000014952	CDH4	5.27781e-07	-2.90709	5.27755
ENSHGLG00000006389	TENM3	5.38311e-07	-1.10673	5.26897
ENSHGLG00000008482	NXN	5.46168e-07	-1.27729	5.26267
ENSHGLG00000017878	COL6A1	5.46168e-07	-1.44645	5.26267
ENSHGLG00000006400	CLEC11A	5.46177e-07	-1.95985	5.26267
ENSHGLG00000009173	PFKP	5.78866e-07	1.43058	7.23742
ENSHGLG00000013952	TAGLN	6.12191e-07	-1.029	5.21311
ENSHGLG00000017070	HES1	7.07643e-07	-1.33501	5.15019
ENSHGLG00000001382	NFATC4	7.09324e-07	-1.27007	5.14916
ENSHGLG00000004653	PRRT4	7.23497e-07	-2.06473	5.14056
ENSHGLG00000023582	RF00139	7.5021e-07	3.47238	7.12482
ENSHGLG00000008765	SLC47A1	8.38286e-07	-2.30915	5.07661
ENSHGLG00000019333	PTK7	9.05586e-07	-1.14796	5.04307
ENSHGLG00000002558	PCDH10	9.32613e-07	1.18321	7.0303
ENSHGLG00000004258	APCDD1	9.32613e-07	-1.45415	5.0303
ENSHGLG00000005770	CKB	9.32613e-07	-1.39576	5.0303
ENSHGLG00000008751	GRIK1	1.02434e-06	-2.4141	4.98956
ENSHGLG00000007112	ADCY2	1.04887e-06	-1.51419	4.97928
ENSHGLG00000005458	ADGRB1	1.09507e-06	-1.48434	4.96056
ENSHGLG00000012583	MGAT3	1.09507e-06	-1.16996	4.96056
ENSHGLG00000005041	RCN3	1.10444e-06	-1.16183	4.95686
ENSHGLG00000011868	TLE7	1.11214e-06	2.76223	6.95384
ENSHGLG00000021583	RF00431	1.12324e-06	2.86898	6.94953
ENSHGLG00000017862	ENSHGLG00000017862	1.29645e-06	-1.07831	4.88725
ENSHGLG00000010151	CCKAR	1.32115e-06	2.66371	6.87905
ENSHGLG00000002366	ENSHGLG00000002366	1.42246e-06	-1.44116	4.84696
ENSHGLG00000013693	ID1	1.48278e-06	-1.36925	4.82892
ENSHGLG00000009899	IGFBP4	1.53884e-06	-1.24669	4.81281
ENSHGLG00000012026	HSD11B2	1.59369e-06	-1.71909	4.7976
ENSHGLG00000000398	FREM2	1.60448e-06	-1.34408	4.79467
ENSHGLG00000002748	CALHM6	1.6303e-06	1.27581	6.78773
ENSHGLG00000006397	HID1	1.6303e-06	-1.33178	4.78773
ENSHGLG00000012007	PCNX1	1.6303e-06	0.93307	6.78773
ENSHGLG00000015229	BMP6	1.6303e-06	1.49902	6.78773
ENSHGLG00000004720	ADAMTS20	1.76519e-06	1.68625	6.75321
ENSHGLG00000002811	ITGA4	1.77939e-06	-1.47389	4.74973
ENSHGLG00000005363	TPM2	1.97916e-06	-1.19659	4.70352
ENSHGLG00000010533	SLIT2	1.97916e-06	-1.03232	4.70352
ENSHGLG00000002552	RASL10B	2.00108e-06	2.08769	6.69873
ENSHGLG00000029882	ENSHGLG00000029882	2.02876e-06	2.3479	6.69277
ENSHGLG00000017905	LHFPL4	2.03324e-06	-3.43612	4.69181
ENSHGLG00000003598	COL17A1	2.23771e-06	-3.21541	4.6502
ENSHGLG00000010755	RAB27B	2.31651e-06	1.78538	6.63517
ENSHGLG00000010959	AMOTL1	2.31651e-06	-0.949312	4.63517
ENSHGLG00000011114	C2orf40	2.31651e-06	-2.18274	4.63517
ENSHGLG00000019480	CFAP46	2.36696e-06	2.12868	6.62581
ENSHGLG00000015068	ENSHGLG00000015068	2.43278e-06	1.60821	6.6139
ENSHGLG00000009213	ADAMTS4	2.6884e-06	-2.14533	4.57051
ENSHGLG00000006380	NOTCH3	2.87328e-06	-1.18202	4.54162
ENSHGLG00000013628	LTBP1	2.89009e-06	-1.04624	4.53909
ENSHGLG00000016170	ENSHGLG00000016170	2.89009e-06	0.862134	6.53909
ENSHGLG00000031641	ENSHGLG00000031641	2.91478e-06	2.49213	6.53539
ENSHGLG00000000499	HHIP	2.9243e-06	1.7605	6.53398
ENSHGLG00000000852	ENSHGLG00000000852	2.95718e-06	1.57357	6.52912
ENSHGLG00000001539	NALCN	2.95718e-06	1.62064	6.52912
ENSHGLG00000005334	ENSHGLG00000005334	2.97225e-06	5.26749	6.52691
ENSHGLG00000002297	SLC6A9	3.01725e-06	-1.56738	4.52039
ENSHGLG00000003617	STAT1	3.05074e-06	1.0072	6.51559
ENSHGLG00000003458	ROR2	3.07626e-06	-1.36374	4.51198
ENSHGLG00000002883	ENSHGLG00000002883	3.09606e-06	1.16284	6.50919
ENSHGLG00000005861	EXT1	3.09606e-06	-1.10358	4.50919
ENSHGLG00000015398	LRRTM4	3.11778e-06	-2.19066	4.50615
ENSHGLG00000011461	CCND1	3.11896e-06	-1.01462	4.50599
ENSHGLG00000016634	EHHADH	3.31969e-06	1.41356	6.4789
ENSHGLG00000013386	COL7A1	3.74635e-06	-1.90579	4.42639
ENSHGLG00000003041	SFRP1	3.88572e-06	-1.58684	4.41053
ENSHGLG00000017314	DVL3	3.90632e-06	-1.16985	4.40823
ENSHGLG00000026843	ENSHGLG00000026843	4.0294e-06	2.325	6.39476
ENSHGLG00000001413	Krt8	4.08711e-06	-1.40966	4.38858
ENSHGLG00000017949	INHBA	4.08711e-06	1.25923	6.38858
ENSHGLG00000019518	FARP1	4.08711e-06	-0.866378	4.38858
ENSHGLG00000018394	ENSHGLG00000018394	4.15243e-06	2.01335	6.3817
ENSHGLG00000016132	THBS1	4.21327e-06	1.49235	6.37538
ENSHGLG00000012010	ENSHGLG00000012010	4.25672e-06	1.7118	6.37092
ENSHGLG00000013281	PIEZO1	4.38345e-06	-1.02972	4.35818
ENSHGLG00000003639	BRF2	4.59255e-06	-1.21175	4.33795
ENSHGLG00000004013	DKK3	4.68114e-06	-1.14149	4.32965
ENSHGLG00000002064	SH3PXD2A	4.92418e-06	-1.0203	4.30767
ENSHGLG00000004846	RIMS4	5.02764e-06	1.45498	6.29864
ENSHGLG00000009924	SEMA6D	5.05335e-06	-0.990493	4.29642
ENSHGLG00000015273	CORO2B	5.26535e-06	-2.05513	4.27857
ENSHGLG00000000412	F2R	5.33345e-06	-1.04925	4.27299
ENSHGLG00000027622	ENSHGLG00000027622	5.33345e-06	2.96562	6.27299
ENSHGLG00000001911	KRT4	5.4018e-06	-3.81132	4.26746
ENSHGLG00000019370	SAMD14	5.46025e-06	-1.33935	4.26279
ENSHGLG00000002894	KIF5C	5.46646e-06	1.66411	6.26229
ENSHGLG00000004655	AGRN	5.61596e-06	-1.19804	4.25058
ENSHGLG00000015418	MEGF6	5.62984e-06	-1.24938	4.2495
ENSHGLG00000018249	PIK3IP1	5.62984e-06	1.37718	6.2495
ENSHGLG00000011365	DMP1	5.69001e-06	5.82561	6.24489
ENSHGLG00000011689	PGRMC1	6.20801e-06	1.19742	6.20705
ENSHGLG00000019448	TSKU	6.32235e-06	1.43764	6.19912
ENSHGLG00000009617	MGST1	6.50728e-06	1.67079	6.1866
ENSHGLG00000019289	Herpud1	6.82828e-06	1.23923	6.16569
ENSHGLG00000030522	ENSHGLG00000030522	7.19072e-06	-1.34502	4.14323
ENSHGLG00000004145	TENM4	7.42422e-06	-1.0688	4.12935
ENSHGLG00000018695	RAP1GAP	7.42422e-06	-1.46279	4.12935
ENSHGLG00000012841	EMX2	7.68756e-06	-1.08207	4.11421
ENSHGLG00000002089	PRRX1	7.93091e-06	-1.0476	4.10068
ENSHGLG00000015903	HIF3A	8.01671e-06	-1.19432	4.096
ENSHGLG00000015552	ENSHGLG00000015552	8.09091e-06	-1.22445	4.092
ENSHGLG00000006517	TGFB3	8.31885e-06	-1.09505	4.07994
ENSHGLG00000003124	ST3GAL4	8.41569e-06	1.07184	6.07491
ENSHGLG00000003402	CYB5A	8.53075e-06	1.00666	6.06901
ENSHGLG00000011860	RBP1	8.53075e-06	1.06823	6.06901
ENSHGLG00000013177	PLA2G16	8.92586e-06	1.07138	6.04935
ENSHGLG00000005352	ENSHGLG00000005352	8.94746e-06	-3.26558	4.0483
ENSHGLG00000006017	NEURL1B	9.19079e-06	-1.10247	4.03665
ENSHGLG00000001501	MGAT4C	9.3649e-06	-2.43341	4.0285
ENSHGLG00000015204	SLC31A1	9.47253e-06	1.11539	6.02353
ENSHGLG00000004620	NAV2	9.63088e-06	-1.07771	4.01633
ENSHGLG00000007327	HS6ST2	1.0167e-05	1.57687	5.99281
ENSHGLG00000002962	CAV2	1.02489e-05	1.6391	5.98932
ENSHGLG00000018435	MFAP4	1.02848e-05	-1.49382	3.9878
ENSHGLG00000000913	PDGFD	1.02901e-05	-1.20074	3.98758
ENSHGLG00000002087	CYP17A1	1.09005e-05	5.03514	5.96255
ENSHGLG00000015210	ATP1A2	1.09437e-05	1.95866	5.96083
ENSHGLG00000000830	CACNG5	1.11399e-05	4.02295	5.95312
ENSHGLG00000009921	LAMA1	1.11435e-05	1.19399	5.95298
ENSHGLG00000021118	APLNR	1.15473e-05	-1.82625	3.93752
ENSHGLG00000000282	LDLRAD1	1.16982e-05	1.88689	5.93188
ENSHGLG00000008651	TRPS1	1.19993e-05	-1.06863	3.92084
ENSHGLG00000007813	EPHB4	1.20372e-05	-0.92714	3.91947
ENSHGLG00000003422	LPCAT1	1.23647e-05	-0.991265	3.90782
ENSHGLG00000016579	ENSHGLG00000016579	1.25089e-05	-0.78925	3.90278
ENSHGLG00000001323	IL13RA1	1.25568e-05	1.29926	5.90112
ENSHGLG00000005582	HOXA10	1.31269e-05	-1.73771	3.88184
ENSHGLG00000007204	CIDEA	1.32167e-05	1.63026	5.87888
ENSHGLG00000014958	ABCC9	1.45819e-05	-1.13359	3.83619
ENSHGLG00000002707	CDC14A	1.50255e-05	1.59746	5.82317
ENSHGLG00000009729	ENSHGLG00000009729	1.50255e-05	-1.09521	3.82317
ENSHGLG00000003520	PXDN	1.53798e-05	-0.737924	3.81305
ENSHGLG00000012256	RAB15	1.57632e-05	-0.976082	3.80236
ENSHGLG00000009281	SLC38A4	1.58935e-05	2.15327	5.79878
ENSHGLG00000011834	MRGPRF	1.64447e-05	-1.36799	3.78397
ENSHGLG00000015267	LHFPL3	1.65022e-05	-1.83304	3.78246
ENSHGLG00000005828	CHI3L1	1.70733e-05	3.97405	5.76768
ENSHGLG00000018697	GSTP1	1.71683e-05	0.85749	5.76527
ENSHGLG00000001189	IQGAP2	1.751e-05	1.12805	5.75671
ENSHGLG00000006971	N4BP2L1	1.751e-05	1.71583	5.75671
ENSHGLG00000013329	STRA6	1.86636e-05	-1.36586	3.729
ENSHGLG00000008636	JPH4	1.86737e-05	-2.54662	3.72877
ENSHGLG00000014751	ANKMY1	1.86737e-05	1.72148	5.72877
ENSHGLG00000000314	MAMLD1	1.9044e-05	1.43627	5.72024
ENSHGLG00000016042	PGLYRP1	1.90482e-05	-3.08919	3.72015
ENSHGLG00000017648	NCAM1	1.91656e-05	-0.807168	3.71748
ENSHGLG00000006764	HOXA9	1.93235e-05	-1.50229	3.71391
ENSHGLG00000001880	TRIM7	1.93696e-05	1.11198	5.71288
ENSHGLG00000028107	ENSHGLG00000028107	1.93992e-05	2.82396	5.71222
ENSHGLG00000016356	SERPINA5	1.98816e-05	1.50763	5.70155
ENSHGLG00000005809	PTPRO	2.0722e-05	-2.30277	3.68357
ENSHGLG00000016528	SSTR3	2.11498e-05	1.86017	5.67469
ENSHGLG00000017569	MSX2	2.13787e-05	-1.74614	3.67002
ENSHGLG00000007594	ENSHGLG00000007594	2.2499e-05	1.15997	5.64784
ENSHGLG00000012053	CCPG1	2.25102e-05	0.870159	5.64762
ENSHGLG00000009182	BNC2	2.2545e-05	-0.895913	3.64695
ENSHGLG00000014569	SOAT1	2.2545e-05	1.2096	5.64695
ENSHGLG00000014666	SLC7A11	2.2545e-05	2.32095	5.64695
ENSHGLG00000010904	USH1C	2.39683e-05	1.44727	5.62036
ENSHGLG00000015248	ENSHGLG00000015248	2.4078e-05	-2.33425	3.61838
ENSHGLG00000018757	BRI3BP	2.58806e-05	1.10226	5.58703
ENSHGLG00000003009	OPCML	2.65584e-05	-2.65193	3.5758
ENSHGLG00000007501	HOXD10	2.65824e-05	-1.49466	3.57541
ENSHGLG00000005153	Sat1	2.69715e-05	0.941897	5.5691
ENSHGLG00000004390	BMP15	2.70242e-05	1.84455	5.56825
ENSHGLG00000008206	CSRP2	2.9087e-05	0.994146	5.5363
ENSHGLG00000014122	FSHR	2.9087e-05	2.13943	5.5363
ENSHGLG00000014472	USP13	2.9087e-05	0.924836	5.5363
ENSHGLG00000015647	STX11	2.9087e-05	1.78759	5.5363
ENSHGLG00000013140	NES	2.91201e-05	-1.38864	3.53581
ENSHGLG00000000774	ENSHGLG00000000774	2.94689e-05	-1.08516	3.53064
ENSHGLG00000015970	PLCL1	3.03589e-05	0.909667	5.51771
ENSHGLG00000001541	ZNF275	3.07004e-05	1.84862	5.51286
ENSHGLG00000008022	CAP2	3.10874e-05	-1.32258	3.50742
ENSHGLG00000000218	ENSHGLG00000000218	3.12092e-05	-1.53661	3.50572
ENSHGLG00000026488	ENSHGLG00000026488	3.13112e-05	2.81676	5.5043
ENSHGLG00000003667	GATA6	3.31369e-05	1.04191	5.47969
ENSHGLG00000000277	POSTN	3.34959e-05	-1.09715	3.47501
ENSHGLG00000001873	ESR1	3.50988e-05	-1.35749	3.45471
ENSHGLG00000005808	MN1	3.5258e-05	-1.87493	3.45274
ENSHGLG00000019318	HMGA1	3.54563e-05	-1.22055	3.45031
ENSHGLG00000015808	SLC8A1	3.55234e-05	-1.59816	3.44949
ENSHGLG00000014998	PTP4A3	3.55576e-05	-1.335	3.44907
ENSHGLG00000015341	ENSHGLG00000015341	3.58078e-05	-1.12881	3.44602
ENSHGLG00000018762	KRT19	3.71358e-05	-1.45607	3.43021
ENSHGLG00000029931	ENSHGLG00000029931	3.82922e-05	0.850575	5.41689
ENSHGLG00000002062	COL1A2	3.91919e-05	-2.58321	3.4068
ENSHGLG00000009717	OLFML3	4.08807e-05	-1.17314	3.38848
ENSHGLG00000000909	SGK1	4.14767e-05	1.06508	5.3822
ENSHGLG00000029160	ENSHGLG00000029160	4.30721e-05	1.70693	5.3658
ENSHGLG00000015293	SLA2	4.35478e-05	3.07351	5.36103
ENSHGLG00000014157	GFAP	4.48147e-05	-1.21433	3.34858
ENSHGLG00000014755	ENSHGLG00000014755	4.59124e-05	1.48916	5.33807
ENSHGLG00000004491	ENSHGLG00000004491	4.61426e-05	2.74857	5.3359
ENSHGLG00000014530	LDLR	4.69564e-05	1.28051	5.32831
ENSHGLG00000005394	ATP2B4	4.73501e-05	-0.82261	3.32468
ENSHGLG00000004816	FGFR3	4.88472e-05	-1.39832	3.31116
ENSHGLG00000002019	SLC4A7	5.0072e-05	-0.845649	3.30041
ENSHGLG00000001381	EGLN3	5.25515e-05	-1.21567	3.27941
ENSHGLG00000008439	ENSHGLG00000008439	5.48463e-05	-0.831141	3.26085
ENSHGLG00000014511	MYOM1	5.60216e-05	-1.5867	3.25164
ENSHGLG00000005062	GLRX	5.64247e-05	-1.13097	3.24853
ENSHGLG00000015213	LRP3	5.64247e-05	-1.2552	3.24853
ENSHGLG00000015748	ESYT1	5.6729e-05	-0.970333	3.24619
ENSHGLG00000005600	ENSHGLG00000005600	5.77428e-05	-1.14328	3.2385
ENSHGLG00000008368	FEZ1	5.79072e-05	1.4344	5.23727
ENSHGLG00000015698	CFAP65	5.84315e-05	1.68173	5.23335
ENSHGLG00000017435	PTPRS	5.84315e-05	-1.09654	3.23335
ENSHGLG00000027183	ENSHGLG00000027183	5.84315e-05	1.4238	5.23335
ENSHGLG00000005347	ENSHGLG00000005347	5.89443e-05	1.24132	5.22956
ENSHGLG00000014907	PDLIM3	6.00322e-05	-1.17026	3.22162
ENSHGLG00000005156	JPH2	6.0243e-05	-1.82245	3.22009
ENSHGLG00000021336	TRIL	6.09583e-05	-1.78956	3.21497
ENSHGLG00000003325	CACNA1A	6.27604e-05	-1.17475	3.20231
ENSHGLG00000010857	MYH8	6.36817e-05	3.0169	5.19599
ENSHGLG00000015819	ENSHGLG00000015819	6.43226e-05	-1.15808	3.19164
ENSHGLG00000004181	MSX1	6.56749e-05	-2.31007	3.1826
ENSHGLG00000008058	ENSHGLG00000008058	6.63489e-05	3.60859	5.17817
ENSHGLG00000003708	MMP2	6.68366e-05	-0.981242	3.17499
ENSHGLG00000011701	WEE2	6.68787e-05	1.65395	5.17471
ENSHGLG00000003944	CHRDL1	6.69845e-05	1.36657	5.17403
ENSHGLG00000008897	CPEB4	6.77114e-05	1.18168	5.16934
ENSHGLG00000003097	CCDC152	6.83368e-05	0.981018	5.16535
ENSHGLG00000016844	FSTL1	6.88355e-05	-0.838626	3.16219
ENSHGLG00000010073	DLG4	7.04083e-05	-1.20626	3.15238
ENSHGLG00000018318	TMEM107	7.15897e-05	3.157	5.14515
ENSHGLG00000007962	ENSHGLG00000007962	7.27147e-05	1.50837	5.13838
ENSHGLG00000018679	FAM210B	7.28375e-05	1.17672	5.13764
ENSHGLG00000004150	ENSHGLG00000004150	7.52008e-05	1.16027	5.12378
ENSHGLG00000017743	ENSHGLG00000017743	7.53844e-05	0.946687	5.12272
ENSHGLG00000017120	PGBD5	7.67248e-05	1.43622	5.11506
ENSHGLG00000013438	MAEL	7.71409e-05	-1.31386	3.11272
ENSHGLG00000007164	ENSHGLG00000007164	7.71518e-05	-1.0941	3.11265
ENSHGLG00000011314	ADGRL1	7.7402e-05	-1.15542	3.11125
ENSHGLG00000001584	JCHAIN	7.96971e-05	2.17736	5.09856
ENSHGLG00000009366	EFR3B	7.99069e-05	-1.30136	3.09742
ENSHGLG00000023617	RF00016	8.12468e-05	2.74271	5.09019
ENSHGLG00000019222	HMCN1	8.34596e-05	-1.12833	3.07852
ENSHGLG00000011488	ARL6IP1	8.38497e-05	0.85677	5.0765
ENSHGLG00000014853	ENSHGLG00000014853	8.38497e-05	-3.35998	3.0765
ENSHGLG00000011389	ANGPTL1	8.64181e-05	-1.20697	3.0634
ENSHGLG00000004535	GLI2	8.73512e-05	-1.05141	3.05873
ENSHGLG00000002907	CASKIN1	8.77704e-05	-1.31902	3.05665
ENSHGLG00000012619	SCARB1	8.77704e-05	2.75551	5.05665
ENSHGLG00000011087	OIT3	8.9967e-05	1.83334	5.04592
ENSHGLG00000015862	ADGRG2	9.06913e-05	2.01682	5.04243
ENSHGLG00000002754	UGT1A6	9.38961e-05	-1.15827	3.02735
ENSHGLG00000005946	TFCP2L1	9.40618e-05	-1.62126	3.02659
ENSHGLG00000010071	NFIX	9.69361e-05	-0.991048	3.01351
ENSHGLG00000001636	PALMD	0.000100934	1.6617	4.99596
ENSHGLG00000014268	SRGN	0.000101132	1.3197	4.99511
ENSHGLG00000019111	LRRC32	0.0001019	-1.1462	2.99182
ENSHGLG00000016514	GLI3	0.000101909	-1.18772	2.99179
ENSHGLG00000016523	PTCHD4	0.000102769	1.49075	4.98814
ENSHGLG00000000124	ENSHGLG00000000124	0.000102785	1.92219	4.98807
ENSHGLG00000016994	NLGN2	0.000102785	-1.37603	2.98807
ENSHGLG00000017134	ENSHGLG00000017134	0.000103595	2.23151	4.98466
ENSHGLG00000003370	ENSHGLG00000003370	0.000107161	0.828912	4.96996
ENSHGLG00000007802	SHANK1	0.000111452	-2.01214	2.95291
ENSHGLG00000012349	ENSHGLG00000012349	0.000114361	0.774806	4.94172
ENSHGLG00000018790	COTL1	0.000115727	-1.04337	2.93656
ENSHGLG00000000834	PDK4	0.000117126	1.86803	4.93135
ENSHGLG00000004400	ENSHGLG00000004400	0.000117126	-0.826823	2.93135
ENSHGLG00000019345	LIPH	0.000117619	2.62985	4.92952
ENSHGLG00000012017	CHD3	0.000118211	-0.806781	2.92734
ENSHGLG00000000912	VGLL3	0.000119853	2.5527	4.92135
ENSHGLG00000006768	UNC13C	0.000123802	-0.999017	2.90727
ENSHGLG00000010566	DPP6	0.000125162	-0.990173	2.90253
ENSHGLG00000008996	FBXL16	0.000125696	-1.89327	2.90068
ENSHGLG00000006196	HPGD	0.000126014	1.50597	4.89958
ENSHGLG00000018462	RGS22	0.000129102	1.27711	4.88907
ENSHGLG00000013714	COL8A2	0.000132123	-1.17841	2.87902
ENSHGLG00000012064	MECOM	0.000135241	-1.3301	2.86889
ENSHGLG00000001199	ITGBL1	0.000138177	1.75764	4.85956
ENSHGLG00000001595	HSD17B10	0.000138205	1.15837	4.85948
ENSHGLG00000010727	MYCL	0.000138707	-1.29557	2.8579
ENSHGLG00000010637	GRIN2D	0.000139629	-1.63598	2.85503
ENSHGLG00000006644	ENSHGLG00000006644	0.000141159	0.886605	4.85029
ENSHGLG00000018839	SNAP91	0.000144078	1.33588	4.8414
ENSHGLG00000000865	ENSHGLG00000000865	0.000149105	3.16396	4.82651
ENSHGLG00000014413	SLC41A1	0.000160633	0.931106	4.79417
ENSHGLG00000013823	ENSHGLG00000013823	0.000161573	1.47729	4.79163
ENSHGLG00000010040	ENSHGLG00000010040	0.000162309	-0.705012	2.78966
ENSHGLG00000014667	WIPF1	0.000162309	-0.942953	2.78966
ENSHGLG00000001806	ENSHGLG00000001806	0.000162466	0.778001	4.78924
ENSHGLG00000000634	AFF2	0.000171914	1.75914	4.76469
ENSHGLG00000009787	KIAA1549	0.000172922	-1.09655	2.76215
ENSHGLG00000014774	TACC2	0.00017402	-0.816414	2.7594
ENSHGLG00000009863	ENSHGLG00000009863	0.00017414	-1.203	2.7591
ENSHGLG00000010545	ENSHGLG00000010545	0.00017996	1.12841	4.74482
ENSHGLG00000012704	DMRT2	0.000180399	2.07652	4.74377
ENSHGLG00000015983	2021-09-11	0.000182147	-0.711846	2.73958
ENSHGLG00000011444	ABCA1	0.000186226	1.00716	4.72996
ENSHGLG00000005936	GUCA2B	0.000187311	-4.6606	2.72744
ENSHGLG00000014209	ENSHGLG00000014209	0.000197514	1.37276	4.7044
ENSHGLG00000016801	CPNE4	0.000198529	-1.79386	2.70218
ENSHGLG00000013637	ENSHGLG00000013637	0.000199503	-1.01736	2.70005
ENSHGLG00000014400	HSPA12A	0.00020515	0.789202	4.68793
ENSHGLG00000013910	KIAA1549L	0.000206065	-1.79271	2.686
ENSHGLG00000007777	ACVR1C	0.000206608	4.72735	4.68485
ENSHGLG00000019025	ENSHGLG00000019025	0.000215116	1.15935	4.66733
ENSHGLG00000007849	PIEZO2	0.000220042	-0.809196	2.65749
ENSHGLG00000017284	WWTR1	0.000220883	-0.753981	2.65584
ENSHGLG00000000410	MXRA5	0.000221086	-1.44626	2.65544
ENSHGLG00000010864	FBN1	0.000221486	-0.798633	2.65465
ENSHGLG00000009162	SPAG17	0.00022167	1.30288	4.65429
ENSHGLG00000002793	CFAP58	0.000231914	2.03497	4.63467
ENSHGLG00000002356	CCDC170	0.000232638	1.44663	4.63332
ENSHGLG00000009621	ST8SIA1	0.00023297	-1.71594	2.6327
ENSHGLG00000007601	ENSHGLG00000007601	0.000233683	-1.57373	2.63137
ENSHGLG00000014547	ENSHGLG00000014547	0.000234286	0.902538	4.63025
ENSHGLG00000001090	SPOCK3	0.000234632	1.55955	4.62961
ENSHGLG00000000551	HS3ST3B1	0.000237052	-0.951699	2.62516
ENSHGLG00000016826	SLC35F3	0.000237884	1.51742	4.62363
ENSHGLG00000005607	ENSHGLG00000005607	0.000239172	-2.00792	2.62129
ENSHGLG00000013928	ENSHGLG00000013928	0.000239767	-1.77558	2.62021
ENSHGLG00000017384	CPNE5	0.000242641	-1.73265	2.61504
ENSHGLG00000003631	GLRB	0.000245801	1.45755	4.60942
ENSHGLG00000012270	CD248	0.000246596	-1.61136	2.60801
ENSHGLG00000011549	S1PR3	0.00024928	-1.39718	2.60331
ENSHGLG00000001770	ABCA6	0.000249623	1.19086	4.60271
ENSHGLG00000015489	ADAMTS5	0.000254375	-1.02334	2.59453
ENSHGLG00000013133	WISP1	0.00025439	-0.987383	2.5945
ENSHGLG00000017135	NID1	0.00025439	-0.853958	2.5945
ENSHGLG00000006463	LMTK3	0.00026663	-1.4001	2.57409
ENSHGLG00000002423	XPNPEP2	0.000267401	-1.57455	2.57284
ENSHGLG00000012240	COL1A1	0.000267401	-2.67166	2.57284
ENSHGLG00000013746	ENSHGLG00000013746	0.000267401	-1.01155	2.57284
ENSHGLG00000030723	ENSHGLG00000030723	0.000267401	1.68671	4.57284
ENSHGLG00000009134	FGFR1	0.000268143	-0.783699	2.57163
ENSHGLG00000010163	BMP7	0.000269212	-1.48233	2.56991
ENSHGLG00000006822	ALDH1A2	0.000270277	-1.34136	2.56819
ENSHGLG00000011713	RDH11	0.000270277	1.12702	4.56819
ENSHGLG00000006303	MID1IP1	0.000272506	1.20269	4.56462
ENSHGLG00000000969	ZNF81	0.000273083	0.972049	4.56371
ENSHGLG00000019293	SYT13	0.000273083	2.54596	4.56371
ENSHGLG00000017361	GJB2	0.000275068	-1.78287	2.56056
ENSHGLG00000010323	ORC2	0.000279809	0.794725	4.55314
ENSHGLG00000002437	SGCE	0.000281114	0.801823	4.55112
ENSHGLG00000012862	KLF15	0.000283964	1.46417	4.54674
ENSHGLG00000017224	CLEC3B	0.000291239	2.4831	4.53575
ENSHGLG00000004009	AQP5	0.000292755	-2.74715	2.5335
ENSHGLG00000016555	AAED1	0.000297597	1.84675	4.52637
ENSHGLG00000003761	HOXD3	0.00030263	-1.11726	2.51909
ENSHGLG00000012582	CCK	0.00030263	1.49755	4.51909
ENSHGLG00000002918	CACNA1H	0.000309146	-1.44854	2.50984
ENSHGLG00000015246	ADD2	0.000309146	-2.17256	2.50984
ENSHGLG00000013214	PHLDB2	0.000311316	0.759307	4.5068
ENSHGLG00000025588	ENSHGLG00000025588	0.000311316	1.22153	4.5068
ENSHGLG00000018119	CHADL	0.000317733	-1.16713	2.49794
ENSHGLG00000029290	ENSHGLG00000029290	0.000318635	1.00585	4.49671
ENSHGLG00000015237	JAG2	0.000325459	-0.909423	2.4875
ENSHGLG00000013742	FSCN1	0.000327884	0.79349	4.48428
ENSHGLG00000022839	RF00302	0.000327945	2.77024	4.4842
ENSHGLG00000002798	ENSHGLG00000002798	0.00032885	5.4239	4.483
ENSHGLG00000010458	KERA	0.00032885	-1.91643	2.483
ENSHGLG00000000853	ENSHGLG00000000853	0.000335271	0.649606	4.4746
ENSHGLG00000009391	ECHDC1	0.000335651	1.39336	4.47411
ENSHGLG00000009498	KIAA0408	0.000336028	-1.11992	2.47362
ENSHGLG00000003902	CD74	0.000338541	1.10069	4.47039
ENSHGLG00000007341	ENSHGLG00000007341	0.000341562	-0.820102	2.46653
ENSHGLG00000008564	ENSHGLG00000008564	0.000343159	-1.7403	2.4645
ENSHGLG00000016706	ENSHGLG00000016706	0.000344693	-1.06789	2.46257
ENSHGLG00000004817	GRIN2C	0.00035009	4.03971	4.45582
ENSHGLG00000007285	PKDCC	0.000357309	1.09169	4.44696
ENSHGLG00000001053	APMAP	0.000361544	1.20326	4.44184
ENSHGLG00000019444	RDH12	0.000365598	2.31105	4.437
ENSHGLG00000010194	ENSHGLG00000010194	0.000369645	1.06452	4.43221
ENSHGLG00000003866	MGST3	0.000374927	0.958756	4.42605
ENSHGLG00000019478	SLC15A1	0.000375556	1.12769	4.42533
ENSHGLG00000007046	NKX1-1	0.000376756	-1.79239	2.42394
ENSHGLG00000000132	ENSHGLG00000000132	0.000380417	-0.888681	2.41974
ENSHGLG00000007674	ZNF423	0.000380417	-0.734576	2.41974
ENSHGLG00000022005	RF01268	0.000381237	0.963085	4.4188
ENSHGLG00000016326	CYP11A1	0.000390171	5.12748	4.40874
ENSHGLG00000009935	NAT8L	0.000397615	2.49488	4.40054
ENSHGLG00000005190	ITGA8	0.000398887	-0.93634	2.39915
ENSHGLG00000001646	DPT	0.000399978	-0.941587	2.39796
ENSHGLG00000010724	MMP16	0.000403359	-1.48116	2.39431
ENSHGLG00000007534	SYNJ2	0.000403772	-0.878064	2.39386
ENSHGLG00000000698	FZD4	0.00040742	1.15233	4.38996
ENSHGLG00000009116	COL6A2	0.000409429	-1.07172	2.38782
ENSHGLG00000001331	RAI2	0.000416826	-1.32001	2.38004
ENSHGLG00000000726	KRT5	0.000430641	2.29047	4.36588
ENSHGLG00000016044	CDC14B	0.000430641	1.17938	4.36588
ENSHGLG00000009011	ENPP2	0.000431603	-0.808706	2.36492
ENSHGLG00000004287	BTG4	0.00043986	2.21585	4.35669
ENSHGLG00000026786	ENSHGLG00000026786	0.000452326	1.57651	4.34455
ENSHGLG00000004124	ENSHGLG00000004124	0.00045378	-1.81765	2.34315
ENSHGLG00000011930	CCDC114	0.00045378	1.2333	4.34315
ENSHGLG00000007751	ENSHGLG00000007751	0.000455402	4.48567	4.34161
ENSHGLG00000010846	TMEM132C	0.000457774	-1.64118	2.33935
ENSHGLG00000017415	ENSHGLG00000017415	0.000461342	1.42145	4.33598
ENSHGLG00000009037	LAPTM4B	0.000476183	0.88923	4.32223
ENSHGLG00000014832	HUNK	0.000477004	-1.07048	2.32148
ENSHGLG00000001265	SORL1	0.000479924	0.862435	4.31883
ENSHGLG00000015032	NRXN1	0.000480378	-1.24907	2.31842
ENSHGLG00000017846	COL2A1	0.000480774	0.937628	4.31806
ENSHGLG00000004510	ST8SIA2	0.000481921	-1.57704	2.31702
ENSHGLG00000026743	ENSHGLG00000026743	0.000483454	-2.33952	2.31564
ENSHGLG00000012918	DNM1	0.000491865	-0.936665	2.30815
ENSHGLG00000003615	C1QTNF12	0.000493604	-2.0474	2.30662
ENSHGLG00000001590	PODN	0.000499051	1.29006	4.30185
ENSHGLG00000019641	ENSHGLG00000019641	0.000500785	0.810951	4.30035
ENSHGLG00000005118	RNF43	0.000501489	-1.36773	2.29974
ENSHGLG00000014944	ENSHGLG00000014944	0.000505238	-1.67727	2.2965
ENSHGLG00000012725	ADAMTS1	0.00051365	-0.695331	2.28933
ENSHGLG00000018601	PDE1A	0.00051365	1.18918	4.28933
ENSHGLG00000009950	Calm1	0.000514434	0.661112	4.28867
ENSHGLG00000007737	NPTX2	0.000520356	1.11621	4.2837
ENSHGLG00000016908	BOC	0.000524313	-0.870175	2.28041
ENSHGLG00000010244	ENSHGLG00000010244	0.000539863	-1.06101	2.26772
ENSHGLG00000015795	PKMYT1	0.000549068	-1.1179	2.26037
ENSHGLG00000026864	ENSHGLG00000026864	0.000562806	-2.60631	2.24964
ENSHGLG00000016763	MDGA2	0.000572233	-1.42694	2.24243
ENSHGLG00000005199	ENSHGLG00000005199	0.000576869	0.98634	4.23892
ENSHGLG00000002816	CAPN5	0.000584395	-0.949456	2.23329
ENSHGLG00000015811	PROKR2	0.000584395	-2.30652	2.23329
ENSHGLG00000006947	LOX	0.000586285	0.857893	4.23189
ENSHGLG00000009753	ENSHGLG00000009753	0.000586285	-2.77409	2.23189
ENSHGLG00000001801	SCARF2	0.000586862	-0.996744	2.23146
ENSHGLG00000015347	MYL9	0.000589825	-0.784198	2.22928
ENSHGLG00000012875	TOP2A	0.000590344	-0.826032	2.22889
ENSHGLG00000017365	B4GALT1	0.000594509	-0.797689	2.22584
ENSHGLG00000017423	TM4SF18	0.000611009	-1.73023	2.21395
ENSHGLG00000000660	CXXC4	0.000613216	1.54297	4.21239
ENSHGLG00000015606	UPK1A	0.000613216	-2.58362	2.21239
ENSHGLG00000013631	ENSHGLG00000013631	0.000616188	0.988943	4.21029
ENSHGLG00000021628	RF00263	0.000627124	3.04113	4.20265
ENSHGLG00000019574	ENSHGLG00000019574	0.000628137	-1.43655	2.20195
ENSHGLG00000030115	ENSHGLG00000030115	0.000628137	1.26389	4.20195
ENSHGLG00000011434	UXS1	0.000637177	0.788863	4.19574
ENSHGLG00000006594	ENSHGLG00000006594	0.000638789	0.99824	4.19464
ENSHGLG00000002959	CFAP57	0.000639557	1.65511	4.19412
ENSHGLG00000014712	SLC25A5	0.000639557	0.889297	4.19412
ENSHGLG00000017565	ROR1	0.000643513	-0.860139	2.19144
ENSHGLG00000004789	CXCR4	0.000647317	-1.32005	2.18888
ENSHGLG00000007880	ADAMTS15	0.000647317	-0.972983	2.18888
ENSHGLG00000017576	PGM1	0.000647317	1.15222	4.18888
ENSHGLG00000006477	KIF21A	0.000659392	0.818976	4.18086
ENSHGLG00000017206	PLS1	0.000663881	0.99892	4.17791
ENSHGLG00000021394	CHST2	0.000673985	-1.43632	2.17135
ENSHGLG00000020818	ENSHGLG00000020818	0.00067729	-1.82297	2.16923
ENSHGLG00000018362	IQGAP3	0.000685289	-1.11373	2.16413
ENSHGLG00000002245	BHMT	0.000685598	1.50306	4.16393
ENSHGLG00000008865	ENSHGLG00000008865	0.000685598	-0.841156	2.16393
ENSHGLG00000001126	UBASH3B	0.000702296	-0.934849	2.15348
ENSHGLG00000012640	ARHGEF19	0.000706459	-1.45659	2.15091
ENSHGLG00000014060	CNN2	0.000716161	-0.785736	2.14499
ENSHGLG00000004092	CDC20B	0.000738559	-2.12065	2.13161
ENSHGLG00000031077	ENSHGLG00000031077	0.000738559	2.09596	4.13161
ENSHGLG00000009262	UNC13A	0.000740344	-1.23101	2.13057
ENSHGLG00000016274	SH2D5	0.000740344	-1.56881	2.13057
ENSHGLG00000008496	BMPR1B	0.000746189	0.992059	4.12715
ENSHGLG00000003136	ATP8B1	0.000756003	-1.18472	2.12148
ENSHGLG00000013599	LRMDA	0.000769544	1.62283	4.11377
ENSHGLG00000019443	ZBBX	0.000773809	1.67438	4.11137
ENSHGLG00000013444	ACSS2	0.00078323	1.60425	4.10611
ENSHGLG00000000462	MOS	0.000792417	2.50568	4.10105
ENSHGLG00000016000	Hif1a	0.000803918	0.661608	4.09479
ENSHGLG00000002530	ID2	0.000821039	-0.857644	2.08564
ENSHGLG00000016349	VSTM2L	0.000821039	-2.67882	2.08564
ENSHGLG00000006047	SLC6A3	0.000822205	-1.70804	2.08502
ENSHGLG00000017312	CYBRD1	0.000822205	1.02922	4.08502
ENSHGLG00000008857	CYB5R1	0.000827039	1.31976	4.08247
ENSHGLG00000001606	ENSHGLG00000001606	0.000853316	0.99318	4.06889
ENSHGLG00000005620	ENSHGLG00000005620	0.000853316	1.16577	4.06889
ENSHGLG00000015804	DGKA	0.000854763	1.03123	4.06815
ENSHGLG00000002782	GALNT12	0.000862126	0.911002	4.06443
ENSHGLG00000017701	POLE	0.000864431	-0.900384	2.06327
ENSHGLG00000004863	GRHL1	0.000868674	1.639	4.06114
ENSHGLG00000010116	EMILIN1	0.000872435	-1.06139	2.05927
ENSHGLG00000011679	IVD	0.000873311	0.933925	4.05883
ENSHGLG00000006593	CEP170B	0.000883037	-0.843569	2.05402
ENSHGLG00000015201	ENSHGLG00000015201	0.000883037	2.53701	4.05402
ENSHGLG00000006729	TOM1L2	0.000903687	0.697705	4.04398
ENSHGLG00000017885	TAF7	0.00095074	0.715788	4.02194
ENSHGLG00000022239	RF00272	0.00095074	2.24683	4.02194
ENSHGLG00000019526	USP35	0.000956168	-1.06545	2.01947
ENSHGLG00000018282	FMO1	0.000958466	2.3721	4.01842
ENSHGLG00000000813	ENSHGLG00000000813	0.000959971	0.736387	4.01774
ENSHGLG00000001421	ENSHGLG00000001421	0.000972163	1.15338	4.01226
ENSHGLG00000010999	ZNF703	0.00097258	-1.09602	2.01207
ENSHGLG00000012430	SUCNR1	0.00097258	2.80967	4.01207
ENSHGLG00000011158	PIWIL1	0.000976114	-1.00321	2.0105
ENSHGLG00000009457	SORBS1	0.000999731	1.27651	4.00012
ENSHGLG00000009678	FZD7	0.00101657	-1.08446	1.99286
ENSHGLG00000001375	AMHR2	0.00103635	1.03494	3.98449
ENSHGLG00000013202	ENSHGLG00000013202	0.00103635	1.41827	3.98449
ENSHGLG00000015348	ENSHGLG00000015348	0.00104896	1.20066	3.97924
ENSHGLG00000006348	GSTM2	0.00105163	1.20403	3.97814
ENSHGLG00000008201	CHODL	0.00107893	3.12813	3.96701
ENSHGLG00000012683	ENSHGLG00000012683	0.00108321	1.29673	3.96529
ENSHGLG00000015864	ARG1	0.00108321	-1.46775	1.96529
ENSHGLG00000016440	BCL6	0.00109456	1.32511	3.96076
ENSHGLG00000001930	PARP14	0.00109755	0.6836	3.95958
ENSHGLG00000000701	GAB3	0.00109783	-1.21669	1.95947
ENSHGLG00000001072	TLE1	0.00109783	-0.839289	1.95947
ENSHGLG00000005167	SULF2	0.00109783	-0.757875	1.95947
ENSHGLG00000000958	ASIC2	0.00109883	1.53126	3.95907
ENSHGLG00000016239	CFD	0.00110434	3.00657	3.9569
ENSHGLG00000005784	KLK10	0.00111016	-1.26069	1.95462
ENSHGLG00000001478	FILIP1	0.00111033	-0.941453	1.95455
ENSHGLG00000015671	JADE2	0.0011192	0.902639	3.95109
ENSHGLG00000008230	ANKRD13B	0.00112529	-1.74047	1.94874
ENSHGLG00000006377	STAR	0.00113746	4.26863	3.94406
ENSHGLG00000018098	SKI	0.0011532	-0.668688	1.9381
ENSHGLG00000004856	ENSHGLG00000004856	0.00115388	1.1796	3.93784
ENSHGLG00000013268	ATP2A1	0.00115388	-1.10862	1.93784
ENSHGLG00000005459	MPP7	0.00115537	0.8344	3.93728
ENSHGLG00000010179	KSR1	0.0011964	0.87517	3.92212
ENSHGLG00000007076	ENSHGLG00000007076	0.00119723	-1.45113	1.92182
ENSHGLG00000009669	ENSHGLG00000009669	0.00121252	-1.15719	1.91631
ENSHGLG00000017020	ENSHGLG00000017020	0.0012181	-0.944828	1.91432
ENSHGLG00000012942	GAS7	0.00124258	-0.738094	1.90568
ENSHGLG00000028663	ENSHGLG00000028663	0.00124258	2.33567	3.90568
ENSHGLG00000011350	TIAM1	0.00125673	-0.856888	1.90076
ENSHGLG00000004101	RGS2	0.00127433	1.88489	3.89472
ENSHGLG00000009027	ISLR2	0.0012898	-1.17946	1.88948
ENSHGLG00000007114	DMRTA1	0.00129349	1.45246	3.88824
ENSHGLG00000017162	TNK2	0.00131259	-0.872918	1.88187
ENSHGLG00000023631	RF00432	0.00131793	2.43202	3.88011
ENSHGLG00000008660	CYP4B1	0.00132065	3.21292	3.87921
ENSHGLG00000015361	PLA2G4C	0.00132065	-1.96822	1.87921
ENSHGLG00000016451	RYR2	0.00132354	-0.923798	1.87826
ENSHGLG00000018260	ENSHGLG00000018260	0.00134486	-1.01705	1.87132
ENSHGLG00000030447	ENSHGLG00000030447	0.00134486	2.03108	3.87132
ENSHGLG00000019468	ZNF641	0.00135392	1.01313	3.86841
ENSHGLG00000011923	PYGL	0.00135821	0.716516	3.86703
ENSHGLG00000025868	ENSHGLG00000025868	0.00136304	1.80403	3.86549
ENSHGLG00000019467	ENSHGLG00000019467	0.00138201	0.8045	3.85949
ENSHGLG00000000109	ENSHGLG00000000109	0.00138485	0.686319	3.8586
ENSHGLG00000006849	PCDH17	0.00139864	0.788489	3.8543
ENSHGLG00000012281	IL34	0.00142073	1.6143	3.84749
ENSHGLG00000023994	RF00421	0.001446	2.33281	3.83983
ENSHGLG00000024055	RF00419	0.001446	2.02836	3.83983
ENSHGLG00000006494	C1QTNF2	0.0014477	-1.57118	1.83932
ENSHGLG00000000375	PHF24	0.00150679	-1.01724	1.82195
ENSHGLG00000022965	RF00400	0.00150985	2.1835	3.82107
ENSHGLG00000004340	WLS	0.00151499	-0.910922	1.81959
ENSHGLG00000004135	TSPAN5	0.00154394	-0.97997	1.81137
ENSHGLG00000014941	SCD5	0.00155059	-1.77473	1.8095
ENSHGLG00000000217	ENSHGLG00000000217	0.00155799	3.33799	3.80743
ENSHGLG00000006135	ENSHGLG00000006135	0.00155799	0.781537	3.80743
ENSHGLG00000010100	ALPL	0.00156824	-1.72979	1.80459
ENSHGLG00000006916	PAM	0.00156963	0.701016	3.8042
ENSHGLG00000009439	SNAI2	0.00156963	-0.955903	1.8042
ENSHGLG00000010809	SPRED1	0.00158268	-0.669856	1.80061
ENSHGLG00000010028	ENSHGLG00000010028	0.00159429	1.59022	3.79743
ENSHGLG00000010851	CDH3	0.00159429	-0.95942	1.79743
ENSHGLG00000014514	ENSHGLG00000014514	0.00160236	1.25735	3.79524
ENSHGLG00000014295	SLC7A5	0.00162598	-1.07817	1.78888
ENSHGLG00000008978	NFASC	0.00164066	-1.63681	1.78498
ENSHGLG00000014310	DENND2A	0.00164066	-0.970032	1.78498
ENSHGLG00000014898	ENSHGLG00000014898	0.00164368	0.795583	3.78418
ENSHGLG00000016922	LAMC3	0.00165203	3.23393	3.78198
ENSHGLG00000003626	EBP	0.00165389	1.12073	3.78149
ENSHGLG00000013549	ENSHGLG00000013549	0.00165389	-0.783032	1.78149
ENSHGLG00000003833	FOXO1	0.00167841	0.763731	3.7751
ENSHGLG00000017514	DOCK5	0.0016952	0.815204	3.77078
ENSHGLG00000004544	KLF10	0.00170347	-0.702851	1.76867
ENSHGLG00000012630	ENSHGLG00000012630	0.00174184	-0.943762	1.75899
ENSHGLG00000015219	ENSHGLG00000015219	0.00174881	-2.37468	1.75726
ENSHGLG00000013052	NR5A1	0.00175249	1.37856	3.75634
ENSHGLG00000031109	ENSHGLG00000031109	0.00178714	3.97413	3.74784
ENSHGLG00000008662	HTR1A	0.00185196	0.882768	3.73237
ENSHGLG00000031355	ENSHGLG00000031355	0.00185619	-1.60887	1.73138
ENSHGLG00000015198	ENSHGLG00000015198	0.00186285	-1.21423	1.72982
ENSHGLG00000014854	ENSHGLG00000014854	0.0018684	-1.0583	1.72853
ENSHGLG00000006310	SPSB1	0.00187349	0.991349	3.72735
ENSHGLG00000007410	SOX7	0.00187349	-1.57948	1.72735
ENSHGLG00000018981	2021-03-02	0.00187629	0.770364	3.7267
ENSHGLG00000011569	FEZF2	0.00187895	-1.26561	1.72609
ENSHGLG00000015158	PDE1C	0.00187895	-1.41194	1.72609
ENSHGLG00000006519	ENSHGLG00000006519	0.00188106	-0.716769	1.7256
ENSHGLG00000001084	TMEM164	0.00191992	1.13939	3.71672
ENSHGLG00000009894	PCSK2	0.00193725	-1.79615	1.71281
ENSHGLG00000016104	STOX2	0.00194698	-0.792281	1.71064
ENSHGLG00000019047	WDR66	0.00194698	1.04683	3.71064
ENSHGLG00000030577	ENSHGLG00000030577	0.00195062	-2.10569	1.70983
ENSHGLG00000009484	ENSHGLG00000009484	0.00196515	-1.27626	1.7066
ENSHGLG00000018546	EPN3	0.00197455	-1.36604	1.70453
ENSHGLG00000007759	ATP11C	0.00197862	-0.773858	1.70364
ENSHGLG00000012269	RPL10A	0.00202495	0.899219	3.69359
ENSHGLG00000019552	RNF39	0.00204285	-0.938661	1.68976
ENSHGLG00000018857	SCN4B	0.00204622	1.1383	3.68905
ENSHGLG00000007771	PLEKHH2	0.00208738	-0.794226	1.6804
ENSHGLG00000008544	ENSHGLG00000008544	0.00210551	0.689233	3.67664
ENSHGLG00000018162	ANO1	0.00212776	-0.83578	1.67208
ENSHGLG00000004903	LGR5	0.00213481	-1.54264	1.67064
ENSHGLG00000006279	CNTN4	0.00213873	-1.07061	1.66984
ENSHGLG00000024505	RF00564	0.00213873	2.63373	3.66984
ENSHGLG00000031291	ENSHGLG00000031291	0.00214845	0.761508	3.66787
ENSHGLG00000024534	RF00418	0.00216144	2.84838	3.66526
ENSHGLG00000016654	GYS2	0.00216542	4.52111	3.66446
ENSHGLG00000013979	XDH	0.00216627	0.725291	3.66429
ENSHGLG00000005783	ENSHGLG00000005783	0.00217294	0.776713	3.66295
ENSHGLG00000011197	CMTM3	0.00217294	-0.997632	1.66295
ENSHGLG00000009958	GPR161	0.00217392	-0.846248	1.66276
ENSHGLG00000025570	ENSHGLG00000025570	0.00218117	1.45333	3.66131
ENSHGLG00000014263	TMCO4	0.00218391	1.38797	3.66076
ENSHGLG00000011141	FAM171A1	0.00220032	-0.68067	1.65752
ENSHGLG00000014434	RNF112	0.00220996	-1.96476	1.65562
ENSHGLG00000022880	RF00004	0.00220996	2.23807	3.65562
ENSHGLG00000014974	GPNMB	0.00222166	1.52823	3.65332
ENSHGLG00000006617	DBN1	0.00222222	-0.796274	1.65321
ENSHGLG00000016692	DRC7	0.00223167	1.4706	3.65137
ENSHGLG00000018371	ENSHGLG00000018371	0.00223613	1.42774	3.6505
ENSHGLG00000011270	IGSF21	0.0022384	2.20274	3.65006
ENSHGLG00000016080	ENSHGLG00000016080	0.0022384	3.24978	3.65006
ENSHGLG00000006170	LOXL3	0.00227192	-0.962977	1.64361
ENSHGLG00000018535	PHGDH	0.00228019	0.90743	3.64203
ENSHGLG00000008298	RAPGEF3	0.00229895	0.969298	3.63847
ENSHGLG00000009960	GRIN1	0.00229993	-1.8074	1.63828
ENSHGLG00000017211	ENSHGLG00000017211	0.00231865	0.675916	3.63477
ENSHGLG00000017553	MIB2	0.00234596	0.692392	3.62968
ENSHGLG00000001798	ZNF532	0.00236328	-0.54423	1.62648
ENSHGLG00000012019	LOXL2	0.00236825	-1.03556	1.62557
ENSHGLG00000027155	ENSHGLG00000027155	0.0023905	-0.695397	1.62151
ENSHGLG00000014034	ENSHGLG00000014034	0.00240029	1.48037	3.61974
ENSHGLG00000001552	ENSHGLG00000001552	0.00240457	1.17688	3.61896
ENSHGLG00000002371	GPR55	0.00243022	2.18031	3.61435
ENSHGLG00000016112	MYH7B	0.00243512	-0.96924	1.61348
ENSHGLG00000007580	ERGIC2	0.00244042	0.720605	3.61254
ENSHGLG00000013750	TSC22D3	0.00244144	0.89662	3.61235
ENSHGLG00000014440	UNC5B	0.00245863	-0.712318	1.60931
ENSHGLG00000013507	LSAMP	0.00245906	-1.40061	1.60923
ENSHGLG00000020501	ENSHGLG00000020501	0.00245906	-1.41325	1.60923
ENSHGLG00000017665	ENSHGLG00000017665	0.00247351	0.99466	3.60669
ENSHGLG00000012011	CSMD2	0.00249186	-0.759769	1.60348
ENSHGLG00000001936	DCX	0.00250962	-1.74238	1.60039
ENSHGLG00000010191	MGST2	0.00251382	1.31726	3.59967
ENSHGLG00000013261	RHEBL1	0.00252808	2.24409	3.59721
ENSHGLG00000015953	ACSL3	0.00253152	0.758401	3.59662
ENSHGLG00000016834	KIF18B	0.00255635	-1.17822	1.59238
ENSHGLG00000019172	ENSHGLG00000019172	0.00255635	-1.27357	1.59238
ENSHGLG00000018403	ENSHGLG00000018403	0.00262182	2.09185	3.5814
ENSHGLG00000007526	ZNF697	0.0026316	0.767779	3.57978
ENSHGLG00000013054	ENSHGLG00000013054	0.00264271	1.25767	3.57795
ENSHGLG00000012444	MSI2	0.0026855	0.998728	3.57097
ENSHGLG00000011979	ENSHGLG00000011979	0.00270723	-0.850702	1.56747
ENSHGLG00000020815	HIST1H1B	0.00270787	0.911404	3.56737
ENSHGLG00000011266	PSAP	0.0027192	0.668839	3.56556
ENSHGLG00000015658	ENSHGLG00000015658	0.00272527	0.828706	3.56459
ENSHGLG00000003459	GHR	0.00275749	2.28821	3.55949
ENSHGLG00000017240	PKHD1L1	0.00279106	1.18641	3.55423
ENSHGLG00000014557	ENSHGLG00000014557	0.0027933	-1.59759	1.55388
ENSHGLG00000000578	SESN1	0.00283212	0.763797	3.54789
ENSHGLG00000017124	CALB2	0.0028452	-0.868469	1.54589
ENSHGLG00000018264	CRIM1	0.0028452	0.750149	3.54589
ENSHGLG00000019411	CDO1	0.0028452	3.56435	3.54589
ENSHGLG00000027666	ENSHGLG00000027666	0.00287147	1.06625	3.5419
ENSHGLG00000006932	EFS	0.00288006	-0.952689	1.5406
ENSHGLG00000024338	RF00599	0.00298439	2.25562	3.52514
ENSHGLG00000004785	ADAM22	0.0029858	0.906039	3.52494
ENSHGLG00000009336	METRN	0.00299973	-2.40373	1.52292
ENSHGLG00000018577	MAPK6	0.00301166	-0.667205	1.52119
ENSHGLG00000016478	ADIPOQ	0.00304771	6.18147	3.51603
ENSHGLG00000014415	ECHS1	0.00307914	0.703244	3.51157
ENSHGLG00000000775	ENSHGLG00000000775	0.00309405	3.47947	3.50947
ENSHGLG00000014328	ENSHGLG00000014328	0.00317307	1.41319	3.49852
ENSHGLG00000019802	MUM1L1	0.00317393	1.85452	3.4984
ENSHGLG00000020940	ENSHGLG00000020940	0.00317895	-0.825804	1.49772
ENSHGLG00000025499	ENSHGLG00000025499	0.00317895	-1.21086	1.49772
ENSHGLG00000012295	OSTM1	0.00318619	0.711782	3.49673
ENSHGLG00000015492	SSC5D	0.00320357	-1.66337	1.49437
ENSHGLG00000002320	FAM184A	0.0032037	0.771592	3.49435
ENSHGLG00000016049	CCDC113	0.0032037	2.02383	3.49435
ENSHGLG00000002672	SUSD5	0.00321896	-2.47853	1.49228
ENSHGLG00000010137	ESR2	0.00322377	0.840996	3.49164
ENSHGLG00000012658	ADAMTS18	0.00325324	-1.07717	1.48768
ENSHGLG00000021364	ENSHGLG00000021364	0.00340264	-2.46555	1.46818
ENSHGLG00000004963	SLC13A4	0.00341061	1.63089	3.46717
ENSHGLG00000005211	ENSHGLG00000005211	0.00342103	0.824004	3.46584
ENSHGLG00000007329	THSD7A	0.00344093	-0.782501	1.46332
ENSHGLG00000004941	ENSHGLG00000004941	0.00353212	0.649533	3.45196
ENSHGLG00000011946	KLHL29	0.00353694	-1.0085	1.45137
ENSHGLG00000003529	PLAT	0.00362859	0.859307	3.44026
ENSHGLG00000014707	ENSHGLG00000014707	0.00366377	1.41816	3.43607
ENSHGLG00000005243	KCNK3	0.00367484	1.6515	3.43476
ENSHGLG00000003278	NEK7	0.00372009	0.637815	3.42945
ENSHGLG00000012783	GNG2	0.0037382	-1.92089	1.42734
ENSHGLG00000013659	CHRNA4	0.00375121	-2.23777	1.42583
ENSHGLG00000014309	SPTBN2	0.00375121	-1.04005	1.42583
ENSHGLG00000006546	ENSHGLG00000006546	0.00375919	-1.01764	1.42491
ENSHGLG00000009193	SUN1	0.00376488	0.78805	3.42425
ENSHGLG00000003198	ATP11A	0.00377583	-0.673831	1.42299
ENSHGLG00000004849	PBX1	0.00378618	-0.863692	1.4218
ENSHGLG00000007050	GPR157	0.00379579	-1.64988	1.4207
ENSHGLG00000016551	CCL21	0.00379579	1.21938	3.4207
ENSHGLG00000028447	ENSHGLG00000028447	0.00379675	1.35285	3.42059
ENSHGLG00000014885	CERS3	0.00380305	-2.08245	1.41987
ENSHGLG00000017229	TXNDC15	0.00382532	0.690336	3.41733
ENSHGLG00000023981	RF00096	0.00384117	3.23442	3.41554
ENSHGLG00000006660	Cth	0.00386917	2.2021	3.41238
ENSHGLG00000008811	ENSHGLG00000008811	0.00388599	-0.693773	1.4105
ENSHGLG00000011421	TMEM200B	0.00391521	-1.5948	1.40724
ENSHGLG00000000490	ACE2	0.00393011	1.62893	3.4056
ENSHGLG00000014671	SETBP1	0.00393904	-0.939042	1.40461
ENSHGLG00000017525	ENSHGLG00000017525	0.00394411	1.01338	3.40405
ENSHGLG00000001789	ENSHGLG00000001789	0.00394576	-0.887603	1.40387
ENSHGLG00000017931	PTPRN2	0.00397219	1.65329	3.40097
ENSHGLG00000027664	ENSHGLG00000027664	0.0039805	1.04391	3.40006
ENSHGLG00000031531	ENSHGLG00000031531	0.00400461	-2.34432	1.39744
ENSHGLG00000019151	ENSHGLG00000019151	0.00402206	0.957049	3.39555
ENSHGLG00000013402	RFLNB	0.00409264	-0.795834	1.388
ENSHGLG00000011284	IGFBP2	0.00410661	0.826895	3.38652
ENSHGLG00000024048	RF01294	0.00411308	0.716109	3.38583
ENSHGLG00000007167	DYRK3	0.00415529	1.66083	3.3814
ENSHGLG00000003086	ANK1	0.00418326	1.29944	3.37848
ENSHGLG00000004485	SYT7	0.00419394	-1.06292	1.37738
ENSHGLG00000007282	ENSHGLG00000007282	0.0041977	2.075	3.37699
ENSHGLG00000005226	ENSHGLG00000005226	0.00420837	-1.94114	1.37589
ENSHGLG00000005438	IL11RA	0.00426659	-0.803771	1.36992
ENSHGLG00000014388	PHLDA1	0.00426659	-1.19002	1.36992
ENSHGLG00000021510	RF00003	0.00426659	3.60592	3.36992
ENSHGLG00000014657	SPTSSB	0.00428044	-1.91546	1.36851
ENSHGLG00000007787	ITIH4	0.00428163	-1.40314	1.36839
ENSHGLG00000003531	CREG1	0.00434361	0.80005	3.36215
ENSHGLG00000031294	ENSHGLG00000031294	0.00434604	1.15706	3.36191
ENSHGLG00000002292	ENSHGLG00000002292	0.00436446	4.79009	3.36007
ENSHGLG00000009963	RPS15A	0.00436446	0.81306	3.36007
ENSHGLG00000019165	C11orf87	0.00436446	-1.38607	1.36007
ENSHGLG00000008171	ENSHGLG00000008171	0.00437282	0.847589	3.35924
ENSHGLG00000007862	ENSHGLG00000007862	0.00441837	-1.05886	1.35474
ENSHGLG00000004104	ENSHGLG00000004104	0.00443031	1.17189	3.35357
ENSHGLG00000014862	DOCK4	0.00443463	-0.709939	1.35314
ENSHGLG00000015775	KCNN3	0.00444076	-1.461	1.35254
ENSHGLG00000014144	PARVB	0.00445787	-0.789167	1.35087
ENSHGLG00000005433	ENSHGLG00000005433	0.0045119	1.54528	3.34564
ENSHGLG00000028496	ENSHGLG00000028496	0.0045119	-0.907506	1.34564
ENSHGLG00000008898	LIPA	0.00454497	0.729321	3.34247
ENSHGLG00000007959	ENSHGLG00000007959	0.0045958	-2.28299	1.33764
ENSHGLG00000005980	ENSHGLG00000005980	0.00463806	-0.801938	1.33366
ENSHGLG00000017172	DAAM2	0.00466818	-0.864021	1.33085
ENSHGLG00000030364	ENSHGLG00000030364	0.00468973	-1.69513	1.32885
ENSHGLG00000003768	ENSHGLG00000003768	0.00473796	5.85683	3.32441
ENSHGLG00000007320	PDGFRA	0.00475892	-0.83064	1.32249
ENSHGLG00000017400	VWA1	0.00477568	-1.0608	1.32096
ENSHGLG00000015106	PLXNA4	0.00481117	-0.821809	1.31775
ENSHGLG00000009290	PLEKHG2	0.0048795	-0.759045	1.31163
ENSHGLG00000011950	DLEC1	0.0048795	1.1471	3.31163
ENSHGLG00000005009	PIAS3	0.00488247	-0.815282	1.31136
ENSHGLG00000011910	GPX3	0.00488247	1.70123	3.31136
ENSHGLG00000008775	KRAS	0.00490309	0.708393	3.30953
ENSHGLG00000021290	SMIM32	0.00492063	-4.08178	1.30798
ENSHGLG00000007750	SHC2	0.0049602	-1.08331	1.3045
ENSHGLG00000014308	Ctnnb1	0.0049602	0.519424	3.3045
ENSHGLG00000010526	ATP7B	0.00497348	-1.05747	1.30334
ENSHGLG00000015954	GFRA2	0.00497348	-0.963737	1.30334
ENSHGLG00000019266	HLA-DPA1	0.00497348	1.05513	3.30334
ENSHGLG00000005754	WISP2	0.00497637	3.02355	3.30309
ENSHGLG00000007774	C7	0.00498319	0.788208	3.30249
ENSHGLG00000015952	CITED2	0.00498319	1.15312	3.30249
ENSHGLG00000009005	ANKH	0.00499028	-0.842516	1.30187
ENSHGLG00000009266	HOXA11	0.00501177	-2.69264	1.30001
ENSHGLG00000014917	SEMA3F	0.00501177	-0.790695	1.30001
ENSHGLG00000005977	SEMA3G	0.00501653	0.896841	3.2996
ENSHGLG00000021307	FZD10	0.00511373	-1.9851	1.29126
ENSHGLG00000000790	ECHDC2	0.00512535	0.858126	3.29028
ENSHGLG00000014050	CPT1B	0.00512535	0.934111	3.29028
ENSHGLG00000018458	GRIN2A	0.00516429	-2.51151	1.28699
ENSHGLG00000001156	SYNDIG1	0.00517915	1.19272	3.28574
ENSHGLG00000003939	IL17RD	0.00520102	-0.758894	1.28391
ENSHGLG00000010031	TMC5	0.00526218	1.91414	3.27883
ENSHGLG00000003812	CCSER1	0.00528409	-0.800859	1.27703
ENSHGLG00000005681	ENSHGLG00000005681	0.00529636	0.760542	3.27602
ENSHGLG00000008193	ENSHGLG00000008193	0.00534073	0.806801	3.2724
ENSHGLG00000005788	PLXNC1	0.00542335	0.838669	3.26573
ENSHGLG00000009602	ANPEP	0.00544949	-0.826419	1.26364
ENSHGLG00000031301	ENSHGLG00000031301	0.00546995	-1.1784	1.26202
ENSHGLG00000011905	NOL3	0.00549055	2.55127	3.26038
ENSHGLG00000017200	NFE2L3	0.00550672	0.725525	3.25911
ENSHGLG00000019569	RPL39	0.00550672	1.08344	3.25911
ENSHGLG00000014902	MARCKSL1	0.005507	-0.822281	1.25909
ENSHGLG00000017175	NRM	0.00551487	-1.16322	1.25846
ENSHGLG00000014420	PTH1R	0.00553136	-1.10803	1.25717
ENSHGLG00000006816	WDR63	0.00553299	1.76808	3.25704
ENSHGLG00000011021	LCT	0.00556632	-1.04262	1.25443
ENSHGLG00000010968	TMEM215	0.00557501	1.14719	3.25375
ENSHGLG00000031427	ENSHGLG00000031427	0.0056735	1.21441	3.24615
ENSHGLG00000017531	ADAMTS2	0.00572125	-0.903594	1.24251
ENSHGLG00000010645	PROM2	0.00573156	-1.0313	1.24173
ENSHGLG00000011613	ENSHGLG00000011613	0.00573156	1.21826	3.24173
ENSHGLG00000018970	GCC2	0.00573156	0.563607	3.24173
ENSHGLG00000014181	ENSHGLG00000014181	0.00575433	-0.746278	1.24001
ENSHGLG00000030065	ENSHGLG00000030065	0.00577371	1.34855	3.23854
ENSHGLG00000003012	PRCP	0.00584314	-0.718746	1.23335
ENSHGLG00000005774	ENSHGLG00000005774	0.00584314	-0.99327	1.23335
ENSHGLG00000015020	VANGL2	0.00585813	-0.856052	1.23224
ENSHGLG00000008753	ENSHGLG00000008753	0.00586216	0.837033	3.23194
ENSHGLG00000010107	CHAF1B	0.00586216	-0.833186	1.23194
ENSHGLG00000000302	LRRIQ1	0.00588331	1.20212	3.23038
ENSHGLG00000014623	Slc16a4	0.00588331	0.821659	3.23038
ENSHGLG00000008789	NARF	0.00588564	-0.71118	1.23021
ENSHGLG00000009607	FAU	0.00591377	0.760219	3.22814
ENSHGLG00000009895	FCGBP	0.00591377	1.91592	3.22814
ENSHGLG00000012114	CALCOCO2	0.00591377	0.594844	3.22814
ENSHGLG00000019023	HDAC9	0.00591377	-0.749476	1.22814
ENSHGLG00000019089	ACTL8	0.00591377	1.61074	3.22814
ENSHGLG00000012400	HOXB6	0.00594748	-1.62811	1.22567
ENSHGLG00000018699	CRHR2	0.00594748	2.10864	3.22567
ENSHGLG00000023627	RF00099	0.00594748	3.36202	3.22567
ENSHGLG00000026870	ENSHGLG00000026870	0.00594748	-1.77854	1.22567
ENSHGLG00000003587	SEMA4A	0.00594786	-1.26215	1.22564
ENSHGLG00000016293	ABCA4	0.00594786	1.8939	3.22564
ENSHGLG00000017682	KRT15	0.00597581	-1.59222	1.2236
ENSHGLG00000029909	ENSHGLG00000029909	0.00598934	1.46432	3.22262
ENSHGLG00000015814	ENSHGLG00000015814	0.00600082	-1.91468	1.22179
ENSHGLG00000004281	NDST1	0.00601889	-0.671745	1.22048
ENSHGLG00000019339	RPS3	0.006065	0.681297	3.21717
ENSHGLG00000009332	DDAH1	0.00608293	-0.764231	1.21589
ENSHGLG00000028450	ENSHGLG00000028450	0.00608293	1.89276	3.21589
ENSHGLG00000000676	MARCKS	0.00613486	-0.878009	1.2122
ENSHGLG00000006841	ZNF467	0.00613486	-0.949146	1.2122
ENSHGLG00000026748	ENSHGLG00000026748	0.00617902	-2.17505	1.20908
ENSHGLG00000030099	ENSHGLG00000030099	0.00619344	3.43591	3.20807
ENSHGLG00000007261	RAB31	0.00620005	-0.704114	1.2076
ENSHGLG00000007426	STK10	0.00621308	0.771005	3.20669
ENSHGLG00000012504	MEX3B	0.00621618	-1.25905	1.20648
ENSHGLG00000011372	ENSHGLG00000011372	0.00624704	2.01889	3.20433
ENSHGLG00000005963	SNX31	0.00626245	1.85264	3.20326
ENSHGLG00000018767	CHCHD10	0.00628256	1.1988	3.20186
ENSHGLG00000016778	CSDC2	0.00631824	0.823596	3.1994
ENSHGLG00000007431	ENSHGLG00000007431	0.00633264	1.22052	3.19842
ENSHGLG00000012220	ENSHGLG00000012220	0.00633264	-1.33988	1.19842
ENSHGLG00000005831	ENSHGLG00000005831	0.00633772	2.11267	3.19807
ENSHGLG00000012779	GIPC2	0.00634197	0.966977	3.19778
ENSHGLG00000005436	CD93	0.00634341	-0.780003	1.19768
ENSHGLG00000015430	TMEM200A	0.00638083	-1.2839	1.19512
ENSHGLG00000019503	KLF17	0.00639236	2.59171	3.19434
ENSHGLG00000024029	RF00015	0.00645879	2.45454	3.18985
ENSHGLG00000018552	ENSHGLG00000018552	0.00647125	1.68065	3.18901
ENSHGLG00000005251	MAST4	0.00652752	0.592745	3.18525
ENSHGLG00000002266	PRKAR1A	0.00652869	0.538204	3.18517
ENSHGLG00000005096	ARMC4	0.00653002	1.4131	3.18509
ENSHGLG00000014552	DUOX1	0.00653017	-1.77876	1.18508
ENSHGLG00000015573	CBX7	0.00653095	0.970035	3.18502
ENSHGLG00000022895	RF00562	0.00653095	2.76643	3.18502
ENSHGLG00000001957	ENSHGLG00000001957	0.00654971	-1.47142	1.18378
ENSHGLG00000015150	ENSHGLG00000015150	0.00658382	-1.59645	1.18152
ENSHGLG00000003456	C4BPA	0.00658729	1.86848	3.18129
ENSHGLG00000011595	DNAJB4	0.00662133	0.814041	3.17905
ENSHGLG00000001677	CCDC17	0.00666231	1.45524	3.17638
ENSHGLG00000007655	LAMA2	0.00667349	0.785749	3.17565
ENSHGLG00000002638	TBXT	0.00682837	2.07093	3.16568
ENSHGLG00000002148	NYNRIN	0.00684216	-0.577282	1.16481
ENSHGLG00000007897	ARHGAP33	0.00684216	-1.4781	1.16481
ENSHGLG00000001612	ZNF385A	0.00688889	-1.49829	1.16185
ENSHGLG00000016413	LOXL1	0.00689546	-0.762911	1.16144
ENSHGLG00000005949	NOV	0.00694687	-1.52756	1.15821
ENSHGLG00000007889	ENSHGLG00000007889	0.00697397	0.628432	3.15652
ENSHGLG00000011790	DNAH10	0.0070274	1.00567	3.15321
ENSHGLG00000002488	REPS2	0.00706988	1.11807	3.15059
ENSHGLG00000016531	MCM3	0.00708541	-0.749283	1.14964
ENSHGLG00000017483	LAMC1	0.00717771	-0.538492	1.14401
ENSHGLG00000004926	ENSHGLG00000004926	0.00718657	-0.59761	1.14348
ENSHGLG00000002263	HOXC10	0.00722484	-2.16251	1.14117
ENSHGLG00000001506	CHRNA3	0.0072289	-1.01381	1.14093
ENSHGLG00000011013	ENSHGLG00000011013	0.00725932	1.27272	3.1391
ENSHGLG00000001367	ZNF185	0.00730109	-0.70523	1.13661
ENSHGLG00000012205	ENSHGLG00000012205	0.00730109	-0.832964	1.13661
ENSHGLG00000012633	DUSP1	0.00730704	1.08509	3.13626
ENSHGLG00000003072	PDZRN3	0.00733	-0.59511	1.1349
ENSHGLG00000017779	ENSHGLG00000017779	0.00736458	-0.534466	1.13285
ENSHGLG00000001085	PM20D2	0.00741633	0.926283	3.12981
ENSHGLG00000004396	LGALSL	0.00746915	2.03789	3.12673
ENSHGLG00000000115	ENSHGLG00000000115	0.00747617	-0.853373	1.12632
ENSHGLG00000014338	WNK4	0.00747617	-0.863487	1.12632
ENSHGLG00000017064	TMEM50A	0.00747617	0.81772	3.12632
ENSHGLG00000001754	SORCS3	0.00761905	-1.26372	1.1181
ENSHGLG00000001435	GJA1	0.00763506	0.705536	3.11719
ENSHGLG00000014561	IRAK2	0.00766476	1.02965	3.1155
ENSHGLG00000019242	JUP	0.00770536	-0.758919	1.11321
ENSHGLG00000013571	SMTN	0.00771493	-0.604502	1.11267
ENSHGLG00000017358	CBX6	0.00771493	-0.590047	1.11267
ENSHGLG00000010030	DEPDC1	0.00785564	-0.879929	1.10482
ENSHGLG00000023368	RF01957	0.00785564	1.03061	3.10482
ENSHGLG00000014087	PXYLP1	0.00788868	-0.681737	1.103
ENSHGLG00000016856	ADAMTS13	0.00797561	1.03713	3.09824
ENSHGLG00000001519	PIM2	0.00798615	1.06587	3.09766
ENSHGLG00000002269	GABRE	0.00798615	-1.50258	1.09766
ENSHGLG00000004385	NEXN	0.00798615	-1.04685	1.09766
ENSHGLG00000007041	ENSHGLG00000007041	0.00798615	-1.08521	1.09766
ENSHGLG00000017629	SEMA5A	0.00798615	-0.660792	1.09766
ENSHGLG00000015285	HSD17B12	0.00816515	0.647565	3.08804
ENSHGLG00000003895	SLC38A1	0.00819006	-0.705598	1.08671
ENSHGLG00000005162	ENSHGLG00000005162	0.00830144	4.63649	3.08085
ENSHGLG00000029161	ENSHGLG00000029161	0.00831507	2.43748	3.08013
ENSHGLG00000013001	ENSHGLG00000013001	0.00832376	2.40133	3.07968
ENSHGLG00000008030	ENSHGLG00000008030	0.00837733	0.699629	3.07689
ENSHGLG00000004404	MRVI1	0.00838316	-1.08974	1.07659
ENSHGLG00000012885	TGFB1I1	0.00838316	-0.83475	1.07659
ENSHGLG00000014282	ENSHGLG00000014282	0.00839736	-0.668061	1.07586
ENSHGLG00000007019	RPS11	0.00840333	0.591059	3.07555
ENSHGLG00000012363	DAB2IP	0.00841648	-0.590134	1.07487
ENSHGLG00000027003	ENSHGLG00000027003	0.00857329	2.30808	3.06685
ENSHGLG00000011955	FAM212A	0.00860525	-2.53268	1.06524
ENSHGLG00000014207	PABPN1L	0.00860525	1.18332	3.06524
ENSHGLG00000015674	SLC26A10	0.0086291	1.24924	3.06403
ENSHGLG00000012387	C1QTNF1	0.00863876	0.829607	3.06355
ENSHGLG00000016089	GPC1	0.0086398	-0.699419	1.0635
ENSHGLG00000015147	EEF1B2	0.0086693	0.590045	3.06202
ENSHGLG00000006091	TET3	0.00876013	-0.772796	1.05749
ENSHGLG00000011118	DCDC2B	0.00877673	1.39844	3.05667
ENSHGLG00000006182	UACA	0.00878938	0.618025	3.05604
ENSHGLG00000006914	ARHGEF17	0.00880396	-0.721095	1.05532
ENSHGLG00000015910	Ldhb	0.00888226	0.586765	3.05148
ENSHGLG00000006994	ENSHGLG00000006994	0.0088842	0.588885	3.05138
ENSHGLG00000015974	ADHFE1	0.0088842	0.920621	3.05138
ENSHGLG00000016355	ENSHGLG00000016355	0.0088842	-0.902529	1.05138
ENSHGLG00000012505	RPL22L1	0.00889518	0.729273	3.05085
ENSHGLG00000016852	ADCK5	0.00889518	2.96545	3.05085
ENSHGLG00000026868	ENSHGLG00000026868	0.00889518	-1.25086	1.05085
ENSHGLG00000017544	SLC30A3	0.00891109	-1.04024	1.05007
ENSHGLG00000003403	L1CAM	0.00898673	-1.61598	1.0464
ENSHGLG00000017535	CFAP74	0.00910744	0.997561	3.0406
ENSHGLG00000014895	SF3B6	0.00918684	0.904273	3.03683
ENSHGLG00000004948	P3H3	0.00918953	-0.654545	1.03671
ENSHGLG00000000258	PFKFB1	0.00925375	3.34612	3.03368
ENSHGLG00000017755	STBD1	0.00932471	1.72098	3.03036
ENSHGLG00000008536	ZNF385D	0.00933402	-1.19704	1.02993
ENSHGLG00000003391	TEAD4	0.00938489	-0.812989	1.02757
ENSHGLG00000011693	ENSHGLG00000011693	0.00938489	1.99747	3.02757
ENSHGLG00000003015	PDE1B	0.0093911	-1.02524	1.02728
ENSHGLG00000010834	KIF19	0.00941738	1.18929	3.02607
ENSHGLG00000019015	PLSCR3	0.00944214	-0.786108	1.02493
ENSHGLG00000002069	Cnbp	0.00961687	0.564229	3.01697
ENSHGLG00000030882	ENSHGLG00000030882	0.0096487	1.12481	3.01553
ENSHGLG00000013276	HSPA12B	0.00966319	-0.911332	1.01488
ENSHGLG00000003175	ENSHGLG00000003175	0.00970935	0.640559	3.01281
ENSHGLG00000017343	HRH3	0.00973262	-2.45189	1.01177
ENSHGLG00000003643	FLT1	0.00974872	0.774581	3.01105
ENSHGLG00000015645	NEO1	0.00975659	-0.534085	1.0107
ENSHGLG00000020782	KCTD12	0.0097612	-0.904481	1.0105
ENSHGLG00000029838	ENSHGLG00000029838	0.00977541	-0.871512	1.00986
ENSHGLG00000002035	DMRTC2	0.00978441	-1.17501	1.00947
ENSHGLG00000014735	TMEM159	0.00979964	0.746066	3.00879
ENSHGLG00000000797	CACNG4	0.00980463	-2.17141	1.00857
ENSHGLG00000003931	ENSHGLG00000003931	0.00981863	1.56774	3.00795
ENSHGLG00000001429	MYCN	0.0100714	1.16629	2.99691
ENSHGLG00000022218	RF00001	0.0100714	2.24299	2.99691
ENSHGLG00000009689	SLAMF8	0.0100861	1.60244	2.99627
ENSHGLG00000001406	ENSHGLG00000001406	0.0101263	-1.51668	0.99455
ENSHGLG00000004004	PASK	0.0101263	-0.717645	0.99455
ENSHGLG00000002534	Rps7	0.0101542	0.537241	2.99335
ENSHGLG00000009673	PTCH1	0.0101542	0.873027	2.99335
ENSHGLG00000002445	ENSHGLG00000002445	0.0102624	1.69624	2.98875
ENSHGLG00000007651	ENSHGLG00000007651	0.0102624	-0.847577	0.988752
ENSHGLG00000015344	RPS28	0.0102624	0.786352	2.98875
ENSHGLG00000004217	CD34	0.01035	-0.761767	0.985061
ENSHGLG00000018026	TSPAN18	0.0103539	-0.815808	0.984895
ENSHGLG00000024122	RF00004	0.0104013	2.23344	2.98291
ENSHGLG00000012372	LRP5	0.010557	0.544775	2.97646
ENSHGLG00000015559	ADAM19	0.010557	-0.777074	0.976461
ENSHGLG00000012124	AMOTL2	0.0105988	0.769881	2.97474
ENSHGLG00000004138	ENSHGLG00000004138	0.0106868	-0.507754	0.971151
ENSHGLG00000004994	JTB	0.0106868	0.688742	2.97115
ENSHGLG00000001688	ENSHGLG00000001688	0.0107514	0.701902	2.96854
ENSHGLG00000007781	BBOX1	0.0107904	1.49807	2.96696
ENSHGLG00000010351	PRDX5	0.0107904	0.858754	2.96696
ENSHGLG00000013328	TMEM87B	0.0108523	1.04343	2.96448
ENSHGLG00000014024	ENSHGLG00000014024	0.0108773	-1.50934	0.963477
ENSHGLG00000002869	GALNT15	0.0109007	1.41099	2.96254
ENSHGLG00000010267	ZMYND10	0.0109139	1.37019	2.96202
ENSHGLG00000001016	AMMECR1	0.0109278	0.700932	2.96147
ENSHGLG00000023369	RF00603	0.010933	1.85816	2.96126
ENSHGLG00000017742	CTNNAL1	0.0109944	0.713343	2.95883
ENSHGLG00000015008	PMEPA1	0.0111036	0.638408	2.95454
ENSHGLG00000015154	ENSHGLG00000015154	0.0111889	6.50771	2.95121
ENSHGLG00000019545	ENSHGLG00000019545	0.0111889	1.11437	2.95121
ENSHGLG00000018629	NPHP4	0.0112828	-0.825074	0.947585
ENSHGLG00000011045	ALDH4A1	0.0113128	1.00185	2.94643
ENSHGLG00000016876	RGS12	0.0113128	-0.694004	0.946431
ENSHGLG00000011953	C2CD4C	0.0113384	-1.26117	0.945446
ENSHGLG00000007764	AUTS2	0.011414	-0.98757	0.942561
ENSHGLG00000010909	TEAD1	0.0114595	-0.587954	0.940833
ENSHGLG00000010388	FAT3	0.0115112	-2.31115	0.938879
ENSHGLG00000016146	PKN3	0.0115895	-1.25461	0.935936
ENSHGLG00000018091	ERO1B	0.0115895	0.903883	2.93594
ENSHGLG00000003893	TBC1D4	0.0115949	0.74404	2.93573
ENSHGLG00000007133	NIPAL2	0.0115982	-0.876539	0.935611
ENSHGLG00000008627	E2F8	0.0115982	-1.13439	0.935611
ENSHGLG00000011538	ENSHGLG00000011538	0.0115982	0.724754	2.93561
ENSHGLG00000031425	ENSHGLG00000031425	0.0115982	2.08273	2.93561
ENSHGLG00000023054	RF00613	0.0116229	3.56483	2.93468
ENSHGLG00000030129	ENSHGLG00000030129	0.0116247	-1.83454	0.934617
ENSHGLG00000016963	B4GALNT1	0.0116314	1.55123	2.93437
ENSHGLG00000008447	UPK3A	0.0116411	1.11038	2.934
ENSHGLG00000018610	DNAJC6	0.0116411	1.1846	2.934
ENSHGLG00000010616	UBXN10	0.0117132	1.35879	2.93132
ENSHGLG00000019070	ENSHGLG00000019070	0.0117255	-0.781088	0.930867
ENSHGLG00000002444	PLVAP	0.0117805	-0.713684	0.928836
ENSHGLG00000018232	MLXIPL	0.0117815	1.69486	2.9288
ENSHGLG00000020542	ENSHGLG00000020542	0.0117815	-1.49444	0.928798
ENSHGLG00000023122	RF00019	0.0118082	1.72906	2.92782
ENSHGLG00000008279	TMEM233	0.0118394	2.47035	2.92667
ENSHGLG00000014028	CSTB	0.0118609	0.720184	2.92588
ENSHGLG00000016783	SNX10	0.0118805	0.82048	2.92516
ENSHGLG00000011403	MARVELD1	0.0118824	-0.592712	0.925095
ENSHGLG00000003537	PLXNA2	0.0118896	0.676701	2.92483
ENSHGLG00000004346	TRIO	0.0118896	-0.545191	0.924834
ENSHGLG00000016554	ENSHGLG00000016554	0.0118896	0.753045	2.92483
ENSHGLG00000018527	ENSHGLG00000018527	0.0120042	-1.06328	0.920667
ENSHGLG00000021595	RF00567	0.0120042	2.85422	2.92067
ENSHGLG00000025175	ENSHGLG00000025175	0.0120042	-0.927111	0.920667
ENSHGLG00000017810	FABP4	0.0120821	5.35414	2.91786
ENSHGLG00000006430	ENSHGLG00000006430	0.0121403	-0.545812	0.915769
ENSHGLG00000006887	ENSHGLG00000006887	0.0121585	-0.817349	0.915121
ENSHGLG00000013425	KIRREL2	0.0121585	-1.17482	0.915121
ENSHGLG00000000748	DDX25	0.0122305	-1.125	0.912556
ENSHGLG00000031553	ENSHGLG00000031553	0.0123177	-2.02929	0.909471
ENSHGLG00000006986	TMEM94	0.012344	0.711859	2.90854
ENSHGLG00000018975	ENSHGLG00000018975	0.0124152	1.10945	2.90605
ENSHGLG00000006106	GPD1	0.0124268	3.93174	2.90564
ENSHGLG00000007097	PRKG1	0.012446	-0.804568	0.904971
ENSHGLG00000005957	CHGA	0.0124876	0.958409	2.90352
ENSHGLG00000007703	VWA3B	0.0125416	1.09761	2.90165
ENSHGLG00000001398	ACSL4	0.0125646	0.675855	2.90085
ENSHGLG00000008256	MCM5	0.0125695	-0.705151	0.900682
ENSHGLG00000007869	NEK5	0.0125956	1.94438	2.89978
ENSHGLG00000009708	MTSS1L	0.0125956	-0.953462	0.899782
ENSHGLG00000025274	ENSHGLG00000025274	0.0126153	0.741902	2.8991
ENSHGLG00000000734	ENSHGLG00000000734	0.0126193	-0.748154	0.898964
ENSHGLG00000000267	ENSHGLG00000000267	0.0126227	-1.3496	0.898849
ENSHGLG00000011669	ZBTB38	0.0126346	0.577117	2.89844
ENSHGLG00000016921	ADK	0.0129051	0.757678	2.88924
ENSHGLG00000011775	ABL1	0.0130797	-0.675912	0.883402
ENSHGLG00000005663	CTIF	0.0131415	0.753348	2.88136
ENSHGLG00000018593	PRND	0.0131858	-0.944406	0.879895
ENSHGLG00000014298	ENSHGLG00000014298	0.0131946	0.648145	2.8796
ENSHGLG00000008747	PNPLA2	0.013238	1.27112	2.87818
ENSHGLG00000006724	SOBP	0.0132706	-0.768643	0.87711
ENSHGLG00000030551	ENSHGLG00000030551	0.0132709	1.51321	2.8771
ENSHGLG00000014065	SDK1	0.0132943	-0.780557	0.876335
ENSHGLG00000000428	FHOD3	0.0133455	0.784457	2.87466
ENSHGLG00000003722	TRIM2	0.0133455	-0.669154	0.874664
ENSHGLG00000013566	ENSHGLG00000013566	0.0133455	3.8221	2.87466
ENSHGLG00000013489	LRRC36	0.0133625	1.18214	2.87411
ENSHGLG00000013673	RDH10	0.0133625	-0.643537	0.874112
ENSHGLG00000028518	ENSHGLG00000028518	0.0133976	-1.10941	0.872973
ENSHGLG00000005267	ENSHGLG00000005267	0.013405	0.557456	2.87273
ENSHGLG00000005393	DACT3	0.0134068	-0.973451	0.872673
ENSHGLG00000007584	PAX2	0.013427	-1.99841	0.87202
ENSHGLG00000015571	B4GALNT3	0.0135397	-1.23483	0.86839
ENSHGLG00000006243	NPM2	0.0135436	1.1653	2.86827
ENSHGLG00000006802	SLC25A24	0.0136232	0.639694	2.86572
ENSHGLG00000018544	NEU1	0.0136232	0.803574	2.86572
ENSHGLG00000022344	RF00614	0.0136812	2.7684	2.86387
ENSHGLG00000008168	FGGY	0.0137512	0.98425	2.86166
ENSHGLG00000004302	ESYT2	0.0137833	-0.550703	0.860646
ENSHGLG00000018712	TBX3	0.0138223	-1.14158	0.85942
ENSHGLG00000007185	HOXD9	0.0139069	-0.812318	0.856768
ENSHGLG00000003726	DSG1	0.0139356	2.92495	2.85587
ENSHGLG00000016883	VCL	0.0139356	-0.574955	0.855873
ENSHGLG00000013774	WDR13	0.0139613	0.611599	2.85507
ENSHGLG00000017257	Rpl37a	0.0139703	0.701622	2.85479
ENSHGLG00000016597	PCOLCE	0.0141434	-0.936226	0.849446
ENSHGLG00000004717	ENSHGLG00000004717	0.0142342	0.656125	2.84667
ENSHGLG00000009599	VWA3A	0.0142412	1.03457	2.84645
ENSHGLG00000002107	SFXN3	0.0143401	0.876186	2.84345
ENSHGLG00000005206	LPAR3	0.0143815	-2.33744	0.842197
ENSHGLG00000025169	ENSHGLG00000025169	0.0143817	-0.58772	0.842191
ENSHGLG00000017699	RNF165	0.0143823	-1.11847	0.842172
ENSHGLG00000005696	ACOX1	0.0143993	0.572202	2.84166
ENSHGLG00000017771	NPHS1	0.0144794	-1.91152	0.839248
ENSHGLG00000012480	TCTE1	0.0144995	1.28705	2.83865
ENSHGLG00000006078	SYNPO	0.0146869	-0.949755	0.833069
ENSHGLG00000004288	SALL1	0.0146992	-2.06863	0.832706
ENSHGLG00000017835	AP1M2	0.0147333	-0.936871	0.831699
ENSHGLG00000004754	KLK13	0.0147644	-1.40465	0.830786
ENSHGLG00000008694	FH	0.0147755	0.67799	2.83046
ENSHGLG00000008443	ARHGAP21	0.0147963	0.483416	2.82985
ENSHGLG00000013184	SARDH	0.0147963	-1.45489	0.829847
ENSHGLG00000000886	EDNRA	0.0148123	-0.788097	0.829377
ENSHGLG00000014245	ENSHGLG00000014245	0.0148262	1.31722	2.82897
ENSHGLG00000004329	STK32B	0.0148528	-1.15144	0.828192
ENSHGLG00000008654	SLC22A17	0.0150649	-0.590814	0.822033
ENSHGLG00000019704	ENSHGLG00000019704	0.0150791	-2.3928	0.821625
ENSHGLG00000019001	CDH20	0.0151086	1.0335	2.82077
ENSHGLG00000014826	SLC27A6	0.0151993	-1.02019	0.818178
ENSHGLG00000008094	RHOJ	0.0153161	-0.725945	0.814851
ENSHGLG00000024037	RF01233	0.0153213	2.38982	2.8147
ENSHGLG00000002685	PSTPIP1	0.0153357	-1.06019	0.814295
ENSHGLG00000013164	RASGRP4	0.0153852	1.97972	2.8129
ENSHGLG00000001931	GUCY1A1	0.0156487	-0.825388	0.805522
ENSHGLG00000013207	SHISA9	0.0156614	-1.32371	0.805169
ENSHGLG00000006086	TYMP	0.0156793	1.39805	2.80467
ENSHGLG00000004211	RPS14	0.0157862	0.765517	2.80172
ENSHGLG00000029730	ENSHGLG00000029730	0.0158071	-1.33655	0.801147
ENSHGLG00000016630	ENSHGLG00000016630	0.0159457	-1.08693	0.797356
ENSHGLG00000000416	ENSHGLG00000000416	0.0159915	0.687465	2.79611
ENSHGLG00000007344	HDAC7	0.0161522	-0.707724	0.79177
ENSHGLG00000011457	PBX3	0.0162325	-0.849999	0.789614
ENSHGLG00000000693	GPR143	0.0162732	-1.65312	0.788528
ENSHGLG00000000710	BCAP31	0.0162732	0.656074	2.78853
ENSHGLG00000019365	RARG	0.0162803	-0.738431	0.788337
ENSHGLG00000016667	SLC30A4	0.0163683	-0.736327	0.785997
ENSHGLG00000004875	SLCO3A1	0.0164113	-0.807489	0.784858
ENSHGLG00000006253	ZAR1L	0.0164113	2.41051	2.78486
ENSHGLG00000018539	IGSF3	0.0164113	-0.694152	0.784858
ENSHGLG00000019462	LRRC4C	0.0164973	-1.23752	0.782587
ENSHGLG00000009880	IFIT2	0.0165363	1.23978	2.78156
ENSHGLG00000021298	FIGNL1	0.0165363	-0.798546	0.781561
ENSHGLG00000007807	SERINC3	0.0166375	0.581664	2.77891
ENSHGLG00000016090	STK32A	0.0166375	-0.936765	0.778913
ENSHGLG00000006700	ZC3HAV1	0.0167466	0.667871	2.77607
ENSHGLG00000011680	CD22	0.0168176	-1.67813	0.774235
ENSHGLG00000011143	STOM	0.0168589	0.541835	2.77317
ENSHGLG00000008549	EMP2	0.0168822	-0.582879	0.772571
ENSHGLG00000016621	DNAH6	0.0168822	1.06816	2.77257
ENSHGLG00000010955	MYH10	0.0169097	-0.505228	0.771865
ENSHGLG00000016785	ENSHGLG00000016785	0.0169185	0.605483	2.77164
ENSHGLG00000003483	ENSHGLG00000003483	0.0169983	5.14534	2.76959
ENSHGLG00000010554	ENSHGLG00000010554	0.0170775	-0.835572	0.767576
ENSHGLG00000006992	TCF3	0.0172221	-0.661582	0.763914
ENSHGLG00000008798	ENSHGLG00000008798	0.017228	0.650837	2.76377
ENSHGLG00000015251	ENSHGLG00000015251	0.017228	-0.628874	0.763765
ENSHGLG00000014214	FGF7	0.0172644	-1.44647	0.762849
ENSHGLG00000004474	PLEKHA7	0.0172888	0.611729	2.76223
ENSHGLG00000016117	TST	0.0172888	0.890449	2.76223
ENSHGLG00000006225	HHIPL1	0.0172945	-0.901333	0.762092
ENSHGLG00000007637	TTC28	0.0172945	-0.632124	0.762092
ENSHGLG00000013039	ENSHGLG00000013039	0.0172945	-0.687753	0.762092
ENSHGLG00000015231	ENSHGLG00000015231	0.0172945	-1.02205	0.762092
ENSHGLG00000010310	ECM1	0.0173218	0.785496	2.76141
ENSHGLG00000010353	WDR72	0.0173487	-1.08457	0.760733
ENSHGLG00000015820	TSHZ3	0.0174041	-0.563534	0.759349
ENSHGLG00000012334	MICALL1	0.017405	-1.03025	0.759326
ENSHGLG00000022233	RF00067	0.0174055	3.11199	2.75931
ENSHGLG00000019404	TNC	0.0174914	-2.82467	0.757175
ENSHGLG00000005559	SYBU	0.0175228	-0.88203	0.756396
ENSHGLG00000013904	BCL9	0.0175228	-0.651283	0.756396
ENSHGLG00000014238	SETD1A	0.0175228	-0.662128	0.756396
ENSHGLG00000015205	NOTCH2	0.0175228	-0.46876	0.756396
ENSHGLG00000015872	EBF4	0.0175577	-0.778759	0.755533
ENSHGLG00000017001	CTCFL	0.0175902	-2.38999	0.754729
ENSHGLG00000017671	ENSHGLG00000017671	0.0175902	0.673772	2.75473
ENSHGLG00000008619	ENSHGLG00000008619	0.0176228	-2.11671	0.753926
ENSHGLG00000031426	ENSHGLG00000031426	0.0176246	1.15609	2.75388
ENSHGLG00000023043	RF00428	0.017643	1.27157	2.75343
ENSHGLG00000012646	PLEC	0.0177326	-0.44043	0.751228
ENSHGLG00000010160	MYH3	0.0178186	1.77454	2.74913
ENSHGLG00000018189	ENSHGLG00000018189	0.017953	1.28971	2.74586
ENSHGLG00000023575	RF00425	0.0179924	2.79789	2.74491
ENSHGLG00000008504	RBPMS2	0.0180584	-0.871289	0.743322
ENSHGLG00000000259	ENSHGLG00000000259	0.0181803	-0.575345	0.7404
ENSHGLG00000006344	DTHD1	0.0181803	1.27978	2.7404
ENSHGLG00000009342	PHKA1	0.018197	0.837409	2.74
ENSHGLG00000008987	NKG7	0.0181999	-1.37983	0.739932
ENSHGLG00000016150	CDKL1	0.0183521	0.909813	2.73631
ENSHGLG00000009183	KIAA1324L	0.018383	0.684941	2.73558
ENSHGLG00000013226	MAPK7	0.0184478	-0.681885	0.734055
ENSHGLG00000017532	TSHR	0.0184478	3.94467	2.73405
ENSHGLG00000006090	GNG8	0.0184557	-1.95039	0.733869
ENSHGLG00000000494	SV2C	0.0184588	-1.22035	0.733797
ENSHGLG00000013250	RASAL1	0.0184588	1.13604	2.7338
ENSHGLG00000013143	SLC19A1	0.0184831	-1.22587	0.733226
ENSHGLG00000023076	RF00578	0.0184831	3.38345	2.73323
ENSHGLG00000015549	GLIS2	0.0185165	-0.577146	0.732442
ENSHGLG00000005648	ENSHGLG00000005648	0.0185339	-0.873128	0.732034
ENSHGLG00000030725	ENSHGLG00000030725	0.0185339	1.66181	2.73203
ENSHGLG00000001307	GRM5	0.0185549	1.14343	2.73154
ENSHGLG00000004678	NKD1	0.0185549	-0.644528	0.731542
ENSHGLG00000007192	FAM81B	0.0185549	1.24253	2.73154
ENSHGLG00000007202	HOOK1	0.0185549	-0.629895	0.731542
ENSHGLG00000020229	GPRASP2	0.0185549	0.626963	2.73154
ENSHGLG00000011772	ENTPD5	0.0185752	0.586697	2.73107
ENSHGLG00000015790	ENSHGLG00000015790	0.0187646	-0.966671	0.726662
ENSHGLG00000025130	RF00017	0.018783	1.16155	2.72624
ENSHGLG00000018666	WWC2	0.0188573	0.607861	2.72452
ENSHGLG00000005952	ASPG	0.0189154	1.00071	2.72318
ENSHGLG00000006368	TFAP2C	0.0190584	1.87614	2.71991
ENSHGLG00000006549	ENSHGLG00000006549	0.0190584	-0.644135	0.719914
ENSHGLG00000019530	ENSHGLG00000019530	0.0190584	-0.580639	0.719914
ENSHGLG00000019535	FBXO48	0.0192599	1.04303	2.71535
ENSHGLG00000003060	TMEM38A	0.0193095	-1.12024	0.71423
ENSHGLG00000003799	PCDH12	0.0194313	-0.967401	0.711498
ENSHGLG00000030886	ENSHGLG00000030886	0.0194994	-1.21889	0.709979
ENSHGLG00000017399	ENSHGLG00000017399	0.0195235	-1.71431	0.709442
ENSHGLG00000010532	ARAP1	0.019563	-0.540387	0.708565
ENSHGLG00000026548	ENSHGLG00000026548	0.0196026	-1.10645	0.707687
ENSHGLG00000000298	NWD2	0.019658	1.03902	2.70646
ENSHGLG00000008134	RGS7	0.019658	1.45246	2.70646
ENSHGLG00000006112	EVI5L	0.0198009	-0.754089	0.703316
ENSHGLG00000008599	ENSHGLG00000008599	0.0198557	-1.58699	0.702116
ENSHGLG00000003689	PIANP	0.0198771	-1.65303	0.701646
ENSHGLG00000004526	ANKRD46	0.0199094	0.568319	2.70094
ENSHGLG00000017432	SCARB2	0.0199094	0.518247	2.70094
ENSHGLG00000020532	SSTR1	0.0199094	1.78579	2.70094
ENSHGLG00000004279	STK39	0.0200067	1.11652	2.69882
ENSHGLG00000016647	CYP51A1	0.0200067	0.654015	2.69882
ENSHGLG00000003794	STAB1	0.0200935	-0.652575	0.696944
ENSHGLG00000011490	AK1	0.0201397	1.044	2.69595
ENSHGLG00000019037	NRXN2	0.0201854	-1.55018	0.694962
ENSHGLG00000024342	RF00406	0.0202926	3.24277	2.69266
ENSHGLG00000018181	TMPRSS2	0.0203145	-0.703518	0.692195
ENSHGLG00000018155	GBX2	0.0203369	-1.25519	0.691716
ENSHGLG00000009799	CPT1A	0.0203579	-0.621312	0.691267
ENSHGLG00000015817	ST3GAL5	0.0204405	0.795781	2.68951
ENSHGLG00000021417	ENSHGLG00000021417	0.020521	1.36543	2.6878
ENSHGLG00000007554	FAP	0.0205472	-2.03204	0.687247
ENSHGLG00000010254	EHD1	0.0205472	0.724828	2.68725
ENSHGLG00000018677	EDN3	0.0205472	-1.29046	0.687247
ENSHGLG00000023026	RF00618	0.0205472	2.55929	2.68725
ENSHGLG00000003647	Fth1	0.0206652	0.696898	2.68476
ENSHGLG00000011830	KCNA4	0.0207034	1.11758	2.68396
ENSHGLG00000025145	RF00420	0.0207034	2.79697	2.68396
ENSHGLG00000002933	TGFB2	0.0207655	-0.792242	0.682658
ENSHGLG00000005040	ANXA3	0.020844	0.750795	2.68102
ENSHGLG00000008277	KIAA1217	0.020844	-0.674318	0.68102
ENSHGLG00000018743	ENSHGLG00000018743	0.0208447	-0.805789	0.681005
ENSHGLG00000017128	IGF1	0.0209252	0.62928	2.67933
ENSHGLG00000018432	KDM5B	0.0209252	-0.529448	0.679331
ENSHGLG00000028893	ENSHGLG00000028893	0.0209252	-0.767286	0.679331
ENSHGLG00000016385	LPP	0.0210148	-0.682631	0.677475
ENSHGLG00000012893	RBL2	0.0210713	0.650756	2.67631
ENSHGLG00000005520	TMEM245	0.0211263	0.518942	2.67518
ENSHGLG00000000418	EFNB1	0.0211739	-0.654407	0.674199
ENSHGLG00000005091	ENSHGLG00000005091	0.0212077	0.702814	2.67351
ENSHGLG00000015226	FGFR4	0.0212708	-0.975508	0.672216
ENSHGLG00000031846	ENSHGLG00000031846	0.0213479	0.78034	2.67065
ENSHGLG00000022638	RF00392	0.0214388	1.22914	2.6688
ENSHGLG00000012976	SMTNL2	0.0215062	-0.88948	0.667437
ENSHGLG00000021745	RF00563	0.0215127	3.09408	2.66731
ENSHGLG00000009763	MGAM	0.0215529	-0.655814	0.666494
ENSHGLG00000009605	ENSHGLG00000009605	0.0215826	0.752911	2.6659
ENSHGLG00000030806	ENSHGLG00000030806	0.0215917	3.88961	2.66571
ENSHGLG00000002247	ENSHGLG00000002247	0.0217795	1.50793	2.66195
ENSHGLG00000009124	SHC3	0.0220119	-3.287	0.657343
ENSHGLG00000007183	OXTR	0.0221767	-1.58368	0.654103
ENSHGLG00000013110	THRSP	0.0222463	4.23246	2.65274
ENSHGLG00000026801	ENSHGLG00000026801	0.0222539	-0.817538	0.652594
ENSHGLG00000001765	ENSHGLG00000001765	0.0222793	0.607754	2.6521
ENSHGLG00000013766	CCDC146	0.0222793	0.900791	2.6521
ENSHGLG00000010344	ENSHGLG00000010344	0.0224091	-0.948079	0.649576
ENSHGLG00000007589	TRAF4	0.0224724	-0.723386	0.64835
ENSHGLG00000001042	CDKN2C	0.0224877	1.29408	2.64806
ENSHGLG00000003147	ENSHGLG00000003147	0.0224877	-0.657744	0.648055
ENSHGLG00000005892	ALPK3	0.0224959	-1.0183	0.647897
ENSHGLG00000004174	L3MBTL1	0.0225232	-0.769547	0.64737
ENSHGLG00000000639	CEP126	0.0225425	0.831011	2.647
ENSHGLG00000004482	NEGR1	0.0225869	0.700725	2.64614
ENSHGLG00000010132	LGMN	0.0225869	0.639097	2.64614
ENSHGLG00000014780	Slc16a7	0.0225869	1.02805	2.64614
ENSHGLG00000021571	RF00090	0.0225869	2.66123	2.64614
ENSHGLG00000010662	C16orf89	0.0225984	2.08659	2.64592
ENSHGLG00000004898	ENSHGLG00000004898	0.0226036	0.749086	2.64582
ENSHGLG00000010979	ENSHGLG00000010979	0.0226036	1.14239	2.64582
ENSHGLG00000002729	SORCS1	0.0227136	-0.752481	0.643715
ENSHGLG00000005684	ENSHGLG00000005684	0.0227136	2.10322	2.64371
ENSHGLG00000030336	ENSHGLG00000030336	0.0227136	-0.84952	0.643715
ENSHGLG00000011542	CGN	0.0227626	0.647441	2.64278
ENSHGLG00000001785	MOCOS	0.0228652	0.797055	2.64082
ENSHGLG00000009770	MPP2	0.0228652	-0.778372	0.640825
ENSHGLG00000008284	ENSHGLG00000008284	0.0229755	0.607388	2.63873
ENSHGLG00000022828	RF00601	0.0230561	1.9017	2.63721
ENSHGLG00000007286	ENSHGLG00000007286	0.023075	1.05931	2.63686
ENSHGLG00000027441	ENSHGLG00000027441	0.0230981	2.35214	2.63642
ENSHGLG00000012574	TUBG1	0.0231883	-0.776608	0.634731
ENSHGLG00000013994	ASCL2	0.0232638	-1.22999	0.63332
ENSHGLG00000030981	ENSHGLG00000030981	0.0234647	-1.06403	0.629585
ENSHGLG00000017439	KHDRBS2	0.0235565	-0.720497	0.627889
ENSHGLG00000008200	PLIN1	0.0236906	5.3574	2.62542
ENSHGLG00000029040	ENSHGLG00000029040	0.0236906	1.51798	2.62542
ENSHGLG00000004323	RPLP2	0.0237315	0.5669	2.62468
ENSHGLG00000014201	PPP1R12A	0.0237315	-0.549617	0.624675
ENSHGLG00000013810	HECTD2	0.023813	-0.573107	0.623185
ENSHGLG00000002224	MUT	0.0238872	0.577913	2.62184
ENSHGLG00000014617	HTRA3	0.0238872	-0.829098	0.621835
ENSHGLG00000027810	ENSHGLG00000027810	0.0239222	0.940109	2.6212
ENSHGLG00000008834	WEE1	0.023923	-0.654751	0.621185
ENSHGLG00000017666	BUB1	0.0239727	-0.831132	0.620283
ENSHGLG00000001434	MID1	0.0239824	-0.657478	0.620108
ENSHGLG00000006226	ENSHGLG00000006226	0.0239984	-0.565186	0.619818
ENSHGLG00000002222	LIPE	0.0240426	2.75126	2.61902
ENSHGLG00000016046	TNS3	0.0240426	-0.51091	0.619018
ENSHGLG00000007815	APBA1	0.024111	-0.846521	0.617785
ENSHGLG00000014550	ADARB2	0.024111	-1.90994	0.617785
ENSHGLG00000021478	RF00003	0.0241461	2.44793	2.61715
ENSHGLG00000010552	CDKL4	0.0241643	0.873079	2.61683
ENSHGLG00000029190	ENSHGLG00000029190	0.0241643	0.801888	2.61683
ENSHGLG00000031419	ENSHGLG00000031419	0.0242517	2.85087	2.61526
ENSHGLG00000019122	ENSHGLG00000019122	0.024322	-0.89673	0.614001
ENSHGLG00000022648	RF00264	0.0244042	1.81616	2.61253
ENSHGLG00000022912	RF00045	0.0244408	2.08294	2.61189
ENSHGLG00000011677	XAF1	0.0245865	1.16275	2.6093
ENSHGLG00000002386	ENSHGLG00000002386	0.0246884	1.23801	2.60751
ENSHGLG00000005942	BMPER	0.0246884	0.748808	2.60751
ENSHGLG00000021000	ENSHGLG00000021000	0.0246884	0.732554	2.60751
ENSHGLG00000021618	RF00413	0.0246884	3.33597	2.60751
ENSHGLG00000025518	ENSHGLG00000025518	0.0246884	1.5083	2.60751
ENSHGLG00000031319	ENSHGLG00000031319	0.0247412	-2.03981	0.60658
ENSHGLG00000013891	HR	0.0248494	-0.973695	0.604685
ENSHGLG00000016769	SEMA7A	0.0249716	0.979021	2.60255
ENSHGLG00000007742	KCNB1	0.0250976	-1.06854	0.600368
ENSHGLG00000016045	KCNQ1	0.0251441	-0.75889	0.599565
ENSHGLG00000011384	NPFFR1	0.0251442	-2.5991	0.599563
ENSHGLG00000024214	RF00478	0.0251442	3.08808	2.59956
ENSHGLG00000021585	RF00427	0.0253145	1.88289	2.59663
ENSHGLG00000012868	DHODH	0.0254068	-0.587594	0.59505
ENSHGLG00000019131	EML5	0.0256821	0.644611	2.59037
ENSHGLG00000021958	RF00582	0.0257511	2.89784	2.5892
ENSHGLG00000009405	ENSHGLG00000009405	0.0257665	0.701061	2.58894
ENSHGLG00000001212	CCDC81	0.0257813	1.2122	2.5887
ENSHGLG00000025849	ENSHGLG00000025849	0.0257813	2.84938	2.5887
ENSHGLG00000015547	CDC25B	0.0258322	0.789155	2.58784
ENSHGLG00000022406	RF00411	0.0258425	3.56824	2.58766
ENSHGLG00000021174	ENSHGLG00000021174	0.0260109	2.73523	2.58484
ENSHGLG00000016300	AVPR1A	0.0261072	1.37641	2.58324
ENSHGLG00000017106	DDR1	0.0261486	-0.540653	0.582552
ENSHGLG00000014394	BICDL1	0.0261928	-0.944452	0.581818
ENSHGLG00000013168	WNT7B	0.026342	-1.12218	0.579351
ENSHGLG00000011799	LEF1	0.0263877	-0.80766	0.578598
ENSHGLG00000011369	HOXB4	0.02639	-1.08145	0.578561
ENSHGLG00000011964	ENSHGLG00000011964	0.02639	-1.91103	0.578561
ENSHGLG00000018303	OBSL1	0.02639	-0.592793	0.578561
ENSHGLG00000021477	RF00003	0.02639	2.47276	2.57856
ENSHGLG00000008165	RPS23	0.0265109	0.566837	2.57657
ENSHGLG00000004010	BGN	0.026547	-0.676785	0.575985
ENSHGLG00000005519	ENSHGLG00000005519	0.026547	0.687609	2.57598
ENSHGLG00000011576	ENSHGLG00000011576	0.026547	-1.25581	0.575985
ENSHGLG00000009356	LGALS3BP	0.0265729	0.889325	2.57556
ENSHGLG00000005164	ENSHGLG00000005164	0.0265805	0.590051	2.57544
ENSHGLG00000003581	ENSHGLG00000003581	0.0266759	0.551835	2.57388
ENSHGLG00000002657	ENSHGLG00000002657	0.0267908	1.41905	2.57201
ENSHGLG00000009549	HSD17B11	0.0268082	3.02589	2.57173
ENSHGLG00000021610	RF00560	0.0268467	2.50142	2.57111
ENSHGLG00000018218	VTN	0.0268468	1.10159	2.57111
ENSHGLG00000000755	ENSHGLG00000000755	0.0268953	-0.750221	0.570323
ENSHGLG00000018477	SPATA6L	0.026897	1.1039	2.5703
ENSHGLG00000015769	ENSHGLG00000015769	0.0272833	-1.13146	0.564103
ENSHGLG00000031420	ENSHGLG00000031420	0.027316	2.59091	2.56358
ENSHGLG00000003806	STRIP2	0.0274134	1.07761	2.56204
ENSHGLG00000008940	PIK3C2B	0.0274134	-0.526374	0.562037
ENSHGLG00000017250	ENSHGLG00000017250	0.0274134	0.462999	2.56204
ENSHGLG00000021957	RF01956	0.0274134	1.02221	2.56204
ENSHGLG00000022411	RF00405	0.0274134	2.06188	2.56204
ENSHGLG00000006291	CCDC88C	0.0274192	-0.66423	0.561945
ENSHGLG00000021910	RF00409	0.0274626	1.93945	2.56126
ENSHGLG00000002342	NETO2	0.0274816	0.671391	2.56096
ENSHGLG00000007935	SLITRK2	0.0274816	-1.44168	0.560959
ENSHGLG00000009109	ITGB8	0.0274816	0.880038	2.56096
ENSHGLG00000012905	ENSHGLG00000012905	0.0274816	0.732515	2.56096
ENSHGLG00000014118	ENSHGLG00000014118	0.0274816	-0.624739	0.560959
ENSHGLG00000021567	RF00402	0.0274816	2.19957	2.56096
ENSHGLG00000002272	FRMPD1	0.0275568	-0.913004	0.559771
ENSHGLG00000026476	ENSHGLG00000026476	0.0275568	1.56564	2.55977
ENSHGLG00000014931	ENSHGLG00000014931	0.0276372	-1.79367	0.558506
ENSHGLG00000008358	RBP4	0.0277126	1.80081	2.55732
ENSHGLG00000006232	GATA5	0.027714	-1.04066	0.557301
ENSHGLG00000019091	ADGRB2	0.027714	-0.870525	0.557301
ENSHGLG00000004354	SPAG1	0.0277444	1.16648	2.55682
ENSHGLG00000019220	ENSHGLG00000019220	0.0278201	-0.536735	0.555641
ENSHGLG00000012941	TCF4	0.0278219	-0.658762	0.555613
ENSHGLG00000005683	ENSHGLG00000005683	0.027911	0.624626	2.55422
ENSHGLG00000002101	FSTL5	0.028138	0.823518	2.55071
ENSHGLG00000018289	RRBP1	0.0282233	-0.542466	0.549392
ENSHGLG00000008264	ENSHGLG00000008264	0.0282415	0.549498	2.54911
ENSHGLG00000015881	AGBL2	0.0282533	0.808024	2.54893
ENSHGLG00000030307	ENSHGLG00000030307	0.0282533	1.9934	2.54893
ENSHGLG00000000233	ENSHGLG00000000233	0.0283576	-1.52821	0.547331
ENSHGLG00000010285	ENSHGLG00000010285	0.0283794	0.652491	2.547
ENSHGLG00000003815	FAM3D	0.0284139	-1.11637	0.546469
ENSHGLG00000010119	NCAPH	0.0286225	-0.704714	0.543292
ENSHGLG00000005998	RHBG	0.0286885	-1.1237	0.542293
ENSHGLG00000008458	MPPED2	0.0287214	-1.18418	0.541795
ENSHGLG00000014383	SLIT1	0.0287214	-1.80254	0.541795
ENSHGLG00000019319	ZMIZ1	0.0287214	-0.60239	0.541795
ENSHGLG00000022232	RF00067	0.0287293	2.38023	2.54167
ENSHGLG00000005268	ENSHGLG00000005268	0.0287798	1.11417	2.54091
ENSHGLG00000007007	SLCO5A1	0.028846	-1.97461	0.539914
ENSHGLG00000017524	SDC2	0.0288561	0.502435	2.53976
ENSHGLG00000018356	CNTNAP1	0.0288561	-1.23644	0.539763
ENSHGLG00000005644	PIFO	0.0289297	1.48079	2.53866
ENSHGLG00000002387	GJB7	0.0290603	1.93482	2.5367
ENSHGLG00000000450	STARD8	0.0291143	-0.806489	0.535893
ENSHGLG00000009672	SLC29A4	0.0291143	-1.05168	0.535893
ENSHGLG00000006749	SUB1	0.0293491	-0.456187	0.532406
ENSHGLG00000015506	PALLD	0.0293491	-0.568018	0.532406
ENSHGLG00000017394	ZCCHC24	0.0294072	-0.62057	0.531546
ENSHGLG00000006726	ENSHGLG00000006726	0.0294729	0.656717	2.53058
ENSHGLG00000019295	AGAP1	0.0294729	-0.58543	0.530577
ENSHGLG00000009169	LVRN	0.0295444	1.71039	2.52952
ENSHGLG00000011328	CDHR4	0.0295568	1.10121	2.52934
ENSHGLG00000005336	ENSHGLG00000005336	0.0295925	0.548834	2.52882
ENSHGLG00000017610	PLCB1	0.0298794	-0.871406	0.524628
ENSHGLG00000019335	ENSHGLG00000019335	0.0298794	-0.783057	0.524628
ENSHGLG00000017769	ENSHGLG00000017769	0.0298859	1.79303	2.52453
ENSHGLG00000006868	SSBP2	0.0299441	-0.630594	0.523689
ENSHGLG00000007747	ENSHGLG00000007747	0.0299441	-0.553149	0.523689
ENSHGLG00000013188	UBN1	0.0299441	-0.48168	0.523689
ENSHGLG00000013291	Oaz1	0.0299441	0.446983	2.52369
ENSHGLG00000013872	HSPB6	0.0300988	-1.35993	0.52145
ENSHGLG00000013178	ENSHGLG00000013178	0.0301448	1.27017	2.52079
ENSHGLG00000019490	CFAP157	0.0301619	1.03536	2.52054
ENSHGLG00000000959	ATN1	0.0301804	-0.866223	0.520275
ENSHGLG00000002925	TGFBR1	0.0301804	0.569715	2.52028
ENSHGLG00000009425	ENSHGLG00000009425	0.030712	0.638061	2.51269
ENSHGLG00000011323	ZBTB47	0.0307137	-0.664776	0.512668
ENSHGLG00000014301	TRPM4	0.0307137	-0.892605	0.512668
ENSHGLG00000017828	ENSHGLG00000017828	0.0307137	0.769354	2.51267
ENSHGLG00000020318	ENSHGLG00000020318	0.0307137	1.4469	2.51267
ENSHGLG00000012564	STMN1	0.030759	-0.617154	0.512028
ENSHGLG00000001326	SRPX2	0.0307829	-1.36686	0.511691
ENSHGLG00000007259	CPLX1	0.0307829	0.979822	2.51169
ENSHGLG00000002270	IGSF1	0.0308259	1.00288	2.51108
ENSHGLG00000004580	GPR162	0.0308259	-0.735286	0.511085
ENSHGLG00000009788	RETSAT	0.0308259	0.864607	2.51108
ENSHGLG00000015832	ENSHGLG00000015832	0.0308259	0.88213	2.51108
ENSHGLG00000013002	HILPDA	0.0310044	1.01977	2.50858
ENSHGLG00000023959	RF00410	0.0311333	2.39384	2.50677
ENSHGLG00000017296	ENSHGLG00000017296	0.0311922	-0.893779	0.505953
ENSHGLG00000021656	RF00003	0.0312464	2.43119	2.5052
ENSHGLG00000009586	C1QBP	0.03137	0.614112	2.50349
ENSHGLG00000019795	DDI1	0.0315336	-1.17918	0.501226
ENSHGLG00000009761	LMNA	0.0315652	-0.466615	0.500792
ENSHGLG00000018992	ENSHGLG00000018992	0.0316151	-0.585535	0.500105
ENSHGLG00000025115	RF00397	0.0316253	3.21902	2.49997
ENSHGLG00000001681	AXIN2	0.0317271	-0.511102	0.49857
ENSHGLG00000013820	ENSHGLG00000013820	0.0317597	-0.528743	0.498124
ENSHGLG00000011493	SNN	0.031994	-0.582962	0.494931
ENSHGLG00000003518	GABBR2	0.032021	0.779069	2.49456
ENSHGLG00000006324	ENSHGLG00000006324	0.032021	-0.757757	0.494565
ENSHGLG00000030156	ENSHGLG00000030156	0.032021	1.07797	2.49456
ENSHGLG00000017004	RSPO3	0.0321579	0.542594	2.49271
ENSHGLG00000003048	ICA1	0.0321701	0.864724	2.49255
ENSHGLG00000008688	ENSHGLG00000008688	0.0321701	-0.760508	0.492548
ENSHGLG00000012472	CLSTN2	0.0322742	0.708807	2.49114
ENSHGLG00000011742	JARID2	0.0323282	-0.538446	0.490419
ENSHGLG00000000333	CXCL12	0.0323583	-0.775266	0.490015
ENSHGLG00000007510	EPAS1	0.0323722	0.634233	2.48983
ENSHGLG00000002203	PLXNB3	0.0324386	-1.11042	0.488938
ENSHGLG00000006536	CREB3L1	0.0325389	-0.970326	0.487596
ENSHGLG00000025912	ENSHGLG00000025912	0.0325389	-1.05743	0.487596
ENSHGLG00000010113	FAM222A	0.0332797	-1.31425	0.477821
ENSHGLG00000003100	FOXM1	0.0333256	-0.913329	0.477222
ENSHGLG00000011381	TM7SF2	0.0336319	0.799882	2.47325
ENSHGLG00000017800	PACS2	0.0336319	-0.600128	0.473248
ENSHGLG00000020183	ENSHGLG00000020183	0.0336319	-1.71145	0.473248
ENSHGLG00000012535	ADAMTS14	0.0337511	-0.693465	0.471712
ENSHGLG00000008532	RSBN1L	0.0338263	0.78724	2.47075
ENSHGLG00000011516	ENSHGLG00000011516	0.0340621	1.12641	2.46773
ENSHGLG00000014879	SLITRK3	0.0340621	-1.78636	0.467728
ENSHGLG00000015233	PAX8	0.0340621	-0.970237	0.467728
ENSHGLG00000002225	OSMR	0.0341151	0.991186	2.46705
ENSHGLG00000004386	EVC2	0.0341151	-0.676047	0.467054
ENSHGLG00000013573	CIDEC	0.0341591	6.67754	2.46649
ENSHGLG00000000941	PDE7B	0.0342379	0.661222	2.46549
ENSHGLG00000003971	DGAT2	0.0342379	3.6237	2.46549
ENSHGLG00000015299	DSCAML1	0.0342493	1.43192	2.46535
ENSHGLG00000022388	RF00191	0.0342745	2.53557	2.46503
ENSHGLG00000000543	PDHA1	0.0344114	0.616238	2.4633
ENSHGLG00000028722	ENSHGLG00000028722	0.034437	2.60957	2.46297
ENSHGLG00000010035	PARVA	0.0344389	-0.473879	0.462951
ENSHGLG00000015670	RPL32	0.0344499	0.570587	2.46281
ENSHGLG00000018888	PCK1	0.0344499	4.25966	2.46281
ENSHGLG00000023692	RF00092	0.0344499	3.42811	2.46281
ENSHGLG00000023970	RF00410	0.0344499	2.55516	2.46281
ENSHGLG00000010217	NTN3	0.0345059	-1.29385	0.462107
ENSHGLG00000002169	LONRF3	0.0346215	1.1252	2.46065
ENSHGLG00000015311	GALNT2	0.0348548	0.628726	2.45774
ENSHGLG00000001622	CLVS2	0.0348897	1.12526	2.4573
ENSHGLG00000005320	RAD1	0.0348897	0.84169	2.4573
ENSHGLG00000011741	CAT	0.0349883	0.839748	2.45608
ENSHGLG00000017237	ENSHGLG00000017237	0.0350805	4.5444	2.45493
ENSHGLG00000018439	TP53I11	0.0350805	-0.790572	0.454935
ENSHGLG00000007461	BATF3	0.0350806	-1.06876	0.454933
ENSHGLG00000011966	GPAM	0.0350806	0.631331	2.45493
ENSHGLG00000006753	TLN2	0.0352138	-0.596102	0.453287
ENSHGLG00000005052	TBC1D8	0.0352804	0.552156	2.45247
ENSHGLG00000005124	CEBPB	0.0352804	1.02961	2.45247
ENSHGLG00000022279	RF00554	0.0353085	2.54428	2.45212
ENSHGLG00000019076	ENSHGLG00000019076	0.0355022	1.21693	2.44975
ENSHGLG00000016057	GALK2	0.0355379	0.64308	2.44931
ENSHGLG00000014019	GJB6	0.0355589	-2.36385	0.449052
ENSHGLG00000009486	RPL37	0.035578	0.841485	2.44882
ENSHGLG00000004239	2021-09-09	0.035583	-0.517883	0.448757
ENSHGLG00000012770	ISCU	0.035583	0.684679	2.44876
ENSHGLG00000013107	NPC2	0.035583	0.612973	2.44876
ENSHGLG00000010185	ENSHGLG00000010185	0.035604	-0.612496	0.448501
ENSHGLG00000006788	MYO15A	0.0357543	0.818143	2.44667
ENSHGLG00000008257	SCRN1	0.0357543	0.916097	2.44667
ENSHGLG00000018217	PLCB4	0.0357543	0.777629	2.44667
ENSHGLG00000012932	TINAGL1	0.0357834	0.527833	2.44632
ENSHGLG00000000236	Tro	0.0357894	-0.490923	0.446246
ENSHGLG00000015157	ZNF217	0.0358732	-0.496552	0.44523
ENSHGLG00000007272	PRKG2	0.0359067	-1.35075	0.444825
ENSHGLG00000018645	ENSHGLG00000018645	0.0360216	-1.56005	0.443437
ENSHGLG00000014823	ENSHGLG00000014823	0.0361068	0.725759	2.44241
ENSHGLG00000002948	PAK1	0.0361167	-0.650157	0.442292
ENSHGLG00000005121	DPP10	0.0364214	-1.75493	0.438643
ENSHGLG00000013450	PPM1L	0.0366307	-0.78518	0.436155
ENSHGLG00000012678	ENSHGLG00000012678	0.0366862	0.550223	2.4355
ENSHGLG00000021009	RASSF10	0.0366862	-1.36121	0.435497
ENSHGLG00000005076	ENSHGLG00000005076	0.0367052	0.640252	2.43527
ENSHGLG00000014880	THY1	0.0368242	-1.16957	0.433867
ENSHGLG00000011849	C11orf95	0.036926	-0.641966	0.432668
ENSHGLG00000006268	HADHB	0.0369661	0.534027	2.4322
ENSHGLG00000016521	KCNQ2	0.0372818	-1.22612	0.428504
ENSHGLG00000023022	RF00424	0.0373511	2.8255	2.4277
ENSHGLG00000021493	RF00003	0.037736	2.51818	2.42324
ENSHGLG00000003229	ENSHGLG00000003229	0.0377364	-0.949164	0.423239
ENSHGLG00000009458	NR2F1	0.0377636	-0.77444	0.422926
ENSHGLG00000013460	HOXA3	0.0377803	-0.969187	0.422734
ENSHGLG00000018938	DGKH	0.037916	-0.628567	0.421178
ENSHGLG00000005985	ENSHGLG00000005985	0.0381899	1.16494	2.41805
ENSHGLG00000017166	TUBB	0.0382057	-0.545438	0.417872
ENSHGLG00000007851	SFXN5	0.0382558	0.95902	2.4173
ENSHGLG00000018548	MEIS2	0.0382558	-0.57617	0.417303
ENSHGLG00000000594	RNF150	0.0382981	-0.687316	0.416822
ENSHGLG00000003414	ENSHGLG00000003414	0.0382981	0.91244	2.41682
ENSHGLG00000016498	PITPNM3	0.0382981	2.03342	2.41682
ENSHGLG00000020423	ENSHGLG00000020423	0.0382981	2.40127	2.41682
ENSHGLG00000001773	ENSHGLG00000001773	0.0383134	-0.637949	0.416649
ENSHGLG00000023979	RF00091	0.0383134	2.5886	2.41665
ENSHGLG00000000482	ENSHGLG00000000482	0.0384659	-1.0802	0.414924
ENSHGLG00000022913	RF00045	0.0384778	1.84291	2.41479
ENSHGLG00000005978	BAG1	0.0385606	-0.603125	0.413856
ENSHGLG00000031390	ENSHGLG00000031390	0.0385606	-1.38172	0.413856
ENSHGLG00000010410	ATP5S	0.0386446	0.753472	2.41291
ENSHGLG00000012876	AOX1	0.0386446	0.553764	2.41291
ENSHGLG00000009566	LUM	0.0386675	-0.740594	0.412654
ENSHGLG00000016899	FAM83H	0.0387269	-0.692223	0.411987
ENSHGLG00000003215	NFKBIA	0.0387763	0.630861	2.41143
ENSHGLG00000017521	GABRD	0.0389778	-0.707557	0.409183
ENSHGLG00000025719	ENSHGLG00000025719	0.0390633	0.603847	2.40823
ENSHGLG00000012555	DNAH9	0.0392041	1.49882	2.40667
ENSHGLG00000022593	RF00334	0.0392041	2.37805	2.40667
ENSHGLG00000002682	ENSHGLG00000002682	0.0392085	-0.874956	0.40662
ENSHGLG00000002293	ENSHGLG00000002293	0.0393795	1.07531	2.40473
ENSHGLG00000001713	STIL	0.0394724	-0.744073	0.403707
ENSHGLG00000000682	SOX11	0.0394962	-1.81994	0.403445
ENSHGLG00000017582	SYNGAP1	0.0395195	-0.727952	0.403189
ENSHGLG00000010734	AOC3	0.0395296	0.884755	2.40308
ENSHGLG00000021536	RF00072	0.0396644	1.92026	2.4016
ENSHGLG00000022550	ENSHGLG00000022550	0.0396644	3.28985	2.4016
ENSHGLG00000014738	NUCB1	0.0396759	0.561903	2.40147
ENSHGLG00000015639	TRAF3	0.0399278	-0.686379	0.398725
ENSHGLG00000021615	RF00394	0.0402263	2.50691	2.39549
ENSHGLG00000027904	ENSHGLG00000027904	0.0403566	2.44192	2.39409
ENSHGLG00000015363	ZNF608	0.0405478	-0.703151	0.392032
ENSHGLG00000016034	INSR	0.0405478	0.573613	2.39203
ENSHGLG00000005312	PLXNA1	0.0407735	-0.59702	0.389622
ENSHGLG00000000133	ENSHGLG00000000133	0.0408212	-0.909559	0.389114
ENSHGLG00000017311	Glo1	0.0408212	0.497227	2.38911
ENSHGLG00000003421	Gpat3	0.0409207	2.78992	2.38806
ENSHGLG00000024851	RF00100	0.0409369	0.760958	2.38788
ENSHGLG00000003575	SLC12A7	0.0411119	-0.55189	0.386032
ENSHGLG00000002595	RPUSD1	0.0411814	-0.771997	0.385298
ENSHGLG00000001424	TSHZ1	0.0414467	-0.475301	0.38251
ENSHGLG00000014544	DAG1	0.0414467	0.736007	2.38251
ENSHGLG00000028970	ENSHGLG00000028970	0.0415178	-0.712674	0.381765
ENSHGLG00000001206	BACH2	0.0416919	-0.838864	0.379949
ENSHGLG00000002174	GPT2	0.0416919	0.856742	2.37995
ENSHGLG00000012849	WDR48	0.0416919	0.513879	2.37995
ENSHGLG00000018152	SFI1	0.0416919	-0.550007	0.379949
ENSHGLG00000019421	PLA2G7	0.0416919	1.00639	2.37995
ENSHGLG00000004437	ENSHGLG00000004437	0.0417707	0.988927	2.37913
ENSHGLG00000005043	ENSHGLG00000005043	0.0418962	-1.09762	0.377825
ENSHGLG00000009801	TRPM3	0.0418962	0.876349	2.37783
ENSHGLG00000008882	WDR93	0.0422112	1.04658	2.37457
ENSHGLG00000017112	FGF12	0.0422136	-1.17008	0.374548
ENSHGLG00000023700	RF00218	0.0424134	3.51245	2.3725
ENSHGLG00000012726	SDC3	0.0424313	0.80097	2.37231
ENSHGLG00000017952	LIMD2	0.0424313	-0.91408	0.372313
ENSHGLG00000009452	CLIP3	0.0424359	-0.791667	0.372267
ENSHGLG00000009322	HSD17B7	0.0425598	0.846787	2.371
ENSHGLG00000005130	GPC3	0.042658	0.654059	2.37
ENSHGLG00000019610	PAPOLG	0.042658	0.640177	2.37
ENSHGLG00000003191	RTKN2	0.042846	-1.6074	0.368089
ENSHGLG00000010096	Snca	0.0429032	1.34826	2.36751
ENSHGLG00000030971	ENSHGLG00000030971	0.0429771	-2.34709	0.366763
ENSHGLG00000002474	ENSHGLG00000002474	0.0429888	1.70106	2.36664
ENSHGLG00000017644	ENSHGLG00000017644	0.0429976	0.737946	2.36656
ENSHGLG00000013302	COX4I2	0.0431322	0.959481	2.3652
ENSHGLG00000009268	RPS21	0.0431515	0.658668	2.365
ENSHGLG00000015410	MOV10L1	0.0433112	-0.795397	0.3634
ENSHGLG00000009058	NAGPA	0.0437441	0.835636	2.35908
ENSHGLG00000010822	KYAT1	0.0437441	0.801602	2.35908
ENSHGLG00000016127	HIVEP2	0.0437462	-0.556182	0.35906
ENSHGLG00000006201	ENSHGLG00000006201	0.0440174	0.93404	2.35638
ENSHGLG00000027105	ENSHGLG00000027105	0.0440748	-0.822847	0.35581
ENSHGLG00000001241	DLX6	0.044159	-1.48498	0.354981
ENSHGLG00000018424	LARGE1	0.044159	-0.548947	0.354981
ENSHGLG00000016454	WWP1	0.044238	0.451374	2.3542
ENSHGLG00000025507	ENSHGLG00000025507	0.0442431	-0.661885	0.354155
ENSHGLG00000019294	ENSHGLG00000019294	0.0443164	-0.714533	0.353436
ENSHGLG00000000555	SDR16C5	0.0443431	-1.10987	0.353174
ENSHGLG00000009339	ADCY9	0.0443484	0.527722	2.35312
ENSHGLG00000003139	ENSHGLG00000003139	0.0443906	-0.406639	0.352709
ENSHGLG00000008454	ENSHGLG00000008454	0.0443906	-0.55702	0.352709
ENSHGLG00000010314	SAP130	0.0443906	-0.705658	0.352709
ENSHGLG00000019123	ZBTB46	0.0443906	-0.519993	0.352709
ENSHGLG00000008622	REM1	0.0444577	-1.0341	0.352053
ENSHGLG00000010515	RAB11FIP2	0.0444683	-0.583549	0.351949
ENSHGLG00000005151	ENSHGLG00000005151	0.0447571	1.41314	2.34914
ENSHGLG00000001973	ENSHGLG00000001973	0.0448377	0.468977	2.34836
ENSHGLG00000012935	POLQ	0.0448377	-0.637583	0.348357
ENSHGLG00000010697	MGP	0.0448562	0.82015	2.34818
ENSHGLG00000016288	KIAA1755	0.0448562	0.664668	2.34818
ENSHGLG00000011768	SIPA1L1	0.044946	-0.462786	0.347309
ENSHGLG00000005544	CDH17	0.0449671	-0.864378	0.347105
ENSHGLG00000002389	KLB	0.0451681	3.10076	2.34517
ENSHGLG00000005560	RBKS	0.0451681	0.911272	2.34517
ENSHGLG00000011838	ENSHGLG00000011838	0.0454465	0.464592	2.3425
ENSHGLG00000015837	GM2A	0.0455853	-0.545103	0.341175
ENSHGLG00000014509	PIK3AP1	0.0455948	-1.1335	0.341084
ENSHGLG00000007942	SNCG	0.0457773	2.28049	2.33935
ENSHGLG00000000039	ZNF449	0.0458191	-0.624734	0.338953
ENSHGLG00000024631	RF01291	0.0458708	2.7373	2.33846
ENSHGLG00000000974	ENSHGLG00000000974	0.0459415	-0.511608	0.337795
ENSHGLG00000002934	IFFO1	0.0459597	0.560097	2.33762
ENSHGLG00000018554	ATP8B2	0.0460513	-0.458651	0.336758
ENSHGLG00000003254	ZNF711	0.0461075	-0.687809	0.336229
ENSHGLG00000009055	CELSR2	0.0461075	-0.590018	0.336229
ENSHGLG00000012623	MTSS1	0.0461075	-0.481617	0.336229
ENSHGLG00000007014	BCL3	0.046174	-1.35414	0.335603
ENSHGLG00000027255	ENSHGLG00000027255	0.046174	1.90076	2.3356
ENSHGLG00000009795	PREX2	0.0464106	0.692014	2.33338
ENSHGLG00000015061	CA12	0.0464106	-1.10105	0.333383
ENSHGLG00000020052	PRSS35	0.0464588	-0.9309	0.332932
ENSHGLG00000011311	NAV1	0.0464671	-0.628216	0.332854
ENSHGLG00000010312	MSL1	0.0465067	-0.481989	0.332485
ENSHGLG00000013204	ENSHGLG00000013204	0.0467359	0.514892	2.33035
ENSHGLG00000000988	MAP1B	0.0467946	-0.471664	0.329804
ENSHGLG00000012041	ENSHGLG00000012041	0.0467946	0.527119	2.3298
ENSHGLG00000019236	SLC25A27	0.046819	-1.34195	0.329577
ENSHGLG00000018584	ADIPOR2	0.0468302	2.71806	2.32947
ENSHGLG00000019186	ST6GAL1	0.0468907	-0.809099	0.328914
ENSHGLG00000010981	NCKIPSD	0.0469123	0.587949	2.32871
ENSHGLG00000000871	A2m	0.0470409	-0.678951	0.327524
ENSHGLG00000017770	ALDOC	0.0470409	-1.02566	0.327524
ENSHGLG00000022639	RF00392	0.0470805	3.53738	2.32716
ENSHGLG00000010099	ENSHGLG00000010099	0.0471332	2.41067	2.32667
ENSHGLG00000019451	THBS3	0.0471332	-0.587368	0.326673
ENSHGLG00000011060	ENSHGLG00000011060	0.0471365	0.778067	2.32664
ENSHGLG00000004108	LMNB1	0.0471433	-0.523507	0.32658
ENSHGLG00000031620	ENSHGLG00000031620	0.0474417	-0.63928	0.32384
ENSHGLG00000011827	ITIH5	0.0474521	0.846789	2.32374
ENSHGLG00000001869	AGL	0.0475726	0.484422	2.32264
ENSHGLG00000003771	TRIM14	0.0475726	0.63563	2.32264
ENSHGLG00000015574	ENSHGLG00000015574	0.0475726	0.514996	2.32264
ENSHGLG00000013284	AAGAB	0.0476922	0.489077	2.32155
ENSHGLG00000010933	PGAP2	0.0479523	-0.683697	0.319191
ENSHGLG00000014465	TANC1	0.0479844	-0.491935	0.3189
ENSHGLG00000027516	ENSHGLG00000027516	0.0480391	-1.42363	0.318405
ENSHGLG00000007061	FJX1	0.0480716	-1.12512	0.318112
ENSHGLG00000001596	ABCA9	0.0482565	1.19912	2.31644
ENSHGLG00000003645	PSME1	0.0482565	0.629848	2.31644
ENSHGLG00000009312	RHBDD2	0.0482565	0.833098	2.31644
ENSHGLG00000011640	TPPP3	0.0484918	1.02233	2.31433
ENSHGLG00000009013	LIX1	0.0485128	-2.49723	0.314144
ENSHGLG00000012628	AFAP1L2	0.0485491	-0.566419	0.313819
ENSHGLG00000004161	ENSHGLG00000004161	0.0488061	1.2203	2.31153
ENSHGLG00000018040	ST7L	0.0489363	0.59902	2.31037
ENSHGLG00000016821	ENSHGLG00000016821	0.0491306	-0.769356	0.308648
ENSHGLG00000014564	RPL26	0.0491554	0.697015	2.30843
ENSHGLG00000001668	ENSHGLG00000001668	0.0494188	-1.79359	0.306108
ENSHGLG00000008323	CTPS2	0.0494314	0.72685	2.306
ENSHGLG00000018606	ASTN1	0.0494314	-0.696191	0.305997
ENSHGLG00000001579	RBP5	0.0495002	2.56641	2.30539
ENSHGLG00000005951	NCAPG2	0.0495163	-0.566372	0.305252
ENSHGLG00000010274	BMP4	0.049535	0.84112	2.30509
ENSHGLG00000012486	BBS10	0.0496304	0.543587	2.30425
ENSHGLG00000021741	RF00492	0.0496886	0.839697	2.30374
ENSHGLG00000006870	GINM1	0.049989	0.644567	2.30113
ENSHGLG00000019389	HLA-DPB1	0.049989	0.794861	2.30113

## Sheet: DATA FILE 5
GSEA pathways that are downregulated between E56 and P1 ovaries.
NAME	GS<br> follow link to MSigDB	GS DETAILS	SIZE	ES	NES	NOM p-val	FDR q-val	FWER p-val	RANK AT MAX	LEADING EDGE
GO_STEROL_METABOLIC_PROCESS	GO_STEROL_METABOLIC_PROCESS	Details ...	112	-0.783797	-2.18578	0	0	0	1188	tags=18%, list=7%, signal=19%
GO_STEROL_BIOSYNTHETIC_PROCESS	GO_STEROL_BIOSYNTHETIC_PROCESS	Details ...	54	-0.793136	-1.98273	0	0.101323	0.182	1188	tags=19%, list=7%, signal=20%
GO_LIPID_EXPORT_FROM_CELL	GO_LIPID_EXPORT_FROM_CELL	Details ...	21	-0.9156	-1.95631	0	0.127499	0.316	269	tags=24%, list=2%, signal=24%
GO_STEROID_METABOLIC_PROCESS	GO_STEROID_METABOLIC_PROCESS	Details ...	201	-0.641538	-1.90451	0	0.244119	0.613	1188	tags=15%, list=7%, signal=16%
GO_STEROID_BIOSYNTHETIC_PROCESS	GO_STEROID_BIOSYNTHETIC_PROCESS	Details ...	133	-0.67332	-1.89112	0	0.242427	0.695	885	tags=14%, list=6%, signal=14%
GO_OXIDATIVE_PHOSPHORYLATION	GO_OXIDATIVE_PHOSPHORYLATION	Details ...	75	-0.694657	-1.84075	0.00501253	0.393739	0.893	3180	tags=41%, list=20%, signal=51%
GO_PIGMENT_METABOLIC_PROCESS	GO_PIGMENT_METABOLIC_PROCESS	Details ...	42	-0.767511	-1.83242	0	0.373018	0.909	885	tags=24%, list=6%, signal=25%
GO_STEROID_CATABOLIC_PROCESS	GO_STEROID_CATABOLIC_PROCESS	Details ...	15	-0.914244	-1.81747	0	0.388523	0.948	2	tags=7%, list=0%, signal=7%
GO_REGULATION_OF_CHOLESTEROL_BIOSYNTHETIC_PROCESS	GO_REGULATION_OF_CHOLESTEROL_BIOSYNTHETIC_PROCESS	Details ...	35	-0.781414	-1.81089	0	0.376103	0.962	1188	tags=20%, list=7%, signal=22%
GO_HEME_METABOLIC_PROCESS	GO_HEME_METABOLIC_PROCESS	Details ...	24	-0.838296	-1.80986	0.00649351	0.342933	0.965	657	tags=29%, list=4%, signal=30%
GO_PORPHYRIN_CONTAINING_COMPOUND_METABOLIC_PROCESS	GO_PORPHYRIN_CONTAINING_COMPOUND_METABOLIC_PROCESS	Details ...	28	-0.804365	-1.80059	0.00420168	0.342301	0.974	1368	tags=32%, list=9%, signal=35%
GO_TETRAPYRROLE_METABOLIC_PROCESS	GO_TETRAPYRROLE_METABOLIC_PROCESS	Details ...	40	-0.752012	-1.77551	0.00445434	0.410139	0.991	1368	tags=23%, list=9%, signal=25%
GO_PIGMENT_BIOSYNTHETIC_PROCESS	GO_PIGMENT_BIOSYNTHETIC_PROCESS	Details ...	34	-0.758928	-1.77367	0.004158	0.385409	0.991	657	tags=24%, list=4%, signal=24%
GO_REGULATION_OF_CHOLESTEROL_METABOLIC_PROCESS	GO_REGULATION_OF_CHOLESTEROL_METABOLIC_PROCESS	Details ...	46	-0.741205	-1.77172	0.0046729	0.364941	0.993	1188	tags=17%, list=7%, signal=19%
GO_STEROID_HORMONE_BIOSYNTHETIC_PROCESS	GO_STEROID_HORMONE_BIOSYNTHETIC_PROCESS	Details ...	35	-0.759053	-1.76989	0.00458716	0.346752	0.993	885	tags=26%, list=6%, signal=27%
GO_TETRAPYRROLE_BIOSYNTHETIC_PROCESS	GO_TETRAPYRROLE_BIOSYNTHETIC_PROCESS	Details ...	21	-0.811685	-1.76666	0.00592885	0.335473	0.993	1368	tags=38%, list=9%, signal=42%
GO_NUCLEOSIDE_BISPHOSPHATE_METABOLIC_PROCESS	GO_NUCLEOSIDE_BISPHOSPHATE_METABOLIC_PROCESS	Details ...	92	-0.648597	-1.76188	0.00554017	0.330818	0.994	1650	tags=23%, list=10%, signal=25%
GO_RESPONSE_TO_STEROL	GO_RESPONSE_TO_STEROL	Details ...	25	-0.80265	-1.75461	0.00212314	0.336327	0.996	556	tags=24%, list=3%, signal=25%
GO_POSITIVE_REGULATION_OF_LIPID_TRANSPORT	GO_POSITIVE_REGULATION_OF_LIPID_TRANSPORT	Details ...	42	-0.722676	-1.75055	0.00241546	0.331735	0.996	269	tags=7%, list=2%, signal=7%
GO_CELLULAR_RESPONSE_TO_CHOLESTEROL	GO_CELLULAR_RESPONSE_TO_CHOLESTEROL	Details ...	15	-0.863719	-1.73763	0.004158	0.357944	0.998	556	tags=33%, list=3%, signal=35%
GO_GENERATION_OF_PRECURSOR_METABOLITES_AND_ENERGY	GO_GENERATION_OF_PRECURSOR_METABOLITES_AND_ENERGY		319	-0.552631	-1.73166	0	0.361365	0.999	2387	tags=25%, list=15%, signal=29%
GO_COTRANSLATIONAL_PROTEIN_TARGETING_TO_MEMBRANE	GO_COTRANSLATIONAL_PROTEIN_TARGETING_TO_MEMBRANE		36	-0.751519	-1.72631	0.0134831	0.362613	0.999	2457	tags=61%, list=15%, signal=72%
GO_NEGATIVE_REGULATION_OF_LEUKOCYTE_MIGRATION	GO_NEGATIVE_REGULATION_OF_LEUKOCYTE_MIGRATION		26	-0.771899	-1.72178	0.00425532	0.36214	0.999	677	tags=12%, list=4%, signal=12%
GO_REGULATION_OF_HORMONE_SECRETION	GO_REGULATION_OF_HORMONE_SECRETION		161	-0.588243	-1.71928	0	0.354915	0.999	1110	tags=12%, list=7%, signal=13%
GO_REGULATION_OF_LIPID_TRANSPORT	GO_REGULATION_OF_LIPID_TRANSPORT		69	-0.666311	-1.70746	0.00251256	0.380086	0.999	269	tags=6%, list=2%, signal=6%
GO_GLYCOLYTIC_PROCESS_THROUGH_FRUCTOSE_6_PHOSPHATE	GO_GLYCOLYTIC_PROCESS_THROUGH_FRUCTOSE_6_PHOSPHATE		20	-0.788831	-1.70298	0.012685	0.380277	1	297	tags=15%, list=2%, signal=15%
GO_FEMALE_GENITALIA_DEVELOPMENT	GO_FEMALE_GENITALIA_DEVELOPMENT		15	-0.824891	-1.70101	0.0063425	0.372549	1	21	tags=13%, list=0%, signal=13%
GO_POSITIVE_REGULATION_OF_HORMONE_SECRETION	GO_POSITIVE_REGULATION_OF_HORMONE_SECRETION		74	-0.657513	-1.69864	0.00253165	0.367885	1	919	tags=9%, list=6%, signal=10%
GO_BRANCHED_CHAIN_AMINO_ACID_METABOLIC_PROCESS	GO_BRANCHED_CHAIN_AMINO_ACID_METABOLIC_PROCESS		21	-0.773204	-1.69532	0.012474	0.367258	1	1352	tags=29%, list=8%, signal=31%
GO_MONOSACCHARIDE_BIOSYNTHETIC_PROCESS	GO_MONOSACCHARIDE_BIOSYNTHETIC_PROCESS		65	-0.653662	-1.69302	0.00477327	0.362411	1	1470	tags=23%, list=9%, signal=25%
GO_NAD_METABOLIC_PROCESS	GO_NAD_METABOLIC_PROCESS		31	-0.749517	-1.68811	0.00952381	0.366511	1	812	tags=16%, list=5%, signal=17%
GO_THIOESTER_METABOLIC_PROCESS	GO_THIOESTER_METABOLIC_PROCESS		71	-0.635726	-1.68121	0.00815217	0.376523	1	1650	tags=21%, list=10%, signal=23%
GO_VITAMIN_METABOLIC_PROCESS	GO_VITAMIN_METABOLIC_PROCESS		74	-0.634289	-1.67993	0.00501253	0.369619	1	1352	tags=18%, list=8%, signal=19%
GO_CELLULAR_RESPONSE_TO_STEROL	GO_CELLULAR_RESPONSE_TO_STEROL		19	-0.822585	-1.6788	0.0145228	0.361798	1	556	tags=26%, list=3%, signal=27%
GO_REGULATION_OF_CENTROSOME_DUPLICATION	GO_REGULATION_OF_CENTROSOME_DUPLICATION		28	-0.739336	-1.66811	0.016129	0.38558	1	1900	tags=36%, list=12%, signal=40%
GO_REGULATION_OF_WATER_LOSS_VIA_SKIN	GO_REGULATION_OF_WATER_LOSS_VIA_SKIN		15	-0.811991	-1.66658	0.0290456	0.380144	1	509	tags=20%, list=3%, signal=21%
GO_RESPIRATORY_ELECTRON_TRANSPORT_CHAIN	GO_RESPIRATORY_ELECTRON_TRANSPORT_CHAIN		59	-0.660143	-1.6654	0.0149626	0.373899	1	3180	tags=44%, list=20%, signal=55%
GO_HORMONE_BIOSYNTHETIC_PROCESS	GO_HORMONE_BIOSYNTHETIC_PROCESS		44	-0.691117	-1.66397	0.0191847	0.368866	1	703	tags=18%, list=4%, signal=19%
GO_GLUCOSE_CATABOLIC_PROCESS	GO_GLUCOSE_CATABOLIC_PROCESS		25	-0.752352	-1.66327	0.01875	0.361449	1	812	tags=16%, list=5%, signal=17%
GO_REGULATION_OF_OXIDATIVE_PHOSPHORYLATION	GO_REGULATION_OF_OXIDATIVE_PHOSPHORYLATION		19	-0.801229	-1.6623	0.00613497	0.355822	1	191	tags=11%, list=1%, signal=11%
GO_RIBOSOME_BIOGENESIS	GO_RIBOSOME_BIOGENESIS		202	-0.553557	-1.65834	0	0.358938	1	3361	tags=35%, list=21%, signal=44%
GO_ORGAN_GROWTH	GO_ORGAN_GROWTH		107	-0.601213	-1.65502	0.0107239	0.360081	1	332	tags=5%, list=2%, signal=5%
GO_REGULATION_OF_MACROPHAGE_MIGRATION	GO_REGULATION_OF_MACROPHAGE_MIGRATION		23	-0.751222	-1.65456	0.0227273	0.353016	1	286	tags=9%, list=2%, signal=9%
GO_REGULATION_OF_STEROID_METABOLIC_PROCESS	GO_REGULATION_OF_STEROID_METABOLIC_PROCESS		91	-0.609545	-1.65395	0.00268096	0.346808	1	1188	tags=15%, list=7%, signal=17%
GO_ORGANIC_HYDROXY_COMPOUND_BIOSYNTHETIC_PROCESS	GO_ORGANIC_HYDROXY_COMPOUND_BIOSYNTHETIC_PROCESS		159	-0.567319	-1.65239	0	0.343843	1	353	tags=6%, list=2%, signal=6%
GO_RESPONSE_TO_XENOBIOTIC_STIMULUS	GO_RESPONSE_TO_XENOBIOTIC_STIMULUS		47	-0.660066	-1.65136	0.0117096	0.339019	1	741	tags=13%, list=5%, signal=13%
GO_MACROPHAGE_MIGRATION	GO_MACROPHAGE_MIGRATION		30	-0.725445	-1.64778	0.0190931	0.341344	1	286	tags=7%, list=2%, signal=7%
GO_ESTABLISHMENT_OF_PROTEIN_LOCALIZATION_TO_ENDOPLASMIC_RETICULUM	GO_ESTABLISHMENT_OF_PROTEIN_LOCALIZATION_TO_ENDOPLASMIC_RETICULUM		46	-0.688355	-1.64688	0.0117925	0.336794	1	3443	tags=63%, list=22%, signal=80%
GO_CELLULAR_RESPIRATION	GO_CELLULAR_RESPIRATION		103	-0.614342	-1.64634	0.00773196	0.331481	1	2466	tags=31%, list=15%, signal=37%
GO_RIBOSOMAL_LARGE_SUBUNIT_BIOGENESIS	GO_RIBOSOMAL_LARGE_SUBUNIT_BIOGENESIS		44	-0.666806	-1.64315	0.0189573	0.333684	1	1986	tags=32%, list=12%, signal=36%
GO_REGULATION_OF_ALCOHOL_BIOSYNTHETIC_PROCESS	GO_REGULATION_OF_ALCOHOL_BIOSYNTHETIC_PROCESS		52	-0.651644	-1.63837	0.0143541	0.34166	1	1188	tags=19%, list=7%, signal=21%
GO_TRIGLYCERIDE_CATABOLIC_PROCESS	GO_TRIGLYCERIDE_CATABOLIC_PROCESS		17	-0.785361	-1.63497	0.0140187	0.345543	1	450	tags=18%, list=3%, signal=18%
GO_REGULATION_OF_STEROID_BIOSYNTHETIC_PROCESS	GO_REGULATION_OF_STEROID_BIOSYNTHETIC_PROCESS		70	-0.642386	-1.63126	0.0127551	0.349904	1	1188	tags=17%, list=7%, signal=18%
GO_POSITIVE_REGULATION_OF_SKELETAL_MUSCLE_TISSUE_DEVELOPMENT	GO_POSITIVE_REGULATION_OF_SKELETAL_MUSCLE_TISSUE_DEVELOPMENT		16	-0.809924	-1.63081	0.0149893	0.344865	1	38	tags=13%, list=0%, signal=13%
GO_ANDROGEN_METABOLIC_PROCESS	GO_ANDROGEN_METABOLIC_PROCESS		15	-0.804838	-1.62855	0.0178218	0.345421	1	288	tags=20%, list=2%, signal=20%
GO_REGULATION_OF_ENDOCRINE_PROCESS	GO_REGULATION_OF_ENDOCRINE_PROCESS		19	-0.775767	-1.62358	0.00867679	0.354187	1	1110	tags=21%, list=7%, signal=23%
GO_ELECTRON_TRANSPORT_CHAIN	GO_ELECTRON_TRANSPORT_CHAIN		102	-0.595489	-1.61731	0.0127226	0.367121	1	2466	tags=31%, list=15%, signal=37%
GO_FAT_SOLUBLE_VITAMIN_METABOLIC_PROCESS	GO_FAT_SOLUBLE_VITAMIN_METABOLIC_PROCESS		24	-0.747927	-1.61332	0.0261438	0.373751	1	882	tags=21%, list=6%, signal=22%
GO_AEROBIC_RESPIRATION	GO_AEROBIC_RESPIRATION		50	-0.650115	-1.61159	0.0185615	0.372796	1	2064	tags=30%, list=13%, signal=34%
GO_NADH_DEHYDROGENASE_COMPLEX_ASSEMBLY	GO_NADH_DEHYDROGENASE_COMPLEX_ASSEMBLY		37	-0.682485	-1.61097	0.0172043	0.368467	1	3741	tags=57%, list=23%, signal=74%
GO_REGULATION_OF_CENTROSOME_CYCLE	GO_REGULATION_OF_CENTROSOME_CYCLE		36	-0.698038	-1.6104	0.0305164	0.364147	1	2048	tags=36%, list=13%, signal=41%
GO_RIBONUCLEOPROTEIN_COMPLEX_BIOGENESIS	GO_RIBONUCLEOPROTEIN_COMPLEX_BIOGENESIS		273	-0.519572	-1.60976	0	0.359931	1	3576	tags=34%, list=22%, signal=43%
GO_RRNA_METABOLIC_PROCESS	GO_RRNA_METABOLIC_PROCESS		164	-0.550718	-1.60752	0	0.360506	1	3361	tags=37%, list=21%, signal=47%
GO_ENDOCRINE_HORMONE_SECRETION	GO_ENDOCRINE_HORMONE_SECRETION		22	-0.746872	-1.60716	0.0179775	0.355818	1	1110	tags=18%, list=7%, signal=20%
GO_HORMONE_TRANSPORT	GO_HORMONE_TRANSPORT		196	-0.544779	-1.60674	0	0.351456	1	1110	tags=11%, list=7%, signal=12%
GO_TRICARBOXYLIC_ACID_CYCLE	GO_TRICARBOXYLIC_ACID_CYCLE		22	-0.746631	-1.60458	0.0133038	0.352591	1	1908	tags=32%, list=12%, signal=36%
GO_MULTICELLULAR_ORGANISM_AGING	GO_MULTICELLULAR_ORGANISM_AGING		23	-0.734333	-1.59927	0.0164271	0.362464	1	1918	tags=35%, list=12%, signal=39%
GO_HEXOSE_CATABOLIC_PROCESS	GO_HEXOSE_CATABOLIC_PROCESS		36	-0.681175	-1.59876	0.0178117	0.358867	1	1962	tags=19%, list=12%, signal=22%
GO_CELLULAR_COMPONENT_DISASSEMBLY_INVOLVED_IN_EXECUTION_PHASE_OF_APOPTOSIS	GO_CELLULAR_COMPONENT_DISASSEMBLY_INVOLVED_IN_EXECUTION_PHASE_OF_APOPTOSIS		22	-0.740272	-1.59872	0.0183066	0.353872	1	2461	tags=41%, list=15%, signal=48%
GO_NEGATIVE_REGULATION_OF_POTASSIUM_ION_TRANSMEMBRANE_TRANSPORT	GO_NEGATIVE_REGULATION_OF_POTASSIUM_ION_TRANSMEMBRANE_TRANSPORT		16	-0.787796	-1.59651	0.0107991	0.354837	1	1744	tags=31%, list=11%, signal=35%
GO_NEUTRAL_LIPID_CATABOLIC_PROCESS	GO_NEUTRAL_LIPID_CATABOLIC_PROCESS		25	-0.721273	-1.5962	0.0205339	0.350681	1	450	tags=12%, list=3%, signal=12%
GO_NEGATIVE_REGULATION_OF_DEFENSE_RESPONSE	GO_NEGATIVE_REGULATION_OF_DEFENSE_RESPONSE		111	-0.581797	-1.59329	0.00864553	0.354145	1	317	tags=5%, list=2%, signal=5%
GO_CELLULAR_KETONE_METABOLIC_PROCESS	GO_CELLULAR_KETONE_METABOLIC_PROCESS		161	-0.546741	-1.59326	0	0.349362	1	1705	tags=19%, list=11%, signal=21%
GO_MONOSACCHARIDE_CATABOLIC_PROCESS	GO_MONOSACCHARIDE_CATABOLIC_PROCESS		42	-0.679125	-1.5914	0.027972	0.349955	1	1988	tags=21%, list=12%, signal=24%
GO_TRANSLATIONAL_ELONGATION	GO_TRANSLATIONAL_ELONGATION		101	-0.579914	-1.58898	0.013587	0.352203	1	3393	tags=37%, list=21%, signal=46%
GO_RESPONSE_TO_LEPTIN	GO_RESPONSE_TO_LEPTIN		17	-0.775258	-1.58729	0.0251938	0.352251	1	118	tags=18%, list=1%, signal=18%
GO_PROSTATE_GLAND_DEVELOPMENT	GO_PROSTATE_GLAND_DEVELOPMENT		34	-0.689022	-1.58341	0.0313901	0.358532	1	234	tags=6%, list=1%, signal=6%
GO_MITOCHONDRIAL_GENE_EXPRESSION	GO_MITOCHONDRIAL_GENE_EXPRESSION		128	-0.565174	-1.58064	0.00872093	0.361493	1	3789	tags=38%, list=24%, signal=49%
GO_MACROPHAGE_CHEMOTAXIS	GO_MACROPHAGE_CHEMOTAXIS		20	-0.773479	-1.58025	0.0168067	0.35804	1	286	tags=10%, list=2%, signal=10%
GO_MITOCHONDRIAL_TRANSLATION	GO_MITOCHONDRIAL_TRANSLATION		108	-0.569537	-1.57993	0.0179641	0.354613	1	3789	tags=38%, list=24%, signal=49%
GO_DNA_DEPENDENT_DNA_REPLICATION_MAINTENANCE_OF_FIDELITY	GO_DNA_DEPENDENT_DNA_REPLICATION_MAINTENANCE_OF_FIDELITY		24	-0.720118	-1.57984	0.0410023	0.350486	1	2747	tags=42%, list=17%, signal=50%
GO_POSITIVE_REGULATION_OF_ORGANIC_ACID_TRANSPORT	GO_POSITIVE_REGULATION_OF_ORGANIC_ACID_TRANSPORT		19	-0.762272	-1.57977	0.0247423	0.34642	1	269	tags=16%, list=2%, signal=16%
GO_REGULATION_OF_MITOCHONDRIAL_OUTER_MEMBRANE_PERMEABILIZATION_INVOLVED_IN_APOPTOTIC_SIGNALING_PATHWAY	GO_REGULATION_OF_MITOCHONDRIAL_OUTER_MEMBRANE_PERMEABILIZATION_INVOLVED_IN_APOPTOTIC_SIGNALING_PATHWAY		28	-0.695957	-1.57895	0.022779	0.344542	1	3193	tags=54%, list=20%, signal=67%
GO_MITOTIC_SPINDLE_ASSEMBLY	GO_MITOTIC_SPINDLE_ASSEMBLY		33	-0.697782	-1.57702	0.0323276	0.34567	1	1600	tags=30%, list=10%, signal=34%
GO_LONG_CHAIN_FATTY_ACID_BIOSYNTHETIC_PROCESS	GO_LONG_CHAIN_FATTY_ACID_BIOSYNTHETIC_PROCESS		15	-0.772475	-1.57684	0.0363636	0.342114	1	980	tags=33%, list=6%, signal=35%
GO_RESPONSE_TO_LEAD_ION	GO_RESPONSE_TO_LEAD_ION		17	-0.763249	-1.57116	0.0276134	0.353399	1	484	tags=18%, list=3%, signal=18%
GO_NEGATIVE_REGULATION_OF_CHEMOTAXIS	GO_NEGATIVE_REGULATION_OF_CHEMOTAXIS		40	-0.64823	-1.56564	0.0334129	0.365242	1	207	tags=13%, list=1%, signal=13%
GO_NCRNA_PROCESSING	GO_NCRNA_PROCESSING		265	-0.507964	-1.56315	0	0.36871	1	3695	tags=36%, list=23%, signal=46%
GO_POSITIVE_REGULATION_OF_ANION_TRANSPORT	GO_POSITIVE_REGULATION_OF_ANION_TRANSPORT		27	-0.678613	-1.56184	0.0275229	0.368147	1	269	tags=11%, list=2%, signal=11%
GO_AMYLOID_BETA_METABOLIC_PROCESS	GO_AMYLOID_BETA_METABOLIC_PROCESS		37	-0.659989	-1.56038	0.02407	0.367932	1	701	tags=14%, list=4%, signal=14%
GO_PURINE_NUCLEOSIDE_TRIPHOSPHATE_METABOLIC_PROCESS	GO_PURINE_NUCLEOSIDE_TRIPHOSPHATE_METABOLIC_PROCESS		45	-0.644851	-1.55669	0.0322581	0.374697	1	2387	tags=31%, list=15%, signal=36%
GO_KETONE_BIOSYNTHETIC_PROCESS	GO_KETONE_BIOSYNTHETIC_PROCESS		32	-0.679083	-1.55304	0.0317797	0.381053	1	885	tags=16%, list=6%, signal=17%
GO_ATP_SYNTHESIS_COUPLED_ELECTRON_TRANSPORT	GO_ATP_SYNTHESIS_COUPLED_ELECTRON_TRANSPORT		47	-0.646264	-1.55131	0.0315534	0.381829	1	3180	tags=43%, list=20%, signal=53%
GO_RIBOSOME_ASSEMBLY	GO_RIBOSOME_ASSEMBLY		33	-0.668572	-1.55048	0.0393013	0.380142	1	2539	tags=24%, list=16%, signal=29%
GO_REGULATION_OF_LIPID_LOCALIZATION	GO_REGULATION_OF_LIPID_LOCALIZATION		93	-0.578345	-1.54818	0.0335052	0.383252	1	269	tags=4%, list=2%, signal=4%
GO_LONG_CHAIN_FATTY_ACYL_COA_BIOSYNTHETIC_PROCESS	GO_LONG_CHAIN_FATTY_ACYL_COA_BIOSYNTHETIC_PROCESS		15	-0.751482	-1.5472	0.03125	0.382389	1	761	tags=33%, list=5%, signal=35%
GO_SECONDARY_METABOLIC_PROCESS	GO_SECONDARY_METABOLIC_PROCESS		28	-0.693172	-1.54664	0.0377778	0.379925	1	1294	tags=21%, list=8%, signal=23%
GO_POSITIVE_REGULATION_OF_LIPID_LOCALIZATION	GO_POSITIVE_REGULATION_OF_LIPID_LOCALIZATION		59	-0.611808	-1.54472	0.0115473	0.381676	1	269	tags=5%, list=2%, signal=5%
GO_LONG_CHAIN_FATTY_ACYL_COA_METABOLIC_PROCESS	GO_LONG_CHAIN_FATTY_ACYL_COA_METABOLIC_PROCESS		19	-0.733468	-1.54217	0.0368852	0.385017	1	761	tags=32%, list=5%, signal=33%
GO_GLUCOSE_6_PHOSPHATE_METABOLIC_PROCESS	GO_GLUCOSE_6_PHOSPHATE_METABOLIC_PROCESS		18	-0.742199	-1.54116	0.034	0.384359	1	914	tags=17%, list=6%, signal=18%
GO_CYTOPLASMIC_TRANSLATION	GO_CYTOPLASMIC_TRANSLATION		43	-0.635624	-1.54099	0.0393519	0.381061	1	3336	tags=47%, list=21%, signal=59%
GO_CELLULAR_HORMONE_METABOLIC_PROCESS	GO_CELLULAR_HORMONE_METABOLIC_PROCESS		71	-0.591586	-1.54086	0.0207792	0.377663	1	741	tags=15%, list=5%, signal=16%
GO_SMALL_MOLECULE_BIOSYNTHETIC_PROCESS	GO_SMALL_MOLECULE_BIOSYNTHETIC_PROCESS		453	-0.472884	-1.54055	0	0.374888	1	1840	tags=16%, list=12%, signal=18%
GO_NEGATIVE_REGULATION_OF_INFLAMMATORY_RESPONSE	GO_NEGATIVE_REGULATION_OF_INFLAMMATORY_RESPONSE		77	-0.57354	-1.54016	0.0310881	0.372176	1	286	tags=4%, list=2%, signal=4%
GO_REGULATION_OF_ATP_METABOLIC_PROCESS	GO_REGULATION_OF_ATP_METABOLIC_PROCESS		82	-0.582042	-1.53981	0.0153846	0.369496	1	1330	tags=18%, list=8%, signal=20%
GO_ACTIVIN_RECEPTOR_SIGNALING_PATHWAY	GO_ACTIVIN_RECEPTOR_SIGNALING_PATHWAY		25	-0.697971	-1.53925	0.0282609	0.36757	1	1586	tags=24%, list=10%, signal=27%
GO_MODIFIED_AMINO_ACID_TRANSPORT	GO_MODIFIED_AMINO_ACID_TRANSPORT		21	-0.704346	-1.5378	0.0488323	0.368065	1	21	tags=5%, list=0%, signal=5%
GO_MITOCHONDRIAL_ELECTRON_TRANSPORT_NADH_TO_UBIQUINONE	GO_MITOCHONDRIAL_ELECTRON_TRANSPORT_NADH_TO_UBIQUINONE		27	-0.679247	-1.53758	0.0412148	0.365143	1	3741	tags=56%, list=23%, signal=72%
GO_MITOCHONDRIAL_RESPIRATORY_CHAIN_COMPLEX_ASSEMBLY	GO_MITOCHONDRIAL_RESPIRATORY_CHAIN_COMPLEX_ASSEMBLY		65	-0.59778	-1.53739	0.0407674	0.362255	1	4321	tags=57%, list=27%, signal=78%
GO_NEGATIVE_REGULATION_OF_MUSCLE_CONTRACTION	GO_NEGATIVE_REGULATION_OF_MUSCLE_CONTRACTION		17	-0.749031	-1.53735	0.0473373	0.359063	1	767	tags=24%, list=5%, signal=25%
GO_EXIT_FROM_MITOSIS	GO_EXIT_FROM_MITOSIS		18	-0.718858	-1.53101	0.0617021	0.372701	1	875	tags=33%, list=5%, signal=35%
GO_HORMONE_METABOLIC_PROCESS	GO_HORMONE_METABOLIC_PROCESS		118	-0.550051	-1.52949	0.0115607	0.373434	1	905	tags=14%, list=6%, signal=14%
GO_LIPID_CATABOLIC_PROCESS	GO_LIPID_CATABOLIC_PROCESS		207	-0.511463	-1.52729	0.0103093	0.375843	1	1643	tags=14%, list=10%, signal=16%
GO_ATP_METABOLIC_PROCESS	GO_ATP_METABOLIC_PROCESS		186	-0.519298	-1.5249	0.0126582	0.379193	1	2387	tags=25%, list=15%, signal=29%
GO_REPLICATION_FORK_PROCESSING	GO_REPLICATION_FORK_PROCESSING		18	-0.735536	-1.5244	0.0448718	0.377177	1	2747	tags=50%, list=17%, signal=60%
GO_MITOCHONDRIAL_TRANSLATIONAL_TERMINATION	GO_MITOCHONDRIAL_TRANSLATIONAL_TERMINATION		71	-0.588099	-1.52316	0.0205656	0.377325	1	3789	tags=44%, list=24%, signal=57%
GO_RIBOSOMAL_SMALL_SUBUNIT_BIOGENESIS	GO_RIBOSOMAL_SMALL_SUBUNIT_BIOGENESIS		45	-0.617718	-1.51856	0.0234192	0.386804	1	3336	tags=31%, list=21%, signal=39%
GO_REGULATION_OF_GENERATION_OF_PRECURSOR_METABOLITES_AND_ENERGY	GO_REGULATION_OF_GENERATION_OF_PRECURSOR_METABOLITES_AND_ENERGY		110	-0.54655	-1.51831	0.0078534	0.384313	1	1370	tags=16%, list=9%, signal=18%
GO_EXPORT_ACROSS_PLASMA_MEMBRANE	GO_EXPORT_ACROSS_PLASMA_MEMBRANE		38	-0.640173	-1.51782	0.0332542	0.382247	1	635	tags=11%, list=4%, signal=11%
GO_FATTY_ACYL_COA_METABOLIC_PROCESS	GO_FATTY_ACYL_COA_METABOLIC_PROCESS		30	-0.670283	-1.51692	0.0460829	0.381444	1	761	tags=20%, list=5%, signal=21%
GO_MATURATION_OF_LSU_RRNA	GO_MATURATION_OF_LSU_RRNA		19	-0.715974	-1.51439	0.0463158	0.384972	1	2650	tags=47%, list=17%, signal=57%
GO_MAINTENANCE_OF_PROTEIN_LOCATION_IN_NUCLEUS	GO_MAINTENANCE_OF_PROTEIN_LOCATION_IN_NUCLEUS		18	-0.732159	-1.51406	0.0595483	0.382718	1	1844	tags=33%, list=12%, signal=38%
GO_NEGATIVE_REGULATION_OF_CELL_CYCLE_G2_M_PHASE_TRANSITION	GO_NEGATIVE_REGULATION_OF_CELL_CYCLE_G2_M_PHASE_TRANSITION		75	-0.577237	-1.51186	0.0445026	0.385448	1	2682	tags=40%, list=17%, signal=48%
GO_MITOCHONDRIAL_RNA_METABOLIC_PROCESS	GO_MITOCHONDRIAL_RNA_METABOLIC_PROCESS		33	-0.649428	-1.50938	0.0372093	0.389102	1	2750	tags=33%, list=17%, signal=40%
GO_NADH_METABOLIC_PROCESS	GO_NADH_METABOLIC_PROCESS		30	-0.661913	-1.50856	0.0520607	0.388283	1	926	tags=20%, list=6%, signal=21%
GO_FATTY_ACYL_COA_BIOSYNTHETIC_PROCESS	GO_FATTY_ACYL_COA_BIOSYNTHETIC_PROCESS		25	-0.679108	-1.50683	0.044186	0.390155	1	761	tags=20%, list=5%, signal=21%
GO_ASPARTATE_FAMILY_AMINO_ACID_METABOLIC_PROCESS	GO_ASPARTATE_FAMILY_AMINO_ACID_METABOLIC_PROCESS		35	-0.638868	-1.50469	0.0328638	0.393121	1	1801	tags=20%, list=11%, signal=22%
GO_FATTY_ACID_DERIVATIVE_BIOSYNTHETIC_PROCESS	GO_FATTY_ACID_DERIVATIVE_BIOSYNTHETIC_PROCESS		57	-0.59289	-1.50109	0.0235294	0.400133	1	1671	tags=25%, list=10%, signal=27%
GO_FATTY_ACID_DERIVATIVE_METABOLIC_PROCESS	GO_FATTY_ACID_DERIVATIVE_METABOLIC_PROCESS		87	-0.555121	-1.50061	0.0305344	0.398234	1	1671	tags=22%, list=10%, signal=24%
GO_REGULATION_OF_SYSTEMIC_ARTERIAL_BLOOD_PRESSURE_BY_HORMONE	GO_REGULATION_OF_SYSTEMIC_ARTERIAL_BLOOD_PRESSURE_BY_HORMONE		19	-0.716264	-1.4981	0.0483871	0.402377	1	11	tags=5%, list=0%, signal=5%
GO_REGULATION_OF_CELLULAR_AMINO_ACID_METABOLIC_PROCESS	GO_REGULATION_OF_CELLULAR_AMINO_ACID_METABOLIC_PROCESS		40	-0.629028	-1.49804	0.0369458	0.399544	1	3203	tags=48%, list=20%, signal=59%
GO_CENTROMERE_COMPLEX_ASSEMBLY	GO_CENTROMERE_COMPLEX_ASSEMBLY		27	-0.682596	-1.49346	0.0464602	0.408782	1	1230	tags=19%, list=8%, signal=20%
GO_DEOXYRIBOSE_PHOSPHATE_CATABOLIC_PROCESS	GO_DEOXYRIBOSE_PHOSPHATE_CATABOLIC_PROCESS		17	-0.721629	-1.49103	0.0609244	0.412138	1	42	tags=6%, list=0%, signal=6%
GO_IMPORT_ACROSS_PLASMA_MEMBRANE	GO_IMPORT_ACROSS_PLASMA_MEMBRANE		107	-0.541104	-1.49072	0.026087	0.409973	1	1677	tags=19%, list=11%, signal=21%
GO_NUCLEOTIDE_SUGAR_BIOSYNTHETIC_PROCESS	GO_NUCLEOTIDE_SUGAR_BIOSYNTHETIC_PROCESS		16	-0.734132	-1.48986	0.0633188	0.409201	1	462	tags=13%, list=3%, signal=13%
GO_AMINO_ACID_TRANSMEMBRANE_TRANSPORT	GO_AMINO_ACID_TRANSMEMBRANE_TRANSPORT		58	-0.585572	-1.48874	0.0363196	0.40946	1	2292	tags=22%, list=14%, signal=26%
GO_XENOBIOTIC_TRANSPORT	GO_XENOBIOTIC_TRANSPORT		23	-0.700569	-1.48702	0.0454545	0.411361	1	854	tags=22%, list=5%, signal=23%
GO_MICROTUBULE_ANCHORING	GO_MICROTUBULE_ANCHORING		19	-0.70185	-1.4833	0.0646465	0.419502	1	970	tags=21%, list=6%, signal=22%
GO_CENTROSOME_DUPLICATION	GO_CENTROSOME_DUPLICATION		45	-0.618733	-1.48181	0.0351759	0.420509	1	3318	tags=40%, list=21%, signal=50%
GO_DICARBOXYLIC_ACID_METABOLIC_PROCESS	GO_DICARBOXYLIC_ACID_METABOLIC_PROCESS		53	-0.589408	-1.47993	0.0517241	0.422801	1	926	tags=19%, list=6%, signal=20%
GO_AMINO_ACID_IMPORT	GO_AMINO_ACID_IMPORT		31	-0.642386	-1.47687	0.0528634	0.428388	1	1430	tags=23%, list=9%, signal=25%
GO_REGULATION_OF_HORMONE_LEVELS	GO_REGULATION_OF_HORMONE_LEVELS		304	-0.470734	-1.47479	0.00692042	0.431298	1	953	tags=11%, list=6%, signal=11%
GO_CARBOHYDRATE_BIOSYNTHETIC_PROCESS	GO_CARBOHYDRATE_BIOSYNTHETIC_PROCESS		136	-0.517569	-1.47072	0.0266272	0.439599	1	2358	tags=22%, list=15%, signal=26%
GO_RESPONSE_TO_GONADOTROPIN	GO_RESPONSE_TO_GONADOTROPIN		20	-0.686391	-1.46635	0.0686071	0.450418	1	135	tags=15%, list=1%, signal=15%
GO_TRANSLATIONAL_TERMINATION	GO_TRANSLATIONAL_TERMINATION		81	-0.556449	-1.46628	0.0209424	0.447457	1	4751	tags=52%, list=30%, signal=73%
GO_PROTEASOMAL_UBIQUITIN_INDEPENDENT_PROTEIN_CATABOLIC_PROCESS	GO_PROTEASOMAL_UBIQUITIN_INDEPENDENT_PROTEIN_CATABOLIC_PROCESS		16	-0.719051	-1.46569	0.0704225	0.44626	1	3203	tags=69%, list=20%, signal=86%
GO_REGULATION_OF_SKELETAL_MUSCLE_TISSUE_DEVELOPMENT	GO_REGULATION_OF_SKELETAL_MUSCLE_TISSUE_DEVELOPMENT		33	-0.628401	-1.46149	0.0749415	0.455483	1	38	tags=6%, list=0%, signal=6%
GO_POSITIVE_REGULATION_OF_MITOCHONDRIAL_OUTER_MEMBRANE_PERMEABILIZATION_INVOLVED_IN_APOPTOTIC_SIGNALING_PATHWAY	GO_POSITIVE_REGULATION_OF_MITOCHONDRIAL_OUTER_MEMBRANE_PERMEABILIZATION_INVOLVED_IN_APOPTOTIC_SIGNALING_PATHWAY		22	-0.677563	-1.45828	0.0566802	0.462464	1	2322	tags=45%, list=15%, signal=53%
GO_L_ALPHA_AMINO_ACID_TRANSMEMBRANE_TRANSPORT	GO_L_ALPHA_AMINO_ACID_TRANSMEMBRANE_TRANSPORT		40	-0.617571	-1.45817	0.0559284	0.459704	1	2292	tags=28%, list=14%, signal=32%
GO_CHROMOSOME_CONDENSATION	GO_CHROMOSOME_CONDENSATION		18	-0.706927	-1.45579	0.083691	0.463933	1	2422	tags=44%, list=15%, signal=52%
GO_MITOTIC_METAPHASE_PLATE_CONGRESSION	GO_MITOTIC_METAPHASE_PLATE_CONGRESSION		26	-0.661997	-1.45402	0.0668104	0.466402	1	3417	tags=46%, list=21%, signal=59%
GO_POSITIVE_REGULATION_OF_GLIOGENESIS	GO_POSITIVE_REGULATION_OF_GLIOGENESIS		42	-0.605231	-1.45091	0.0488372	0.472731	1	826	tags=12%, list=5%, signal=13%
GO_MITOCHONDRIAL_TRANSMEMBRANE_TRANSPORT	GO_MITOCHONDRIAL_TRANSMEMBRANE_TRANSPORT		57	-0.571399	-1.44796	0.0478469	0.478708	1	3498	tags=42%, list=22%, signal=54%
GO_ACETYL_COA_METABOLIC_PROCESS	GO_ACETYL_COA_METABOLIC_PROCESS		26	-0.646204	-1.44794	0.0746606	0.475711	1	1650	tags=19%, list=10%, signal=21%
GO_REGULATION_OF_TYPE_I_INTERFERON_MEDIATED_SIGNALING_PATHWAY	GO_REGULATION_OF_TYPE_I_INTERFERON_MEDIATED_SIGNALING_PATHWAY		20	-0.691862	-1.44752	0.0793991	0.473963	1	1192	tags=15%, list=7%, signal=16%
GO_RIG_I_SIGNALING_PATHWAY	GO_RIG_I_SIGNALING_PATHWAY		16	-0.712586	-1.44633	0.088172	0.474621	1	2835	tags=38%, list=18%, signal=46%
GO_RIBOSE_PHOSPHATE_METABOLIC_PROCESS	GO_RIBOSE_PHOSPHATE_METABOLIC_PROCESS		270	-0.476657	-1.44469	0.00692042	0.476821	1	2321	tags=22%, list=15%, signal=25%
GO_ORGANIC_HYDROXY_COMPOUND_METABOLIC_PROCESS	GO_ORGANIC_HYDROXY_COMPOUND_METABOLIC_PROCESS		335	-0.458497	-1.44377	0.00421941	0.476577	1	925	tags=8%, list=6%, signal=8%
GO_MATURATION_OF_SSU_RRNA	GO_MATURATION_OF_SSU_RRNA		35	-0.624711	-1.44229	0.0772627	0.478317	1	3336	tags=31%, list=21%, signal=40%
GO_GLYCEROLIPID_CATABOLIC_PROCESS	GO_GLYCEROLIPID_CATABOLIC_PROCESS		42	-0.606056	-1.44081	0.0530303	0.479889	1	1855	tags=21%, list=12%, signal=24%
GO_RIBONUCLEOSIDE_TRIPHOSPHATE_BIOSYNTHETIC_PROCESS	GO_RIBONUCLEOSIDE_TRIPHOSPHATE_BIOSYNTHETIC_PROCESS		37	-0.601316	-1.43651	0.0586957	0.490093	1	2387	tags=38%, list=15%, signal=44%
GO_ASPARTATE_FAMILY_AMINO_ACID_CATABOLIC_PROCESS	GO_ASPARTATE_FAMILY_AMINO_ACID_CATABOLIC_PROCESS		17	-0.694916	-1.43581	0.10101	0.489449	1	16	tags=6%, list=0%, signal=6%
GO_KINETOCHORE_ORGANIZATION	GO_KINETOCHORE_ORGANIZATION		17	-0.713688	-1.43522	0.0851064	0.488174	1	1761	tags=24%, list=11%, signal=26%
GO_NUCLEAR_TRANSCRIBED_MRNA_CATABOLIC_PROCESS_NONSENSE_MEDIATED_DECAY	GO_NUCLEAR_TRANSCRIBED_MRNA_CATABOLIC_PROCESS_NONSENSE_MEDIATED_DECAY		51	-0.587969	-1.43446	0.0581114	0.487467	1	2457	tags=43%, list=15%, signal=51%
GO_PROTEIN_LOCALIZATION_TO_MICROTUBULE_ORGANIZING_CENTER	GO_PROTEIN_LOCALIZATION_TO_MICROTUBULE_ORGANIZING_CENTER		21	-0.683106	-1.43265	0.10262	0.490294	1	2557	tags=38%, list=16%, signal=45%
GO_ENERGY_DERIVATION_BY_OXIDATION_OF_ORGANIC_COMPOUNDS	GO_ENERGY_DERIVATION_BY_OXIDATION_OF_ORGANIC_COMPOUNDS		167	-0.492912	-1.42863	0.0455927	0.499402	1	3265	tags=31%, list=20%, signal=38%
GO_NUCLEOSIDE_BISPHOSPHATE_BIOSYNTHETIC_PROCESS	GO_NUCLEOSIDE_BISPHOSPHATE_BIOSYNTHETIC_PROCESS		52	-0.578841	-1.42747	0.0736342	0.500294	1	1650	tags=25%, list=10%, signal=28%
GO_EMBRYONIC_PLACENTA_MORPHOGENESIS	GO_EMBRYONIC_PLACENTA_MORPHOGENESIS		19	-0.667434	-1.42712	0.0864745	0.498449	1	641	tags=11%, list=4%, signal=11%
GO_NEGATIVE_REGULATION_OF_DNA_DEPENDENT_DNA_REPLICATION	GO_NEGATIVE_REGULATION_OF_DNA_DEPENDENT_DNA_REPLICATION		16	-0.682852	-1.42638	0.0784708	0.497744	1	2747	tags=38%, list=17%, signal=45%
GO_REGULATION_OF_LEUKOCYTE_CHEMOTAXIS	GO_REGULATION_OF_LEUKOCYTE_CHEMOTAXIS		64	-0.556927	-1.4246	0.0462287	0.500387	1	677	tags=9%, list=4%, signal=10%
GO_REGULATION_OF_CYTOKINESIS	GO_REGULATION_OF_CYTOKINESIS		48	-0.578494	-1.42167	0.0545024	0.506628	1	1362	tags=25%, list=9%, signal=27%
GO_LIPID_BIOSYNTHETIC_PROCESS	GO_LIPID_BIOSYNTHETIC_PROCESS		489	-0.445464	-1.42125	0	0.505153	1	767	tags=8%, list=5%, signal=8%
GO_CELL_CYCLE_G2_M_PHASE_TRANSITION	GO_CELL_CYCLE_G2_M_PHASE_TRANSITION		190	-0.477742	-1.42057	0.014881	0.504286	1	2600	tags=31%, list=16%, signal=36%
GO_VIRAL_GENE_EXPRESSION	GO_VIRAL_GENE_EXPRESSION		100	-0.516362	-1.41943	0.05	0.504738	1	3537	tags=44%, list=22%, signal=56%
GO_NEGATIVE_REGULATION_OF_HORMONE_SECRETION	GO_NEGATIVE_REGULATION_OF_HORMONE_SECRETION		32	-0.609835	-1.41934	0.0633484	0.502147	1	1515	tags=19%, list=9%, signal=21%
GO_ENDOCRINE_PROCESS	GO_ENDOCRINE_PROCESS		40	-0.599368	-1.41828	0.0671296	0.502524	1	1110	tags=10%, list=7%, signal=11%
GO_ATP_BIOSYNTHETIC_PROCESS	GO_ATP_BIOSYNTHETIC_PROCESS		26	-0.647148	-1.41639	0.0767494	0.505573	1	2387	tags=46%, list=15%, signal=54%
GO_POSITIVE_REGULATION_OF_ATP_METABOLIC_PROCESS	GO_POSITIVE_REGULATION_OF_ATP_METABOLIC_PROCESS		29	-0.61755	-1.41597	0.0829493	0.504095	1	885	tags=14%, list=6%, signal=15%
GO_NEGATIVE_REGULATION_OF_TRANSMEMBRANE_TRANSPORT	GO_NEGATIVE_REGULATION_OF_TRANSMEMBRANE_TRANSPORT		68	-0.547062	-1.41484	0.0495049	0.504934	1	1888	tags=24%, list=12%, signal=27%
GO_CYTOPLASMIC_PATTERN_RECOGNITION_RECEPTOR_SIGNALING_PATHWAY_IN_RESPONSE_TO_VIRUS	GO_CYTOPLASMIC_PATTERN_RECOGNITION_RECEPTOR_SIGNALING_PATHWAY_IN_RESPONSE_TO_VIRUS		21	-0.664337	-1.41453	0.083151	0.50303	1	2835	tags=33%, list=18%, signal=40%
GO_PURINE_CONTAINING_COMPOUND_METABOLIC_PROCESS	GO_PURINE_CONTAINING_COMPOUND_METABOLIC_PROCESS		286	-0.459715	-1.41378	0.00790514	0.502413	1	2321	tags=21%, list=15%, signal=25%
GO_FATTY_ACID_TRANSPORT	GO_FATTY_ACID_TRANSPORT		56	-0.562122	-1.41202	0.0739857	0.505163	1	649	tags=13%, list=4%, signal=13%
GO_CARDIAC_MUSCLE_CELL_PROLIFERATION	GO_CARDIAC_MUSCLE_CELL_PROLIFERATION		30	-0.615567	-1.41141	0.0885781	0.504093	1	2075	tags=17%, list=13%, signal=19%
GO_SOMATIC_DIVERSIFICATION_OF_IMMUNE_RECEPTORS	GO_SOMATIC_DIVERSIFICATION_OF_IMMUNE_RECEPTORS		45	-0.573157	-1.41084	0.0573395	0.503157	1	1578	tags=16%, list=10%, signal=17%
GO_NEGATIVE_REGULATION_OF_TRANSPORTER_ACTIVITY	GO_NEGATIVE_REGULATION_OF_TRANSPORTER_ACTIVITY		42	-0.588715	-1.40839	0.0771277	0.507973	1	1888	tags=24%, list=12%, signal=27%
GO_SOMATIC_DIVERSIFICATION_OF_IMMUNOGLOBULINS	GO_SOMATIC_DIVERSIFICATION_OF_IMMUNOGLOBULINS		39	-0.590273	-1.40779	0.0646766	0.50708	1	1578	tags=15%, list=10%, signal=17%
GO_SMALL_MOLECULE_CATABOLIC_PROCESS	GO_SMALL_MOLECULE_CATABOLIC_PROCESS		282	-0.45205	-1.4075	0.00727273	0.505309	1	2004	tags=17%, list=13%, signal=20%
GO_LEUKOCYTE_CHEMOTAXIS	GO_LEUKOCYTE_CHEMOTAXIS		103	-0.512001	-1.40708	0.0410557	0.504043	1	481	tags=7%, list=3%, signal=7%
GO_CYTOKINETIC_PROCESS	GO_CYTOKINETIC_PROCESS		25	-0.627821	-1.40681	0.0862069	0.502003	1	306	tags=16%, list=2%, signal=16%
GO_PHOSPHATIDYLCHOLINE_BIOSYNTHETIC_PROCESS	GO_PHOSPHATIDYLCHOLINE_BIOSYNTHETIC_PROCESS		31	-0.612028	-1.40415	0.0748299	0.507431	1	615	tags=10%, list=4%, signal=10%
GO_ORGANIC_CYCLIC_COMPOUND_CATABOLIC_PROCESS	GO_ORGANIC_CYCLIC_COMPOUND_CATABOLIC_PROCESS		374	-0.44506	-1.40365	0	0.506387	1	2076	tags=21%, list=13%, signal=23%
GO_REGULATION_OF_SISTER_CHROMATID_SEGREGATION	GO_REGULATION_OF_SISTER_CHROMATID_SEGREGATION		56	-0.567841	-1.40334	0.0629723	0.504696	1	1514	tags=21%, list=9%, signal=24%
GO_GENITALIA_DEVELOPMENT	GO_GENITALIA_DEVELOPMENT		32	-0.599431	-1.40287	0.0679825	0.503653	1	645	tags=16%, list=4%, signal=16%
GO_RESPONSE_TO_TYPE_I_INTERFERON	GO_RESPONSE_TO_TYPE_I_INTERFERON		47	-0.576957	-1.40259	0.074359	0.501989	1	1192	tags=11%, list=7%, signal=11%
GO_MITOCHONDRIAL_GENOME_MAINTENANCE	GO_MITOCHONDRIAL_GENOME_MAINTENANCE		19	-0.672767	-1.40259	0.0883621	0.499425	1	885	tags=16%, list=6%, signal=17%
GO_UROGENITAL_SYSTEM_DEVELOPMENT	GO_UROGENITAL_SYSTEM_DEVELOPMENT		237	-0.462775	-1.40205	0.013986	0.49837	1	700	tags=9%, list=4%, signal=9%
GO_RESPONSE_TO_NUTRIENT	GO_RESPONSE_TO_NUTRIENT		120	-0.501159	-1.40097	0.0412088	0.498896	1	1034	tags=15%, list=6%, signal=16%
GO_PROTEIN_CATABOLIC_PROCESS_IN_THE_VACUOLE	GO_PROTEIN_CATABOLIC_PROCESS_IN_THE_VACUOLE		17	-0.669803	-1.40007	0.0876827	0.498827	1	1774	tags=29%, list=11%, signal=33%
GO_THIOESTER_BIOSYNTHETIC_PROCESS	GO_THIOESTER_BIOSYNTHETIC_PROCESS		39	-0.585916	-1.39974	0.0812641	0.497439	1	1650	tags=23%, list=10%, signal=26%
GO_DEOXYRIBONUCLEOTIDE_METABOLIC_PROCESS	GO_DEOXYRIBONUCLEOTIDE_METABOLIC_PROCESS		26	-0.642505	-1.39901	0.0776053	0.497258	1	805	tags=8%, list=5%, signal=8%
GO_SULFUR_COMPOUND_METABOLIC_PROCESS	GO_SULFUR_COMPOUND_METABOLIC_PROCESS		237	-0.467596	-1.3985	0.0415225	0.496425	1	2262	tags=22%, list=14%, signal=25%
GO_CARBOHYDRATE_CATABOLIC_PROCESS	GO_CARBOHYDRATE_CATABOLIC_PROCESS		133	-0.488734	-1.39715	0.038806	0.49808	1	3606	tags=29%, list=23%, signal=38%
GO_LABYRINTHINE_LAYER_MORPHOGENESIS	GO_LABYRINTHINE_LAYER_MORPHOGENESIS		17	-0.678319	-1.39683	0.101911	0.496497	1	641	tags=12%, list=4%, signal=12%
GO_POSITIVE_REGULATION_OF_CYTOKINESIS	GO_POSITIVE_REGULATION_OF_CYTOKINESIS		19	-0.649063	-1.39672	0.11329	0.494399	1	1362	tags=32%, list=9%, signal=34%
GO_NEGATIVE_REGULATION_OF_PEPTIDE_HORMONE_SECRETION	GO_NEGATIVE_REGULATION_OF_PEPTIDE_HORMONE_SECRETION		23	-0.640055	-1.39632	0.0782609	0.493158	1	2429	tags=26%, list=15%, signal=31%
GO_CELL_DIFFERENTIATION_INVOLVED_IN_EMBRYONIC_PLACENTA_DEVELOPMENT	GO_CELL_DIFFERENTIATION_INVOLVED_IN_EMBRYONIC_PLACENTA_DEVELOPMENT		16	-0.695847	-1.39564	0.105882	0.492855	1	763	tags=19%, list=5%, signal=20%
GO_POSITIVE_REGULATION_OF_MEMBRANE_PERMEABILITY	GO_POSITIVE_REGULATION_OF_MEMBRANE_PERMEABILITY		35	-0.603377	-1.39546	0.0833333	0.490988	1	1888	tags=34%, list=12%, signal=39%
GO_REGULATION_OF_LEUKOCYTE_MIGRATION	GO_REGULATION_OF_LEUKOCYTE_MIGRATION		110	-0.501764	-1.39466	0.0277778	0.490955	1	757	tags=9%, list=5%, signal=9%
GO_MITOCHONDRIAL_OUTER_MEMBRANE_PERMEABILIZATION	GO_MITOCHONDRIAL_OUTER_MEMBRANE_PERMEABILIZATION		32	-0.603455	-1.39043	0.098434	0.501122	1	1888	tags=34%, list=12%, signal=39%
GO_REGULATION_OF_HEART_GROWTH	GO_REGULATION_OF_HEART_GROWTH		43	-0.567308	-1.3902	0.0614657	0.499397	1	332	tags=7%, list=2%, signal=7%
GO_REGULATION_OF_SYSTEMIC_ARTERIAL_BLOOD_PRESSURE_MEDIATED_BY_A_CHEMICAL_SIGNAL	GO_REGULATION_OF_SYSTEMIC_ARTERIAL_BLOOD_PRESSURE_MEDIATED_BY_A_CHEMICAL_SIGNAL		23	-0.622119	-1.38945	0.123142	0.499147	1	869	tags=9%, list=5%, signal=9%
GO_NUCLEAR_TRANSCRIBED_MRNA_CATABOLIC_PROCESS_EXONUCLEOLYTIC	GO_NUCLEAR_TRANSCRIBED_MRNA_CATABOLIC_PROCESS_EXONUCLEOLYTIC		28	-0.621104	-1.38828	0.0903361	0.50023	1	2534	tags=29%, list=16%, signal=34%
GO_MICROVILLUS_ORGANIZATION	GO_MICROVILLUS_ORGANIZATION		15	-0.68206	-1.38653	0.112033	0.503008	1	1320	tags=33%, list=8%, signal=36%
GO_PEPTIDYL_ASPARAGINE_MODIFICATION	GO_PEPTIDYL_ASPARAGINE_MODIFICATION		23	-0.652861	-1.38415	0.0978261	0.507801	1	2308	tags=22%, list=14%, signal=25%
GO_ANION_HOMEOSTASIS	GO_ANION_HOMEOSTASIS		42	-0.568873	-1.3828	0.0622222	0.509456	1	12	tags=2%, list=0%, signal=2%
GO_REGULATION_OF_MITOCHONDRIAL_MEMBRANE_PERMEABILITY_INVOLVED_IN_APOPTOTIC_PROCESS	GO_REGULATION_OF_MITOCHONDRIAL_MEMBRANE_PERMEABILITY_INVOLVED_IN_APOPTOTIC_PROCESS		35	-0.590301	-1.37961	0.0949074	0.516706	1	1888	tags=31%, list=12%, signal=36%
GO_PROTEIN_ADP_RIBOSYLATION	GO_PROTEIN_ADP_RIBOSYLATION		21	-0.639652	-1.37632	0.109731	0.523996	1	1706	tags=33%, list=11%, signal=37%
GO_CYTOKINESIS	GO_CYTOKINESIS		92	-0.50738	-1.37443	0.0787172	0.527123	1	2492	tags=25%, list=16%, signal=29%
GO_REGULATION_OF_FATTY_ACID_OXIDATION	GO_REGULATION_OF_FATTY_ACID_OXIDATION		25	-0.618142	-1.37439	0.0918803	0.524836	1	125	tags=8%, list=1%, signal=8%
GO_REGULATION_OF_PHOSPHOLIPID_BIOSYNTHETIC_PROCESS	GO_REGULATION_OF_PHOSPHOLIPID_BIOSYNTHETIC_PROCESS		15	-0.685698	-1.37414	0.13215	0.523158	1	640	tags=27%, list=4%, signal=28%
GO_REGULATION_OF_SMAD_PROTEIN_SIGNAL_TRANSDUCTION	GO_REGULATION_OF_SMAD_PROTEIN_SIGNAL_TRANSDUCTION		21	-0.656254	-1.37296	0.0956522	0.524241	1	455	tags=14%, list=3%, signal=15%
GO_NEGATIVE_REGULATION_OF_CELL_CYCLE_PHASE_TRANSITION	GO_NEGATIVE_REGULATION_OF_CELL_CYCLE_PHASE_TRANSITION		176	-0.469889	-1.37121	0.0250784	0.527339	1	2804	tags=28%, list=18%, signal=34%
GO_INTRACELLULAR_LIPID_TRANSPORT	GO_INTRACELLULAR_LIPID_TRANSPORT		33	-0.601009	-1.37089	0.0763889	0.525934	1	125	tags=9%, list=1%, signal=9%
GO_INORGANIC_ION_IMPORT_ACROSS_PLASMA_MEMBRANE	GO_INORGANIC_ION_IMPORT_ACROSS_PLASMA_MEMBRANE		61	-0.529453	-1.37088	0.0611765	0.523608	1	1677	tags=16%, list=11%, signal=18%
GO_MAMMARY_GLAND_DEVELOPMENT	GO_MAMMARY_GLAND_DEVELOPMENT		102	-0.49887	-1.3682	0.0589888	0.529355	1	1014	tags=7%, list=6%, signal=7%
GO_NEGATIVE_REGULATION_OF_TELOMERE_MAINTENANCE_VIA_TELOMERE_LENGTHENING	GO_NEGATIVE_REGULATION_OF_TELOMERE_MAINTENANCE_VIA_TELOMERE_LENGTHENING		19	-0.659923	-1.36775	0.111562	0.528346	1	1187	tags=21%, list=7%, signal=23%
GO_RIBONUCLEOSIDE_TRIPHOSPHATE_METABOLIC_PROCESS	GO_RIBONUCLEOSIDE_TRIPHOSPHATE_METABOLIC_PROCESS		43	-0.566246	-1.36694	0.0880952	0.528619	1	2387	tags=33%, list=15%, signal=38%
GO_RESPONSE_TO_INTERLEUKIN_12	GO_RESPONSE_TO_INTERLEUKIN_12		20	-0.636634	-1.36692	0.116424	0.526368	1	2682	tags=35%, list=17%, signal=42%
GO_DIACYLGLYCEROL_METABOLIC_PROCESS	GO_DIACYLGLYCEROL_METABOLIC_PROCESS		19	-0.653652	-1.3667	0.110345	0.524733	1	1564	tags=26%, list=10%, signal=29%
GO_RNA_PHOSPHODIESTER_BOND_HYDROLYSIS_EXONUCLEOLYTIC	GO_RNA_PHOSPHODIESTER_BOND_HYDROLYSIS_EXONUCLEOLYTIC		38	-0.581371	-1.36484	0.11036	0.527678	1	3570	tags=34%, list=22%, signal=44%
GO_AMYLOID_BETA_CLEARANCE	GO_AMYLOID_BETA_CLEARANCE		21	-0.64968	-1.36475	0.104803	0.525659	1	168	tags=19%, list=1%, signal=19%
GO_CARDIAC_MUSCLE_TISSUE_MORPHOGENESIS	GO_CARDIAC_MUSCLE_TISSUE_MORPHOGENESIS		38	-0.576024	-1.36458	0.0863931	0.523926	1	1313	tags=13%, list=8%, signal=14%
GO_IMPORT_INTO_CELL	GO_IMPORT_INTO_CELL		148	-0.474771	-1.3644	0.0403727	0.522204	1	1494	tags=16%, list=9%, signal=17%
GO_CELLULAR_RESPONSE_TO_LIPOPROTEIN_PARTICLE_STIMULUS	GO_CELLULAR_RESPONSE_TO_LIPOPROTEIN_PARTICLE_STIMULUS		21	-0.643281	-1.36079	0.144708	0.53101	1	897	tags=10%, list=6%, signal=10%
GO_MITOTIC_CYTOKINESIS	GO_MITOTIC_CYTOKINESIS		47	-0.549792	-1.35913	0.0880952	0.533318	1	2492	tags=26%, list=16%, signal=30%
GO_POSITIVE_REGULATION_OF_NEURAL_PRECURSOR_CELL_PROLIFERATION	GO_POSITIVE_REGULATION_OF_NEURAL_PRECURSOR_CELL_PROLIFERATION		29	-0.600787	-1.35851	0.121681	0.532954	1	898	tags=14%, list=6%, signal=15%
GO_CELLULAR_AMINO_ACID_BIOSYNTHETIC_PROCESS	GO_CELLULAR_AMINO_ACID_BIOSYNTHETIC_PROCESS		50	-0.537665	-1.35837	0.1	0.531161	1	1840	tags=20%, list=12%, signal=23%
GO_REGULATION_OF_DNA_METHYLATION	GO_REGULATION_OF_DNA_METHYLATION		15	-0.665771	-1.35798	0.132632	0.53012	1	2340	tags=33%, list=15%, signal=39%
GO_REGULATION_OF_SMALL_MOLECULE_METABOLIC_PROCESS	GO_REGULATION_OF_SMALL_MOLECULE_METABOLIC_PROCESS		296	-0.436104	-1.35666	0.0225564	0.531885	1	1705	tags=17%, list=11%, signal=19%
GO_OLFACTORY_LOBE_DEVELOPMENT	GO_OLFACTORY_LOBE_DEVELOPMENT		20	-0.657836	-1.35639	0.107527	0.530409	1	1064	tags=30%, list=7%, signal=32%
GO_MICROTUBULE_ORGANIZING_CENTER_LOCALIZATION	GO_MICROTUBULE_ORGANIZING_CENTER_LOCALIZATION		19	-0.65197	-1.3563	0.121277	0.528458	1	3952	tags=47%, list=25%, signal=63%
GO_PROTON_TRANSMEMBRANE_TRANSPORT	GO_PROTON_TRANSMEMBRANE_TRANSPORT		81	-0.518347	-1.35477	0.0767263	0.530794	1	2029	tags=26%, list=13%, signal=30%
GO_RESPONSE_TO_DRUG	GO_RESPONSE_TO_DRUG		244	-0.446069	-1.35298	0.0137457	0.53381	1	897	tags=12%, list=6%, signal=12%
GO_TRANSCRIPTION_ELONGATION_FROM_RNA_POLYMERASE_I_PROMOTER	GO_TRANSCRIPTION_ELONGATION_FROM_RNA_POLYMERASE_I_PROMOTER		22	-0.635614	-1.35275	0.119205	0.532251	1	2061	tags=27%, list=13%, signal=31%
GO_RESPIRATORY_CHAIN_COMPLEX_IV_ASSEMBLY	GO_RESPIRATORY_CHAIN_COMPLEX_IV_ASSEMBLY		17	-0.648255	-1.35219	0.121339	0.531698	1	5093	tags=71%, list=32%, signal=104%
GO_CYTOSKELETON_DEPENDENT_CYTOKINESIS	GO_CYTOSKELETON_DEPENDENT_CYTOKINESIS		56	-0.539531	-1.35072	0.0920398	0.533818	1	2492	tags=23%, list=16%, signal=27%
GO_MITOCHONDRIAL_TRANSPORT	GO_MITOCHONDRIAL_TRANSPORT		160	-0.460031	-1.35068	0.0530973	0.531779	1	3528	tags=35%, list=22%, signal=44%
GO_NEGATIVE_REGULATION_OF_CELLULAR_COMPONENT_MOVEMENT	GO_NEGATIVE_REGULATION_OF_CELLULAR_COMPONENT_MOVEMENT		214	-0.448379	-1.35002	0.0446735	0.531486	1	885	tags=10%, list=6%, signal=10%
GO_MYELOID_LEUKOCYTE_MIGRATION	GO_MYELOID_LEUKOCYTE_MIGRATION		96	-0.511371	-1.34991	0.0906801	0.529713	1	677	tags=7%, list=4%, signal=8%
GO_NUCLEOBASE_CONTAINING_SMALL_MOLECULE_METABOLIC_PROCESS	GO_NUCLEOBASE_CONTAINING_SMALL_MOLECULE_METABOLIC_PROCESS		383	-0.430047	-1.34917	0.00390625	0.52977	1	2321	tags=19%, list=15%, signal=22%
GO_MITOTIC_DNA_INTEGRITY_CHECKPOINT	GO_MITOTIC_DNA_INTEGRITY_CHECKPOINT		83	-0.500239	-1.34828	0.06	0.530182	1	1420	tags=20%, list=9%, signal=22%
GO_CORPUS_CALLOSUM_DEVELOPMENT	GO_CORPUS_CALLOSUM_DEVELOPMENT		18	-0.634825	-1.34496	0.131466	0.538053	1	1137	tags=17%, list=7%, signal=18%
GO_ISOPRENOID_METABOLIC_PROCESS	GO_ISOPRENOID_METABOLIC_PROCESS		78	-0.49885	-1.34472	0.0537634	0.536642	1	112	tags=8%, list=1%, signal=8%
GO_NEGATIVE_REGULATION_OF_METAPHASE_ANAPHASE_TRANSITION_OF_CELL_CYCLE	GO_NEGATIVE_REGULATION_OF_METAPHASE_ANAPHASE_TRANSITION_OF_CELL_CYCLE		25	-0.613962	-1.34386	0.121348	0.537155	1	1514	tags=20%, list=9%, signal=22%
GO_INNER_EAR_AUDITORY_RECEPTOR_CELL_DIFFERENTIATION	GO_INNER_EAR_AUDITORY_RECEPTOR_CELL_DIFFERENTIATION		24	-0.619672	-1.34218	0.136465	0.539985	1	1292	tags=17%, list=8%, signal=18%
GO_CELLULAR_TRANSITION_METAL_ION_HOMEOSTASIS	GO_CELLULAR_TRANSITION_METAL_ION_HOMEOSTASIS		55	-0.543255	-1.34128	0.0948718	0.540407	1	1758	tags=20%, list=11%, signal=22%
GO_BROWN_FAT_CELL_DIFFERENTIATION	GO_BROWN_FAT_CELL_DIFFERENTIATION		31	-0.582596	-1.34106	0.113895	0.538955	1	885	tags=13%, list=6%, signal=14%
GO_METAPHASE_ANAPHASE_TRANSITION_OF_CELL_CYCLE	GO_METAPHASE_ANAPHASE_TRANSITION_OF_CELL_CYCLE		40	-0.559535	-1.33854	0.114865	0.544269	1	1514	tags=20%, list=9%, signal=22%
GO_CELLULAR_RESPONSE_TO_GLUCOSE_STARVATION	GO_CELLULAR_RESPONSE_TO_GLUCOSE_STARVATION		32	-0.584345	-1.33702	0.111905	0.546555	1	4378	tags=63%, list=27%, signal=86%
GO_MITOCHONDRIAL_CYTOCHROME_C_OXIDASE_ASSEMBLY	GO_MITOCHONDRIAL_CYTOCHROME_C_OXIDASE_ASSEMBLY		15	-0.667204	-1.33699	0.11499	0.544542	1	4510	tags=67%, list=28%, signal=93%
GO_ISOPRENOID_BIOSYNTHETIC_PROCESS	GO_ISOPRENOID_BIOSYNTHETIC_PROCESS		18	-0.645297	-1.33596	0.133333	0.545536	1	38	tags=11%, list=0%, signal=11%
GO_RNA_LOCALIZATION	GO_RNA_LOCALIZATION		145	-0.46331	-1.33543	0.0523077	0.544923	1	2357	tags=23%, list=15%, signal=26%
GO_NUCLEAR_TRANSCRIBED_MRNA_CATABOLIC_PROCESS	GO_NUCLEAR_TRANSCRIBED_MRNA_CATABOLIC_PROCESS		115	-0.479854	-1.33542	0.0701754	0.542878	1	2717	tags=33%, list=17%, signal=40%
GO_C4_DICARBOXYLATE_TRANSPORT	GO_C4_DICARBOXYLATE_TRANSPORT		18	-0.657602	-1.33362	0.153017	0.546174	1	2179	tags=33%, list=14%, signal=39%
GO_RESPONSE_TO_INTERLEUKIN_4	GO_RESPONSE_TO_INTERLEUKIN_4		19	-0.642238	-1.33326	0.111597	0.54522	1	1177	tags=26%, list=7%, signal=28%
GO_ALCOHOL_BIOSYNTHETIC_PROCESS	GO_ALCOHOL_BIOSYNTHETIC_PROCESS		103	-0.48577	-1.3319	0.0569801	0.547001	1	1188	tags=12%, list=7%, signal=13%
GO_ORGANIC_ACID_TRANSMEMBRANE_TRANSPORT	GO_ORGANIC_ACID_TRANSMEMBRANE_TRANSPORT		98	-0.489097	-1.33155	0.0781671	0.546029	1	1430	tags=15%, list=9%, signal=17%
GO_FATTY_ACID_DERIVATIVE_TRANSPORT	GO_FATTY_ACID_DERIVATIVE_TRANSPORT		23	-0.61724	-1.33066	0.145492	0.546619	1	1612	tags=17%, list=10%, signal=19%
GO_SIGNALING_RECEPTOR_LIGAND_PRECURSOR_PROCESSING	GO_SIGNALING_RECEPTOR_LIGAND_PRECURSOR_PROCESSING		17	-0.651042	-1.3281	0.163776	0.552133	1	11	tags=6%, list=0%, signal=6%
GO_RESPONSE_TO_ESTRADIOL	GO_RESPONSE_TO_ESTRADIOL		87	-0.505497	-1.32796	0.0901857	0.550473	1	885	tags=10%, list=6%, signal=11%
GO_REGULATION_OF_MUSCLE_ORGAN_DEVELOPMENT	GO_REGULATION_OF_MUSCLE_ORGAN_DEVELOPMENT		90	-0.491704	-1.32711	0.064	0.551052	1	332	tags=7%, list=2%, signal=7%
GO_REGULATION_OF_CELLULAR_RESPIRATION	GO_REGULATION_OF_CELLULAR_RESPIRATION		17	-0.631302	-1.32631	0.157563	0.551466	1	1136	tags=18%, list=7%, signal=19%
GO_LIPID_LOCALIZATION	GO_LIPID_LOCALIZATION		254	-0.432632	-1.32574	0.0332103	0.551034	1	269	tags=4%, list=2%, signal=4%
GO_PYRUVATE_METABOLIC_PROCESS	GO_PYRUVATE_METABOLIC_PROCESS		102	-0.483793	-1.32562	0.064	0.549333	1	1650	tags=16%, list=10%, signal=17%
GO_MITOTIC_G2_M_TRANSITION_CHECKPOINT	GO_MITOTIC_G2_M_TRANSITION_CHECKPOINT		24	-0.607646	-1.32438	0.14	0.551014	1	2586	tags=33%, list=16%, signal=40%
GO_REGULATION_OF_CHROMOSOME_SEPARATION	GO_REGULATION_OF_CHROMOSOME_SEPARATION		41	-0.549718	-1.32426	0.113379	0.549359	1	1514	tags=20%, list=9%, signal=22%
GO_NEGATIVE_REGULATION_OF_RESPONSE_TO_EXTERNAL_STIMULUS	GO_NEGATIVE_REGULATION_OF_RESPONSE_TO_EXTERNAL_STIMULUS		221	-0.439963	-1.32422	0.03125	0.547456	1	317	tags=6%, list=2%, signal=6%
GO_NEGATIVE_REGULATION_OF_CHROMOSOME_SEGREGATION	GO_NEGATIVE_REGULATION_OF_CHROMOSOME_SEGREGATION		29	-0.580359	-1.32362	0.113082	0.547384	1	1514	tags=21%, list=9%, signal=23%
GO_SIGNAL_RELEASE	GO_SIGNAL_RELEASE		354	-0.417684	-1.32293	0.0199203	0.547532	1	677	tags=7%, list=4%, signal=7%
GO_ALPHA_AMINO_ACID_BIOSYNTHETIC_PROCESS	GO_ALPHA_AMINO_ACID_BIOSYNTHETIC_PROCESS		37	-0.565581	-1.32185	0.121896	0.548545	1	2527	tags=30%, list=16%, signal=35%
GO_NEGATIVE_REGULATION_OF_CHROMOSOME_ORGANIZATION	GO_NEGATIVE_REGULATION_OF_CHROMOSOME_ORGANIZATION		86	-0.504956	-1.32026	0.100559	0.55118	1	1726	tags=19%, list=11%, signal=21%
GO_CELLULAR_RESPONSE_TO_DSRNA	GO_CELLULAR_RESPONSE_TO_DSRNA		18	-0.630899	-1.31987	0.165948	0.550463	1	2287	tags=33%, list=14%, signal=39%
GO_NEGATIVE_REGULATION_OF_PROTEIN_CATABOLIC_PROCESS	GO_NEGATIVE_REGULATION_OF_PROTEIN_CATABOLIC_PROCESS		85	-0.497212	-1.31967	0.0702247	0.549178	1	1244	tags=13%, list=8%, signal=14%
GO_POSITIVE_REGULATION_OF_INTERLEUKIN_12_PRODUCTION	GO_POSITIVE_REGULATION_OF_INTERLEUKIN_12_PRODUCTION		15	-0.64602	-1.31924	0.138593	0.548657	1	332	tags=13%, list=2%, signal=14%
GO_LIPOSACCHARIDE_METABOLIC_PROCESS	GO_LIPOSACCHARIDE_METABOLIC_PROCESS		79	-0.489743	-1.31913	0.0806452	0.547032	1	2386	tags=20%, list=15%, signal=24%
GO_REGULATION_OF_TRANSCRIPTION_BY_RNA_POLYMERASE_I	GO_REGULATION_OF_TRANSCRIPTION_BY_RNA_POLYMERASE_I		21	-0.629783	-1.31751	0.146993	0.549686	1	2851	tags=33%, list=18%, signal=41%
GO_INTRINSIC_APOPTOTIC_SIGNALING_PATHWAY_IN_RESPONSE_TO_OXIDATIVE_STRESS	GO_INTRINSIC_APOPTOTIC_SIGNALING_PATHWAY_IN_RESPONSE_TO_OXIDATIVE_STRESS		31	-0.568757	-1.31723	0.125	0.54853	1	2322	tags=29%, list=15%, signal=34%
GO_POSITIVE_REGULATION_OF_MITOCHONDRIAL_TRANSLATION	GO_POSITIVE_REGULATION_OF_MITOCHONDRIAL_TRANSLATION		15	-0.657721	-1.31602	0.144016	0.550125	1	1001	tags=13%, list=6%, signal=14%
GO_REGULATION_OF_SKELETAL_MUSCLE_CELL_DIFFERENTIATION	GO_REGULATION_OF_SKELETAL_MUSCLE_CELL_DIFFERENTIATION		16	-0.648404	-1.31568	0.129167	0.549169	1	8	tags=6%, list=0%, signal=6%
GO_ESTABLISHMENT_OF_PROTEIN_LOCALIZATION_TO_MITOCHONDRIAL_MEMBRANE	GO_ESTABLISHMENT_OF_PROTEIN_LOCALIZATION_TO_MITOCHONDRIAL_MEMBRANE		29	-0.586379	-1.3156	0.137387	0.547516	1	3528	tags=45%, list=22%, signal=57%
GO_REGULATION_OF_CELL_CYCLE_G2_M_PHASE_TRANSITION	GO_REGULATION_OF_CELL_CYCLE_G2_M_PHASE_TRANSITION		149	-0.457369	-1.31479	0.0415335	0.548083	1	3250	tags=38%, list=20%, signal=48%
GO_PROTEIN_MONOUBIQUITINATION	GO_PROTEIN_MONOUBIQUITINATION		48	-0.539115	-1.3145	0.127907	0.547058	1	2005	tags=19%, list=13%, signal=21%
GO_MEMBRANE_REPOLARIZATION_DURING_ACTION_POTENTIAL	GO_MEMBRANE_REPOLARIZATION_DURING_ACTION_POTENTIAL		18	-0.631145	-1.31429	0.146186	0.545809	1	94	tags=11%, list=1%, signal=11%
GO_REGULATION_OF_LIPID_BIOSYNTHETIC_PROCESS	GO_REGULATION_OF_LIPID_BIOSYNTHETIC_PROCESS		146	-0.458493	-1.31267	0.0782123	0.548606	1	885	tags=13%, list=6%, signal=14%
GO_CELLULAR_RESPONSE_TO_STARVATION	GO_CELLULAR_RESPONSE_TO_STARVATION		109	-0.478808	-1.3114	0.0921053	0.550466	1	3333	tags=32%, list=21%, signal=40%
GO_NEGATIVE_REGULATION_OF_ATP_METABOLIC_PROCESS	GO_NEGATIVE_REGULATION_OF_ATP_METABOLIC_PROCESS		20	-0.622387	-1.30852	0.160677	0.556879	1	1330	tags=30%, list=8%, signal=33%
GO_TELOMERE_ORGANIZATION	GO_TELOMERE_ORGANIZATION		101	-0.473548	-1.30776	0.0769231	0.557306	1	3061	tags=32%, list=19%, signal=39%
GO_L_GLUTAMATE_TRANSMEMBRANE_TRANSPORT	GO_L_GLUTAMATE_TRANSMEMBRANE_TRANSPORT		18	-0.633402	-1.30722	0.15735	0.557113	1	2179	tags=33%, list=14%, signal=39%
GO_SMAD_PROTEIN_SIGNAL_TRANSDUCTION	GO_SMAD_PROTEIN_SIGNAL_TRANSDUCTION		55	-0.530051	-1.30704	0.121951	0.555819	1	1622	tags=20%, list=10%, signal=22%
GO_CORONARY_VASCULATURE_DEVELOPMENT	GO_CORONARY_VASCULATURE_DEVELOPMENT		35	-0.569981	-1.30643	0.115663	0.555549	1	650	tags=11%, list=4%, signal=12%
GO_CELLULAR_RESPONSE_TO_OXYGEN_LEVELS	GO_CELLULAR_RESPONSE_TO_OXYGEN_LEVELS		145	-0.450293	-1.30632	0.0516717	0.554049	1	1705	tags=17%, list=11%, signal=19%
GO_ANTIGEN_PROCESSING_AND_PRESENTATION_OF_PEPTIDE_ANTIGEN_VIA_MHC_CLASS_I	GO_ANTIGEN_PROCESSING_AND_PRESENTATION_OF_PEPTIDE_ANTIGEN_VIA_MHC_CLASS_I		58	-0.526968	-1.30563	0.127451	0.554222	1	2442	tags=29%, list=15%, signal=34%
GO_RESPONSE_TO_EXTRACELLULAR_STIMULUS	GO_RESPONSE_TO_EXTRACELLULAR_STIMULUS		321	-0.426448	-1.30546	0.0290909	0.552893	1	885	tags=9%, list=6%, signal=10%
GO_MITOTIC_CELL_CYCLE_CHECKPOINT	GO_MITOTIC_CELL_CYCLE_CHECKPOINT		122	-0.477193	-1.30538	0.10084	0.551273	1	1465	tags=17%, list=9%, signal=19%
GO_ORGANIC_ACID_TRANSPORT	GO_ORGANIC_ACID_TRANSPORT		211	-0.434413	-1.30488	0.0451613	0.550803	1	854	tags=9%, list=5%, signal=10%
GO_MELANOCYTE_DIFFERENTIATION	GO_MELANOCYTE_DIFFERENTIATION		19	-0.638297	-1.30482	0.158664	0.549141	1	106	tags=5%, list=1%, signal=5%
GO_ANTIGEN_PROCESSING_AND_PRESENTATION_OF_PEPTIDE_ANTIGEN	GO_ANTIGEN_PROCESSING_AND_PRESENTATION_OF_PEPTIDE_ANTIGEN		109	-0.477529	-1.30421	0.0921788	0.549124	1	2442	tags=24%, list=15%, signal=28%
GO_PROTEIN_TARGETING_TO_MEMBRANE	GO_PROTEIN_TARGETING_TO_MEMBRANE		93	-0.4902	-1.30277	0.0694087	0.551424	1	3494	tags=40%, list=22%, signal=51%
GO_MICROTUBULE_ORGANIZING_CENTER_ORGANIZATION	GO_MICROTUBULE_ORGANIZING_CENTER_ORGANIZATION		86	-0.485639	-1.30248	0.110236	0.550474	1	3318	tags=31%, list=21%, signal=39%
GO_PEPTIDYL_TYROSINE_DEPHOSPHORYLATION	GO_PEPTIDYL_TYROSINE_DEPHOSPHORYLATION		71	-0.498554	-1.30089	0.0877193	0.553015	1	905	tags=18%, list=6%, signal=19%
GO_IMMUNOGLOBULIN_PRODUCTION	GO_IMMUNOGLOBULIN_PRODUCTION		61	-0.508537	-1.30077	0.117347	0.551556	1	1135	tags=10%, list=7%, signal=11%
GO_CELLULAR_RESPONSE_TO_DEXAMETHASONE_STIMULUS	GO_CELLULAR_RESPONSE_TO_DEXAMETHASONE_STIMULUS		22	-0.605204	-1.29851	0.157895	0.556155	1	112	tags=14%, list=1%, signal=14%
GO_CELLULAR_RESPONSE_TO_ALCOHOL	GO_CELLULAR_RESPONSE_TO_ALCOHOL		60	-0.500125	-1.29809	0.0935252	0.555464	1	778	tags=13%, list=5%, signal=14%
GO_PROTEIN_N_LINKED_GLYCOSYLATION	GO_PROTEIN_N_LINKED_GLYCOSYLATION		51	-0.531167	-1.29708	0.104167	0.556531	1	3687	tags=31%, list=23%, signal=41%
GO_REGULATION_OF_MITOCHONDRIAL_GENE_EXPRESSION	GO_REGULATION_OF_MITOCHONDRIAL_GENE_EXPRESSION		26	-0.584433	-1.29457	0.158986	0.561826	1	3201	tags=31%, list=20%, signal=38%
GO_ESTABLISHMENT_OF_RNA_LOCALIZATION	GO_ESTABLISHMENT_OF_RNA_LOCALIZATION		125	-0.459494	-1.2931	0.079452	0.564497	1	2357	tags=22%, list=15%, signal=26%
GO_CELL_CYCLE_ARREST	GO_CELL_CYCLE_ARREST		159	-0.443055	-1.28803	0.0512821	0.577341	1	1420	tags=16%, list=9%, signal=18%
GO_POSITIVE_REGULATION_OF_TRANSCRIPTION_BY_RNA_POLYMERASE_I	GO_POSITIVE_REGULATION_OF_TRANSCRIPTION_BY_RNA_POLYMERASE_I		16	-0.610513	-1.28718	0.164706	0.577896	1	2851	tags=31%, list=18%, signal=38%
GO_NEGATIVE_REGULATION_OF_SIGNALING_RECEPTOR_ACTIVITY	GO_NEGATIVE_REGULATION_OF_SIGNALING_RECEPTOR_ACTIVITY		27	-0.582489	-1.28707	0.15011	0.57642	1	1445	tags=19%, list=9%, signal=20%
GO_ACTIVATION_OF_INNATE_IMMUNE_RESPONSE	GO_ACTIVATION_OF_INNATE_IMMUNE_RESPONSE		76	-0.493315	-1.28615	0.118812	0.57733	1	3210	tags=36%, list=20%, signal=44%
GO_VENTRICULAR_CARDIAC_MUSCLE_TISSUE_DEVELOPMENT	GO_VENTRICULAR_CARDIAC_MUSCLE_TISSUE_DEVELOPMENT		37	-0.544631	-1.28512	0.156909	0.578478	1	1669	tags=16%, list=10%, signal=18%
GO_NEGATIVE_REGULATION_OF_DEFENSE_RESPONSE_TO_VIRUS	GO_NEGATIVE_REGULATION_OF_DEFENSE_RESPONSE_TO_VIRUS		15	-0.649013	-1.28505	0.175105	0.57687	1	120	tags=7%, list=1%, signal=7%
GO_NEGATIVE_REGULATION_OF_DNA_REPLICATION	GO_NEGATIVE_REGULATION_OF_DNA_REPLICATION		27	-0.572079	-1.2848	0.163717	0.575766	1	3101	tags=30%, list=19%, signal=37%
GO_REGULATION_OF_CHEMOTAXIS	GO_REGULATION_OF_CHEMOTAXIS		138	-0.441908	-1.28449	0.0705128	0.574886	1	677	tags=10%, list=4%, signal=11%
GO_ESTABLISHMENT_OF_PROTEIN_LOCALIZATION_TO_MEMBRANE	GO_ESTABLISHMENT_OF_PROTEIN_LOCALIZATION_TO_MEMBRANE		178	-0.442292	-1.28374	0.05919	0.575134	1	3528	tags=34%, list=22%, signal=44%
GO_RESPONSE_TO_STARVATION	GO_RESPONSE_TO_STARVATION		138	-0.445008	-1.28269	0.0746269	0.576457	1	3333	tags=31%, list=21%, signal=39%
GO_MRNA_MODIFICATION	GO_MRNA_MODIFICATION		19	-0.609994	-1.28205	0.200418	0.576614	1	4372	tags=53%, list=27%, signal=72%
GO_POSITIVE_REGULATION_OF_LONG_TERM_SYNAPTIC_POTENTIATION	GO_POSITIVE_REGULATION_OF_LONG_TERM_SYNAPTIC_POTENTIATION		17	-0.618262	-1.28123	0.186192	0.577314	1	2380	tags=29%, list=15%, signal=35%
GO_DICARBOXYLIC_ACID_TRANSPORT	GO_DICARBOXYLIC_ACID_TRANSPORT		70	-0.508258	-1.28054	0.117359	0.577487	1	1430	tags=14%, list=9%, signal=16%
GO_CELL_CHEMOTAXIS	GO_CELL_CHEMOTAXIS		149	-0.448289	-1.28051	0.0911681	0.575832	1	677	tags=7%, list=4%, signal=7%
GO_TELOMERE_MAINTENANCE_VIA_SEMI_CONSERVATIVE_REPLICATION	GO_TELOMERE_MAINTENANCE_VIA_SEMI_CONSERVATIVE_REPLICATION		20	-0.603476	-1.28047	0.161088	0.57421	1	2843	tags=35%, list=18%, signal=43%
GO_MRNA_METHYLATION	GO_MRNA_METHYLATION		15	-0.626512	-1.27923	0.192015	0.575872	1	4372	tags=53%, list=27%, signal=73%
GO_REGULATION_OF_ORGAN_GROWTH	GO_REGULATION_OF_ORGAN_GROWTH		60	-0.497032	-1.27758	0.134615	0.578642	1	767	tags=7%, list=5%, signal=7%
GO_MONOCARBOXYLIC_ACID_TRANSPORT	GO_MONOCARBOXYLIC_ACID_TRANSPORT		98	-0.474801	-1.27338	0.111399	0.589001	1	649	tags=10%, list=4%, signal=11%
GO_GPI_ANCHOR_METABOLIC_PROCESS	GO_GPI_ANCHOR_METABOLIC_PROCESS		23	-0.59849	-1.27311	0.173077	0.588011	1	450	tags=9%, list=3%, signal=9%
GO_POSITIVE_REGULATION_OF_INNATE_IMMUNE_RESPONSE	GO_POSITIVE_REGULATION_OF_INNATE_IMMUNE_RESPONSE		100	-0.464885	-1.27271	0.0899183	0.587351	1	2406	tags=27%, list=15%, signal=32%
GO_POSITIVE_REGULATION_OF_SECRETION	GO_POSITIVE_REGULATION_OF_SECRETION		201	-0.429452	-1.27259	0.056962	0.586013	1	919	tags=8%, list=6%, signal=8%
GO_ORGANIC_ACID_CATABOLIC_PROCESS	GO_ORGANIC_ACID_CATABOLIC_PROCESS		196	-0.426638	-1.27257	0.0679012	0.58433	1	1831	tags=17%, list=11%, signal=19%
GO_REGULATION_OF_FATTY_ACID_TRANSPORT	GO_REGULATION_OF_FATTY_ACID_TRANSPORT		15	-0.63362	-1.27203	0.198364	0.584187	1	269	tags=13%, list=2%, signal=14%
GO_NEGATIVE_REGULATION_OF_PROTEASOMAL_PROTEIN_CATABOLIC_PROCESS	GO_NEGATIVE_REGULATION_OF_PROTEASOMAL_PROTEIN_CATABOLIC_PROCESS		35	-0.547941	-1.272	0.170163	0.582556	1	2225	tags=23%, list=14%, signal=27%
GO_HEART_GROWTH	GO_HEART_GROWTH		54	-0.50946	-1.27065	0.150485	0.584479	1	1586	tags=13%, list=10%, signal=14%
GO_MATURATION_OF_SSU_RRNA_FROM_TRICISTRONIC_RRNA_TRANSCRIPT_SSU_RRNA_5_8S_RRNA_LSU_RRNA	GO_MATURATION_OF_SSU_RRNA_FROM_TRICISTRONIC_RRNA_TRANSCRIPT_SSU_RRNA_5_8S_RRNA_LSU_RRNA		25	-0.591104	-1.26813	0.163355	0.590023	1	3336	tags=32%, list=21%, signal=40%
GO_RESPONSE_TO_DEXAMETHASONE	GO_RESPONSE_TO_DEXAMETHASONE		26	-0.575568	-1.26722	0.158371	0.590998	1	112	tags=12%, list=1%, signal=12%
GO_TERMINATION_OF_RNA_POLYMERASE_I_TRANSCRIPTION	GO_TERMINATION_OF_RNA_POLYMERASE_I_TRANSCRIPTION		23	-0.581574	-1.2638	0.185841	0.599242	1	2061	tags=30%, list=13%, signal=35%
GO_DNA_DAMAGE_RESPONSE_DETECTION_OF_DNA_DAMAGE	GO_DNA_DAMAGE_RESPONSE_DETECTION_OF_DNA_DAMAGE		26	-0.582296	-1.26317	0.189474	0.599278	1	3705	tags=42%, list=23%, signal=55%
GO_POSITIVE_REGULATION_OF_EPITHELIAL_TO_MESENCHYMAL_TRANSITION	GO_POSITIVE_REGULATION_OF_EPITHELIAL_TO_MESENCHYMAL_TRANSITION		37	-0.545264	-1.26232	0.158879	0.600055	1	1244	tags=14%, list=8%, signal=15%
GO_RIBONUCLEOPROTEIN_COMPLEX_SUBUNIT_ORGANIZATION	GO_RIBONUCLEOPROTEIN_COMPLEX_SUBUNIT_ORGANIZATION		108	-0.452061	-1.26131	0.109756	0.601127	1	3251	tags=26%, list=20%, signal=32%
GO_QUINONE_METABOLIC_PROCESS	GO_QUINONE_METABOLIC_PROCESS		21	-0.588088	-1.261	0.186957	0.600345	1	1089	tags=19%, list=7%, signal=20%
GO_ANION_TRANSMEMBRANE_TRANSPORT	GO_ANION_TRANSMEMBRANE_TRANSPORT		190	-0.434135	-1.2605	0.101351	0.60002	1	891	tags=11%, list=6%, signal=11%
GO_MITOTIC_G2_DNA_DAMAGE_CHECKPOINT	GO_MITOTIC_G2_DNA_DAMAGE_CHECKPOINT		18	-0.614751	-1.25993	0.187629	0.600043	1	2586	tags=39%, list=16%, signal=46%
GO_DNA_INTEGRITY_CHECKPOINT	GO_DNA_INTEGRITY_CHECKPOINT		121	-0.455734	-1.25954	0.0916905	0.599421	1	2225	tags=21%, list=14%, signal=25%
GO_RESPONSE_TO_CADMIUM_ION	GO_RESPONSE_TO_CADMIUM_ION		33	-0.548106	-1.25864	0.169412	0.600453	1	897	tags=21%, list=6%, signal=22%
GO_ANIMAL_ORGAN_REGENERATION	GO_ANIMAL_ORGAN_REGENERATION		47	-0.528494	-1.25823	0.145278	0.600002	1	805	tags=13%, list=5%, signal=13%
GO_LONG_CHAIN_FATTY_ACID_METABOLIC_PROCESS	GO_LONG_CHAIN_FATTY_ACID_METABOLIC_PROCESS		57	-0.496803	-1.25737	0.163855	0.600835	1	1671	tags=25%, list=10%, signal=27%
GO_MONOSACCHARIDE_METABOLIC_PROCESS	GO_MONOSACCHARIDE_METABOLIC_PROCESS		183	-0.431368	-1.25733	0.096463	0.599265	1	1988	tags=17%, list=12%, signal=19%
GO_REGULATION_OF_OXIDATIVE_STRESS_INDUCED_INTRINSIC_APOPTOTIC_SIGNALING_PATHWAY	GO_REGULATION_OF_OXIDATIVE_STRESS_INDUCED_INTRINSIC_APOPTOTIC_SIGNALING_PATHWAY		19	-0.606027	-1.2565	0.212389	0.600063	1	1136	tags=21%, list=7%, signal=23%
GO_CYTOCHROME_COMPLEX_ASSEMBLY	GO_CYTOCHROME_COMPLEX_ASSEMBLY		27	-0.570385	-1.25642	0.181435	0.59858	1	5161	tags=59%, list=32%, signal=87%
GO_RRNA_CATABOLIC_PROCESS	GO_RRNA_CATABOLIC_PROCESS		15	-0.609533	-1.25638	0.209644	0.597055	1	2717	tags=27%, list=17%, signal=32%
GO_NUCLEOTIDE_EXCISION_REPAIR_DNA_INCISION	GO_NUCLEOTIDE_EXCISION_REPAIR_DNA_INCISION		25	-0.577491	-1.25613	0.183036	0.596049	1	1741	tags=24%, list=11%, signal=27%
GO_SPINDLE_ASSEMBLY	GO_SPINDLE_ASSEMBLY		70	-0.486402	-1.25526	0.130864	0.596903	1	1618	tags=21%, list=10%, signal=24%
GO_NCRNA_EXPORT_FROM_NUCLEUS	GO_NCRNA_EXPORT_FROM_NUCLEUS		24	-0.582442	-1.25479	0.184322	0.596501	1	3432	tags=42%, list=22%, signal=53%
GO_RRNA_TRANSCRIPTION	GO_RRNA_TRANSCRIPTION		22	-0.587354	-1.25408	0.207983	0.596989	1	3101	tags=45%, list=19%, signal=56%
GO_REGULATION_OF_MEMBRANE_PERMEABILITY	GO_REGULATION_OF_MEMBRANE_PERMEABILITY		50	-0.50797	-1.25297	0.14059	0.598403	1	3211	tags=42%, list=20%, signal=52%
GO_PSEUDOURIDINE_SYNTHESIS	GO_PSEUDOURIDINE_SYNTHESIS		15	-0.606284	-1.25246	0.195378	0.59817	1	4006	tags=47%, list=25%, signal=62%
GO_RESPONSE_TO_INSULIN	GO_RESPONSE_TO_INSULIN		177	-0.431001	-1.25206	0.0918033	0.597744	1	953	tags=10%, list=6%, signal=11%
GO_RNA_PHOSPHODIESTER_BOND_HYDROLYSIS	GO_RNA_PHOSPHODIESTER_BOND_HYDROLYSIS		101	-0.458367	-1.25133	0.134615	0.598175	1	3570	tags=35%, list=22%, signal=44%
GO_G2_DNA_DAMAGE_CHECKPOINT	GO_G2_DNA_DAMAGE_CHECKPOINT		27	-0.566029	-1.25127	0.167677	0.59676	1	2586	tags=33%, list=16%, signal=40%
GO_POSITIVE_REGULATION_OF_MUSCLE_CELL_APOPTOTIC_PROCESS	GO_POSITIVE_REGULATION_OF_MUSCLE_CELL_APOPTOTIC_PROCESS		16	-0.608243	-1.25011	0.192913	0.598534	1	38	tags=6%, list=0%, signal=6%
GO_NCRNA_CATABOLIC_PROCESS	GO_NCRNA_CATABOLIC_PROCESS		22	-0.570871	-1.24986	0.209205	0.597578	1	5114	tags=55%, list=32%, signal=80%
GO_HAIR_CELL_DIFFERENTIATION	GO_HAIR_CELL_DIFFERENTIATION		29	-0.559771	-1.24918	0.185022	0.597738	1	1292	tags=14%, list=8%, signal=15%
GO_CELLULAR_AMINO_ACID_METABOLIC_PROCESS	GO_CELLULAR_AMINO_ACID_METABOLIC_PROCESS		211	-0.41851	-1.24899	0.0906149	0.596701	1	2787	tags=27%, list=17%, signal=32%
GO_CELL_CELL_ADHESION_MEDIATED_BY_CADHERIN	GO_CELL_CELL_ADHESION_MEDIATED_BY_CADHERIN		20	-0.586421	-1.24855	0.215217	0.596386	1	1123	tags=20%, list=7%, signal=21%
GO_VENTRICULAR_SEPTUM_DEVELOPMENT	GO_VENTRICULAR_SEPTUM_DEVELOPMENT		52	-0.495708	-1.24688	0.148837	0.599499	1	84	tags=6%, list=1%, signal=6%
GO_PROTEIN_INSERTION_INTO_MEMBRANE	GO_PROTEIN_INSERTION_INTO_MEMBRANE		34	-0.534227	-1.24554	0.182418	0.601806	1	2322	tags=29%, list=15%, signal=34%
GO_POSITIVE_REGULATION_OF_TRANSCRIPTION_FROM_RNA_POLYMERASE_II_PROMOTER_INVOLVED_IN_CELLULAR_RESPONSE_TO_CHEMICAL_STIMULUS	GO_POSITIVE_REGULATION_OF_TRANSCRIPTION_FROM_RNA_POLYMERASE_II_PROMOTER_INVOLVED_IN_CELLULAR_RESPONSE_TO_CHEMICAL_STIMULUS		17	-0.616043	-1.24535	0.190574	0.600789	1	246	tags=12%, list=2%, signal=12%
GO_NUCLEOBASE_CONTAINING_COMPOUND_TRANSPORT	GO_NUCLEOBASE_CONTAINING_COMPOUND_TRANSPORT		169	-0.431143	-1.24473	0.102804	0.600925	1	2357	tags=21%, list=15%, signal=25%
GO_REGULATION_OF_TRANSCRIPTION_FROM_RNA_POLYMERASE_II_PROMOTER_IN_RESPONSE_TO_HYPOXIA	GO_REGULATION_OF_TRANSCRIPTION_FROM_RNA_POLYMERASE_II_PROMOTER_IN_RESPONSE_TO_HYPOXIA		52	-0.499271	-1.24352	0.161215	0.602785	1	3247	tags=38%, list=20%, signal=48%
GO_NEGATIVE_REGULATION_OF_DNA_RECOMBINATION	GO_NEGATIVE_REGULATION_OF_DNA_RECOMBINATION		21	-0.579445	-1.24324	0.185263	0.601961	1	2699	tags=29%, list=17%, signal=34%
GO_MONOCARBOXYLIC_ACID_CATABOLIC_PROCESS	GO_MONOCARBOXYLIC_ACID_CATABOLIC_PROCESS		99	-0.461148	-1.24299	0.125313	0.601104	1	1831	tags=17%, list=11%, signal=19%
GO_REGULATION_OF_PROTEIN_EXPORT_FROM_NUCLEUS	GO_REGULATION_OF_PROTEIN_EXPORT_FROM_NUCLEUS		29	-0.550994	-1.24125	0.197849	0.604617	1	1888	tags=28%, list=12%, signal=31%
GO_CELL_CYCLE_PHASE_TRANSITION	GO_CELL_CYCLE_PHASE_TRANSITION		415	-0.385953	-1.24091	0.0353982	0.603933	1	2089	tags=20%, list=13%, signal=22%
GO_NCRNA_METABOLIC_PROCESS	GO_NCRNA_METABOLIC_PROCESS		322	-0.397241	-1.24052	0.0498084	0.60349	1	3394	tags=31%, list=21%, signal=38%
GO_MITOCHONDRION_ORGANIZATION	GO_MITOCHONDRION_ORGANIZATION		349	-0.392537	-1.23898	0.0530303	0.606275	1	3193	tags=28%, list=20%, signal=34%
GO_NEGATIVE_REGULATION_OF_CELLULAR_PROTEIN_CATABOLIC_PROCESS	GO_NEGATIVE_REGULATION_OF_CELLULAR_PROTEIN_CATABOLIC_PROCESS		54	-0.494212	-1.23859	0.156716	0.605924	1	2456	tags=22%, list=15%, signal=26%
GO_PLASMINOGEN_ACTIVATION	GO_PLASMINOGEN_ACTIVATION		15	-0.620957	-1.23849	0.22824	0.6046	1	353	tags=20%, list=2%, signal=20%
GO_REGULATION_OF_MRNA_PROCESSING	GO_REGULATION_OF_MRNA_PROCESSING		90	-0.45985	-1.23771	0.114525	0.605267	1	2495	tags=28%, list=16%, signal=33%
GO_TRANSITION_METAL_ION_HOMEOSTASIS	GO_TRANSITION_METAL_ION_HOMEOSTASIS		70	-0.478135	-1.237	0.149367	0.605729	1	1758	tags=16%, list=11%, signal=18%
GO_TRNA_TRANSPORT	GO_TRNA_TRANSPORT		22	-0.575417	-1.23444	0.207506	0.611629	1	4059	tags=50%, list=25%, signal=67%
GO_RESPONSE_TO_GROWTH_HORMONE	GO_RESPONSE_TO_GROWTH_HORMONE		20	-0.589756	-1.23406	0.216495	0.611052	1	112	tags=10%, list=1%, signal=10%
GO_ORGANIC_HYDROXY_COMPOUND_TRANSPORT	GO_ORGANIC_HYDROXY_COMPOUND_TRANSPORT		152	-0.429772	-1.23253	0.0897833	0.613855	1	919	tags=7%, list=6%, signal=7%
GO_MITOCHONDRIAL_MEMBRANE_ORGANIZATION	GO_MITOCHONDRIAL_MEMBRANE_ORGANIZATION		83	-0.467243	-1.23253	0.146341	0.612287	1	1888	tags=25%, list=12%, signal=29%
GO_MICROTUBULE_CYTOSKELETON_ORGANIZATION_INVOLVED_IN_MITOSIS	GO_MICROTUBULE_CYTOSKELETON_ORGANIZATION_INVOLVED_IN_MITOSIS		94	-0.455821	-1.23168	0.121447	0.613142	1	1761	tags=24%, list=11%, signal=27%
GO_PROTEIN_INSERTION_INTO_MITOCHONDRIAL_MEMBRANE_INVOLVED_IN_APOPTOTIC_SIGNALING_PATHWAY	GO_PROTEIN_INSERTION_INTO_MITOCHONDRIAL_MEMBRANE_INVOLVED_IN_APOPTOTIC_SIGNALING_PATHWAY		16	-0.590124	-1.23155	0.226457	0.611975	1	3528	tags=50%, list=22%, signal=64%
GO_PEPTIDE_CATABOLIC_PROCESS	GO_PEPTIDE_CATABOLIC_PROCESS		18	-0.599225	-1.23075	0.197211	0.612775	1	2618	tags=39%, list=16%, signal=46%
GO_GLUCOSE_IMPORT	GO_GLUCOSE_IMPORT		46	-0.509082	-1.23059	0.187935	0.611722	1	953	tags=15%, list=6%, signal=16%
GO_NUCLEOTIDE_SUGAR_METABOLIC_PROCESS	GO_NUCLEOTIDE_SUGAR_METABOLIC_PROCESS		28	-0.538997	-1.23038	0.20362	0.610789	1	462	tags=7%, list=3%, signal=7%
GO_CELL_DEATH_IN_RESPONSE_TO_OXIDATIVE_STRESS	GO_CELL_DEATH_IN_RESPONSE_TO_OXIDATIVE_STRESS		57	-0.48073	-1.22954	0.163855	0.611684	1	2397	tags=30%, list=15%, signal=35%
GO_BLASTOCYST_FORMATION	GO_BLASTOCYST_FORMATION		23	-0.557903	-1.22864	0.217213	0.612682	1	1897	tags=26%, list=12%, signal=30%
GO_POSITIVE_REGULATION_OF_NITRIC_OXIDE_METABOLIC_PROCESS	GO_POSITIVE_REGULATION_OF_NITRIC_OXIDE_METABOLIC_PROCESS		23	-0.577061	-1.22779	0.230444	0.613436	1	30	tags=4%, list=0%, signal=4%
GO_STRESS_GRANULE_ASSEMBLY	GO_STRESS_GRANULE_ASSEMBLY		20	-0.572654	-1.22774	0.195228	0.61206	1	4573	tags=55%, list=29%, signal=77%
GO_TRNA_METHYLATION	GO_TRNA_METHYLATION		31	-0.537459	-1.22759	0.194131	0.610952	1	3695	tags=42%, list=23%, signal=54%
GO_PHOSPHATIDYLETHANOLAMINE_METABOLIC_PROCESS	GO_PHOSPHATIDYLETHANOLAMINE_METABOLIC_PROCESS		16	-0.59796	-1.22693	0.210744	0.611323	1	3152	tags=50%, list=20%, signal=62%
GO_NUCLEOSIDE_TRIPHOSPHATE_METABOLIC_PROCESS	GO_NUCLEOSIDE_TRIPHOSPHATE_METABOLIC_PROCESS		63	-0.479254	-1.22689	0.168704	0.60993	1	1934	tags=22%, list=12%, signal=25%
GO_DETECTION_OF_VISIBLE_LIGHT	GO_DETECTION_OF_VISIBLE_LIGHT		20	-0.581199	-1.22642	0.225877	0.609814	1	403	tags=10%, list=3%, signal=10%
GO_PROTEIN_O_LINKED_GLYCOSYLATION	GO_PROTEIN_O_LINKED_GLYCOSYLATION		59	-0.486834	-1.22566	0.167849	0.610503	1	1044	tags=14%, list=7%, signal=14%
GO_REGULATION_OF_GLUCOSE_IMPORT	GO_REGULATION_OF_GLUCOSE_IMPORT		36	-0.535129	-1.22549	0.17907	0.609519	1	953	tags=14%, list=6%, signal=15%
GO_TRANSCRIPTION_BY_RNA_POLYMERASE_I	GO_TRANSCRIPTION_BY_RNA_POLYMERASE_I		42	-0.509936	-1.22543	0.194774	0.608163	1	2061	tags=24%, list=13%, signal=27%
GO_REGULATION_OF_MACROAUTOPHAGY	GO_REGULATION_OF_MACROAUTOPHAGY		115	-0.435042	-1.22497	0.120787	0.608037	1	1161	tags=12%, list=7%, signal=13%
GO_CELLULAR_CARBOHYDRATE_CATABOLIC_PROCESS	GO_CELLULAR_CARBOHYDRATE_CATABOLIC_PROCESS		32	-0.533069	-1.22483	0.196903	0.60688	1	4543	tags=34%, list=28%, signal=48%
GO_INSULIN_RECEPTOR_SIGNALING_PATHWAY	GO_INSULIN_RECEPTOR_SIGNALING_PATHWAY		91	-0.449464	-1.22483	0.154728	0.605407	1	2450	tags=22%, list=15%, signal=26%
GO_VENTRICULAR_CARDIAC_MUSCLE_CELL_ACTION_POTENTIAL	GO_VENTRICULAR_CARDIAC_MUSCLE_CELL_ACTION_POTENTIAL		26	-0.55156	-1.22374	0.191176	0.606986	1	2511	tags=31%, list=16%, signal=36%
GO_C21_STEROID_HORMONE_METABOLIC_PROCESS	GO_C21_STEROID_HORMONE_METABOLIC_PROCESS		23	-0.568055	-1.22335	0.219873	0.606594	1	885	tags=30%, list=6%, signal=32%
GO_MONOCARBOXYLIC_ACID_METABOLIC_PROCESS	GO_MONOCARBOXYLIC_ACID_METABOLIC_PROCESS		407	-0.381553	-1.2229	0.0542986	0.606392	1	1671	tags=16%, list=10%, signal=18%
GO_CELLULAR_RESPONSE_TO_DRUG	GO_CELLULAR_RESPONSE_TO_DRUG		48	-0.497628	-1.2223	0.176334	0.606596	1	565	tags=10%, list=4%, signal=11%
GO_ZINC_ION_HOMEOSTASIS	GO_ZINC_ION_HOMEOSTASIS		18	-0.588106	-1.22015	0.218107	0.611159	1	29	tags=6%, list=0%, signal=6%
GO_CELLULAR_LIPID_CATABOLIC_PROCESS	GO_CELLULAR_LIPID_CATABOLIC_PROCESS		153	-0.42555	-1.21956	0.122324	0.611398	1	1855	tags=17%, list=12%, signal=19%
GO_VITAMIN_TRANSPORT	GO_VITAMIN_TRANSPORT		23	-0.55825	-1.21697	0.205567	0.617444	1	649	tags=9%, list=4%, signal=9%
GO_LABYRINTHINE_LAYER_DEVELOPMENT	GO_LABYRINTHINE_LAYER_DEVELOPMENT		34	-0.53202	-1.21697	0.208243	0.615972	1	1092	tags=12%, list=7%, signal=13%
GO_REGULATION_OF_SYSTEMIC_ARTERIAL_BLOOD_PRESSURE	GO_REGULATION_OF_SYSTEMIC_ARTERIAL_BLOOD_PRESSURE		47	-0.497492	-1.21662	0.172786	0.615515	1	1313	tags=9%, list=8%, signal=9%
GO_RNA_SPLICING	GO_RNA_SPLICING		264	-0.39446	-1.21596	0.0634328	0.615868	1	2596	tags=22%, list=16%, signal=26%
GO_NUCLEOTIDE_PHOSPHORYLATION	GO_NUCLEOTIDE_PHOSPHORYLATION		93	-0.454021	-1.21533	0.138965	0.616306	1	1388	tags=13%, list=9%, signal=14%
GO_TRNA_METABOLIC_PROCESS	GO_TRNA_METABOLIC_PROCESS		122	-0.433274	-1.21453	0.129288	0.616941	1	3874	tags=33%, list=24%, signal=43%
GO_TERPENOID_METABOLIC_PROCESS	GO_TERPENOID_METABOLIC_PROCESS		65	-0.474381	-1.21411	0.1825	0.616622	1	112	tags=8%, list=1%, signal=8%
GO_GLYCOLIPID_BIOSYNTHETIC_PROCESS	GO_GLYCOLIPID_BIOSYNTHETIC_PROCESS		45	-0.503476	-1.21409	0.193548	0.615216	1	2358	tags=20%, list=15%, signal=23%
GO_TRANSLATIONAL_INITIATION	GO_TRANSLATIONAL_INITIATION		87	-0.457748	-1.21408	0.150685	0.61378	1	2589	tags=41%, list=16%, signal=49%
GO_REGULATION_OF_INSULIN_SECRETION	GO_REGULATION_OF_INSULIN_SECRETION		116	-0.435767	-1.21388	0.146814	0.612937	1	905	tags=9%, list=6%, signal=10%
GO_ATTACHMENT_OF_SPINDLE_MICROTUBULES_TO_KINETOCHORE	GO_ATTACHMENT_OF_SPINDLE_MICROTUBULES_TO_KINETOCHORE		22	-0.558106	-1.21386	0.238193	0.611554	1	2371	tags=41%, list=15%, signal=48%
GO_PEPTIDYL_THREONINE_MODIFICATION	GO_PEPTIDYL_THREONINE_MODIFICATION		86	-0.459333	-1.21377	0.150754	0.610361	1	1744	tags=16%, list=11%, signal=18%
GO_NEURON_PROJECTION_ARBORIZATION	GO_NEURON_PROJECTION_ARBORIZATION		21	-0.565446	-1.21148	0.219844	0.615368	1	187	tags=10%, list=1%, signal=10%
GO_SULFUR_COMPOUND_BIOSYNTHETIC_PROCESS	GO_SULFUR_COMPOUND_BIOSYNTHETIC_PROCESS		126	-0.430358	-1.21018	0.144022	0.617728	1	2418	tags=24%, list=15%, signal=28%
GO_LIPID_OXIDATION	GO_LIPID_OXIDATION		80	-0.456569	-1.20897	0.164948	0.619604	1	1831	tags=16%, list=11%, signal=18%
GO_POSITIVE_REGULATION_OF_T_CELL_MEDIATED_IMMUNITY	GO_POSITIVE_REGULATION_OF_T_CELL_MEDIATED_IMMUNITY		22	-0.55336	-1.20774	0.23913	0.621499	1	743	tags=14%, list=5%, signal=14%
GO_PROTEIN_LOCALIZATION_TO_CHROMOSOME_TELOMERIC_REGION	GO_PROTEIN_LOCALIZATION_TO_CHROMOSOME_TELOMERIC_REGION		17	-0.584716	-1.20692	0.244635	0.622263	1	3561	tags=41%, list=22%, signal=53%
GO_SEX_DETERMINATION	GO_SEX_DETERMINATION		19	-0.567219	-1.20645	0.251546	0.622117	1	3018	tags=26%, list=19%, signal=32%
GO_RNA_SPLICING_VIA_TRANSESTERIFICATION_REACTIONS	GO_RNA_SPLICING_VIA_TRANSESTERIFICATION_REACTIONS		208	-0.405014	-1.20532	0.104762	0.623911	1	2542	tags=21%, list=16%, signal=24%
GO_NEGATIVE_REGULATION_OF_TELOMERE_MAINTENANCE	GO_NEGATIVE_REGULATION_OF_TELOMERE_MAINTENANCE		24	-0.55447	-1.20513	0.229814	0.62304	1	1578	tags=21%, list=10%, signal=23%
GO_ANION_TRANSPORT	GO_ANION_TRANSPORT		380	-0.377199	-1.2034	0.0669456	0.62642	1	891	tags=8%, list=6%, signal=8%
GO_TRNA_PROCESSING	GO_TRNA_PROCESSING		91	-0.445619	-1.20244	0.151899	0.627669	1	3785	tags=33%, list=24%, signal=43%
GO_NEGATIVE_REGULATION_OF_CATION_CHANNEL_ACTIVITY	GO_NEGATIVE_REGULATION_OF_CATION_CHANNEL_ACTIVITY		22	-0.555558	-1.20162	0.261506	0.628492	1	511	tags=9%, list=3%, signal=9%
GO_TELOMERE_MAINTENANCE_VIA_TELOMERE_LENGTHENING	GO_TELOMERE_MAINTENANCE_VIA_TELOMERE_LENGTHENING		50	-0.493743	-1.20084	0.187935	0.629161	1	3242	tags=34%, list=20%, signal=43%
GO_POSITIVE_REGULATION_OF_EXTRACELLULAR_MATRIX_ORGANIZATION	GO_POSITIVE_REGULATION_OF_EXTRACELLULAR_MATRIX_ORGANIZATION		15	-0.599583	-1.20056	0.264646	0.628543	1	4816	tags=60%, list=30%, signal=86%
GO_INTRINSIC_APOPTOTIC_SIGNALING_PATHWAY_IN_RESPONSE_TO_DNA_DAMAGE_BY_P53_CLASS_MEDIATOR	GO_INTRINSIC_APOPTOTIC_SIGNALING_PATHWAY_IN_RESPONSE_TO_DNA_DAMAGE_BY_P53_CLASS_MEDIATOR		30	-0.534055	-1.20004	0.209906	0.628637	1	3246	tags=33%, list=20%, signal=42%
GO_GLYCOSPHINGOLIPID_METABOLIC_PROCESS	GO_GLYCOSPHINGOLIPID_METABOLIC_PROCESS		50	-0.480133	-1.19896	0.186732	0.63003	1	2386	tags=22%, list=15%, signal=26%
GO_INNATE_IMMUNE_RESPONSE_ACTIVATING_SIGNAL_TRANSDUCTION	GO_INNATE_IMMUNE_RESPONSE_ACTIVATING_SIGNAL_TRANSDUCTION		61	-0.476645	-1.19864	0.2	0.62963	1	3210	tags=34%, list=20%, signal=43%
GO_TRANSCRIPTION_ELONGATION_FROM_RNA_POLYMERASE_II_PROMOTER	GO_TRANSCRIPTION_ELONGATION_FROM_RNA_POLYMERASE_II_PROMOTER		58	-0.47389	-1.19789	0.19	0.630361	1	3949	tags=34%, list=25%, signal=46%
GO_RECEPTOR_CATABOLIC_PROCESS	GO_RECEPTOR_CATABOLIC_PROCESS		23	-0.547725	-1.19718	0.239496	0.630946	1	1588	tags=17%, list=10%, signal=19%
GO_L_AMINO_ACID_TRANSPORT	GO_L_AMINO_ACID_TRANSPORT		47	-0.491578	-1.1971	0.201342	0.629731	1	2292	tags=23%, list=14%, signal=27%
GO_MRNA_PROCESSING	GO_MRNA_PROCESSING		308	-0.387844	-1.19562	0.113879	0.632434	1	2542	tags=21%, list=16%, signal=24%
GO_SIGNAL_TRANSDUCTION_INVOLVED_IN_CELL_CYCLE_CHECKPOINT	GO_SIGNAL_TRANSDUCTION_INVOLVED_IN_CELL_CYCLE_CHECKPOINT		60	-0.466693	-1.19554	0.203753	0.631235	1	2079	tags=23%, list=13%, signal=27%
GO_REGULATION_OF_NITRIC_OXIDE_BIOSYNTHETIC_PROCESS	GO_REGULATION_OF_NITRIC_OXIDE_BIOSYNTHETIC_PROCESS		36	-0.505087	-1.19551	0.209302	0.629901	1	1521	tags=11%, list=10%, signal=12%
GO_DNA_TEMPLATED_TRANSCRIPTION_ELONGATION	GO_DNA_TEMPLATED_TRANSCRIPTION_ELONGATION		80	-0.448825	-1.19506	0.168367	0.629795	1	3949	tags=36%, list=25%, signal=48%
GO_RNA_EXPORT_FROM_NUCLEUS	GO_RNA_EXPORT_FROM_NUCLEUS		84	-0.447131	-1.19481	0.172324	0.629081	1	2357	tags=21%, list=15%, signal=25%
GO_REGULATION_OF_RNA_SPLICING	GO_REGULATION_OF_RNA_SPLICING		89	-0.44326	-1.19423	0.169271	0.629395	1	2357	tags=27%, list=15%, signal=31%
GO_POSITIVE_REGULATION_OF_REACTIVE_OXYGEN_SPECIES_BIOSYNTHETIC_PROCESS	GO_POSITIVE_REGULATION_OF_REACTIVE_OXYGEN_SPECIES_BIOSYNTHETIC_PROCESS		30	-0.516132	-1.19281	0.235908	0.632058	1	30	tags=3%, list=0%, signal=3%
GO_PHOSPHOLIPID_BIOSYNTHETIC_PROCESS	GO_PHOSPHOLIPID_BIOSYNTHETIC_PROCESS		193	-0.400053	-1.19217	0.126582	0.632479	1	1188	tags=8%, list=7%, signal=8%
GO_TRANSCRIPTION_COUPLED_NUCLEOTIDE_EXCISION_REPAIR	GO_TRANSCRIPTION_COUPLED_NUCLEOTIDE_EXCISION_REPAIR		52	-0.481101	-1.19053	0.209135	0.635634	1	1911	tags=21%, list=12%, signal=24%
GO_LEUKOCYTE_MIGRATION	GO_LEUKOCYTE_MIGRATION		219	-0.39458	-1.19027	0.115132	0.634882	1	905	tags=8%, list=6%, signal=9%
GO_ANTIGEN_PROCESSING_AND_PRESENTATION_OF_EXOGENOUS_PEPTIDE_ANTIGEN_VIA_MHC_CLASS_I	GO_ANTIGEN_PROCESSING_AND_PRESENTATION_OF_EXOGENOUS_PEPTIDE_ANTIGEN_VIA_MHC_CLASS_I		49	-0.482522	-1.18995	0.210811	0.634415	1	2682	tags=35%, list=17%, signal=42%
GO_DEFENSE_RESPONSE_TO_VIRUS	GO_DEFENSE_RESPONSE_TO_VIRUS		124	-0.424472	-1.18876	0.144385	0.636515	1	3281	tags=29%, list=21%, signal=36%
GO_REGULATION_OF_TELOMERE_MAINTENANCE	GO_REGULATION_OF_TELOMERE_MAINTENANCE		57	-0.469187	-1.18867	0.214106	0.635399	1	3018	tags=30%, list=19%, signal=37%
GO_POSITIVE_REGULATION_OF_PATHWAY_RESTRICTED_SMAD_PROTEIN_PHOSPHORYLATION	GO_POSITIVE_REGULATION_OF_PATHWAY_RESTRICTED_SMAD_PROTEIN_PHOSPHORYLATION		29	-0.526827	-1.18807	0.242009	0.635692	1	1491	tags=21%, list=9%, signal=23%
GO_WATER_HOMEOSTASIS	GO_WATER_HOMEOSTASIS		40	-0.500768	-1.18771	0.230415	0.635317	1	786	tags=13%, list=5%, signal=13%
GO_ATP_TRANSPORT	GO_ATP_TRANSPORT		19	-0.571029	-1.18741	0.230937	0.634708	1	1031	tags=16%, list=6%, signal=17%
GO_EXECUTION_PHASE_OF_APOPTOSIS	GO_EXECUTION_PHASE_OF_APOPTOSIS		49	-0.48172	-1.18587	0.224771	0.63762	1	2461	tags=27%, list=15%, signal=31%
GO_POSITIVE_REGULATION_OF_MUSCLE_TISSUE_DEVELOPMENT	GO_POSITIVE_REGULATION_OF_MUSCLE_TISSUE_DEVELOPMENT		48	-0.483422	-1.18524	0.195599	0.637887	1	38	tags=4%, list=0%, signal=4%
GO_REGULATION_OF_VACUOLE_ORGANIZATION	GO_REGULATION_OF_VACUOLE_ORGANIZATION		34	-0.504501	-1.18524	0.239374	0.636518	1	2781	tags=26%, list=17%, signal=32%
GO_RESPONSE_TO_CORTICOSTEROID	GO_RESPONSE_TO_CORTICOSTEROID		102	-0.427192	-1.18447	0.171958	0.637269	1	811	tags=13%, list=5%, signal=13%
GO_REGULATION_OF_CELLULAR_RESPONSE_TO_INSULIN_STIMULUS	GO_REGULATION_OF_CELLULAR_RESPONSE_TO_INSULIN_STIMULUS		48	-0.480493	-1.18411	0.222482	0.636894	1	905	tags=17%, list=6%, signal=18%
GO_NUCLEOTIDE_EXCISION_REPAIR	GO_NUCLEOTIDE_EXCISION_REPAIR		76	-0.443368	-1.18382	0.199501	0.636391	1	3101	tags=25%, list=19%, signal=31%
GO_REGULATION_OF_CELL_CYCLE_ARREST	GO_REGULATION_OF_CELL_CYCLE_ARREST		77	-0.445078	-1.18067	0.204604	0.643645	1	2230	tags=25%, list=14%, signal=29%
GO_IMMUNOGLOBULIN_PRODUCTION_INVOLVED_IN_IMMUNOGLOBULIN_MEDIATED_IMMUNE_RESPONSE	GO_IMMUNOGLOBULIN_PRODUCTION_INVOLVED_IN_IMMUNOGLOBULIN_MEDIATED_IMMUNE_RESPONSE		34	-0.517189	-1.1797	0.235	0.645037	1	1578	tags=18%, list=10%, signal=20%
GO_ZYMOGEN_ACTIVATION	GO_ZYMOGEN_ACTIVATION		31	-0.514626	-1.17837	0.24537	0.647555	1	525	tags=16%, list=3%, signal=17%
GO_MATURATION_OF_5_8S_RRNA	GO_MATURATION_OF_5_8S_RRNA		25	-0.54303	-1.17832	0.253863	0.646318	1	3570	tags=40%, list=22%, signal=51%
GO_PROTEIN_TARGETING	GO_PROTEIN_TARGETING		263	-0.386794	-1.17828	0.113553	0.645095	1	3450	tags=31%, list=22%, signal=39%
GO_CELLULAR_RESPONSE_TO_TOXIC_SUBSTANCE	GO_CELLULAR_RESPONSE_TO_TOXIC_SUBSTANCE		62	-0.462228	-1.17824	0.21875	0.643828	1	2144	tags=29%, list=13%, signal=33%
GO_POSITIVE_REGULATION_OF_MYOTUBE_DIFFERENTIATION	GO_POSITIVE_REGULATION_OF_MYOTUBE_DIFFERENTIATION		19	-0.552731	-1.17815	0.257384	0.642713	1	8	tags=5%, list=0%, signal=5%
GO_RNA_5_END_PROCESSING	GO_RNA_5_END_PROCESSING		18	-0.570635	-1.17752	0.275269	0.643031	1	3067	tags=33%, list=19%, signal=41%
GO_RESPONSE_TO_TOXIC_SUBSTANCE	GO_RESPONSE_TO_TOXIC_SUBSTANCE		133	-0.421868	-1.17734	0.176638	0.642203	1	2144	tags=29%, list=13%, signal=33%
GO_INTESTINAL_ABSORPTION	GO_INTESTINAL_ABSORPTION		24	-0.531718	-1.17645	0.245322	0.643317	1	882	tags=21%, list=6%, signal=22%
GO_WATER_SOLUBLE_VITAMIN_METABOLIC_PROCESS	GO_WATER_SOLUBLE_VITAMIN_METABOLIC_PROCESS		50	-0.473967	-1.17409	0.187348	0.648456	1	1801	tags=18%, list=11%, signal=20%
GO_UTERUS_DEVELOPMENT	GO_UTERUS_DEVELOPMENT		19	-0.55264	-1.17322	0.28125	0.649586	1	2	tags=5%, list=0%, signal=5%
GO_EXCRETION	GO_EXCRETION		34	-0.501695	-1.17204	0.248826	0.651643	1	1483	tags=18%, list=9%, signal=19%
GO_NUCLEOSIDE_DIPHOSPHATE_METABOLIC_PROCESS	GO_NUCLEOSIDE_DIPHOSPHATE_METABOLIC_PROCESS		105	-0.424213	-1.17086	0.173554	0.653594	1	1388	tags=12%, list=9%, signal=13%
GO_CELLULAR_IRON_ION_HOMEOSTASIS	GO_CELLULAR_IRON_ION_HOMEOSTASIS		32	-0.514958	-1.16911	0.242826	0.656908	1	1405	tags=16%, list=9%, signal=17%
GO_REGULATION_OF_ORGANIC_ACID_TRANSPORT	GO_REGULATION_OF_ORGANIC_ACID_TRANSPORT		39	-0.491884	-1.16891	0.247265	0.656102	1	635	tags=13%, list=4%, signal=13%
GO_NEUROTRANSMITTER_RECEPTOR_TRANSPORT	GO_NEUROTRANSMITTER_RECEPTOR_TRANSPORT		24	-0.528308	-1.16821	0.276824	0.656752	1	810	tags=13%, list=5%, signal=13%
GO_GLYCOSYLATION	GO_GLYCOSYLATION		161	-0.408072	-1.16566	0.165138	0.662588	1	1310	tags=12%, list=8%, signal=13%
GO_CARBOHYDRATE_METABOLIC_PROCESS	GO_CARBOHYDRATE_METABOLIC_PROCESS		382	-0.364439	-1.16417	0.120482	0.665498	1	2059	tags=15%, list=13%, signal=17%
GO_POSITIVE_REGULATION_OF_MITOTIC_NUCLEAR_DIVISION	GO_POSITIVE_REGULATION_OF_MITOTIC_NUCLEAR_DIVISION		36	-0.493211	-1.16333	0.251111	0.66653	1	855	tags=17%, list=5%, signal=18%
GO_RNA_DEPENDENT_DNA_BIOSYNTHETIC_PROCESS	GO_RNA_DEPENDENT_DNA_BIOSYNTHETIC_PROCESS		45	-0.483168	-1.16276	0.247706	0.666787	1	1423	tags=20%, list=9%, signal=22%
GO_HEART_TRABECULA_MORPHOGENESIS	GO_HEART_TRABECULA_MORPHOGENESIS		23	-0.544493	-1.16255	0.282276	0.666081	1	1064	tags=17%, list=7%, signal=19%
GO_GLUCOSE_METABOLIC_PROCESS	GO_GLUCOSE_METABOLIC_PROCESS		142	-0.410093	-1.16205	0.176471	0.666201	1	1925	tags=16%, list=12%, signal=18%
GO_UBIQUINONE_METABOLIC_PROCESS	GO_UBIQUINONE_METABOLIC_PROCESS		15	-0.58284	-1.16161	0.280255	0.666032	1	1089	tags=20%, list=7%, signal=21%
GO_FEMALE_SEX_DIFFERENTIATION	GO_FEMALE_SEX_DIFFERENTIATION		90	-0.437725	-1.16138	0.204244	0.665353	1	837	tags=13%, list=5%, signal=14%
GO_DETOXIFICATION	GO_DETOXIFICATION		62	-0.454655	-1.16107	0.2267	0.664908	1	2144	tags=27%, list=13%, signal=32%
GO_PHARYNGEAL_SYSTEM_DEVELOPMENT	GO_PHARYNGEAL_SYSTEM_DEVELOPMENT		17	-0.551245	-1.15985	0.281124	0.66707	1	641	tags=18%, list=4%, signal=18%
GO_MITOTIC_G1_S_TRANSITION_CHECKPOINT	GO_MITOTIC_G1_S_TRANSITION_CHECKPOINT		51	-0.471286	-1.15918	0.233333	0.667516	1	1420	tags=22%, list=9%, signal=24%
GO_CELLULAR_BIOGENIC_AMINE_METABOLIC_PROCESS	GO_CELLULAR_BIOGENIC_AMINE_METABOLIC_PROCESS		26	-0.522663	-1.15904	0.254005	0.66659	1	574	tags=8%, list=4%, signal=8%
GO_GLUTATHIONE_METABOLIC_PROCESS	GO_GLUTATHIONE_METABOLIC_PROCESS		26	-0.527991	-1.159	0.276824	0.665346	1	3176	tags=42%, list=20%, signal=53%
GO_RESPONSE_TO_INTERFERON_GAMMA	GO_RESPONSE_TO_INTERFERON_GAMMA		88	-0.430196	-1.15897	0.206897	0.664104	1	953	tags=14%, list=6%, signal=14%
GO_MITOTIC_SPINDLE_ORGANIZATION	GO_MITOTIC_SPINDLE_ORGANIZATION		77	-0.451317	-1.15894	0.24031	0.662896	1	1761	tags=27%, list=11%, signal=31%
GO_THYMUS_DEVELOPMENT	GO_THYMUS_DEVELOPMENT		36	-0.484182	-1.15845	0.259825	0.662991	1	2322	tags=25%, list=15%, signal=29%
GO_REGULATION_OF_PROTEIN_CATABOLIC_PROCESS	GO_REGULATION_OF_PROTEIN_CATABOLIC_PROCESS		266	-0.375639	-1.15814	0.140411	0.662527	1	1589	tags=12%, list=10%, signal=13%
GO_POSITIVE_REGULATION_OF_STEROID_METABOLIC_PROCESS	GO_POSITIVE_REGULATION_OF_STEROID_METABOLIC_PROCESS		20	-0.537081	-1.15781	0.270876	0.662188	1	1511	tags=15%, list=9%, signal=17%
GO_REGULATION_OF_AUTOPHAGOSOME_ASSEMBLY	GO_REGULATION_OF_AUTOPHAGOSOME_ASSEMBLY		26	-0.521559	-1.1575	0.248366	0.661757	1	2781	tags=31%, list=17%, signal=37%
GO_RIBOSE_PHOSPHATE_BIOSYNTHETIC_PROCESS	GO_RIBOSE_PHOSPHATE_BIOSYNTHETIC_PROCESS		125	-0.417965	-1.15617	0.217009	0.664144	1	2262	tags=25%, list=14%, signal=29%
GO_ALCOHOL_METABOLIC_PROCESS	GO_ALCOHOL_METABOLIC_PROCESS		239	-0.375449	-1.15466	0.115242	0.66703	1	2129	tags=16%, list=13%, signal=18%
GO_CALCIUM_DEPENDENT_CELL_CELL_ADHESION_VIA_PLASMA_MEMBRANE_CELL_ADHESION_MOLECULES	GO_CALCIUM_DEPENDENT_CELL_CELL_ADHESION_VIA_PLASMA_MEMBRANE_CELL_ADHESION_MOLECULES		19	-0.555379	-1.1529	0.285141	0.670614	1	760	tags=11%, list=5%, signal=11%
GO_PROTEIN_LOCALIZATION_TO_ENDOPLASMIC_RETICULUM	GO_PROTEIN_LOCALIZATION_TO_ENDOPLASMIC_RETICULUM		67	-0.438406	-1.1523	0.221939	0.671076	1	2895	tags=40%, list=18%, signal=49%
GO_REGULATION_OF_AUTOPHAGY	GO_REGULATION_OF_AUTOPHAGY		231	-0.37848	-1.15204	0.149826	0.670525	1	1324	tags=11%, list=8%, signal=12%
GO_CELLULAR_NITROGEN_COMPOUND_CATABOLIC_PROCESS	GO_CELLULAR_NITROGEN_COMPOUND_CATABOLIC_PROCESS		351	-0.36538	-1.15155	0.146245	0.670552	1	2461	tags=24%, list=15%, signal=28%
GO_SECRETORY_GRANULE_ORGANIZATION	GO_SECRETORY_GRANULE_ORGANIZATION		21	-0.530165	-1.15052	0.264574	0.672172	1	206	tags=10%, list=1%, signal=10%
GO_SPLICEOSOMAL_SNRNP_ASSEMBLY	GO_SPLICEOSOMAL_SNRNP_ASSEMBLY		24	-0.520914	-1.15046	0.267261	0.67106	1	2542	tags=21%, list=16%, signal=25%
GO_REGULATION_OF_MRNA_SPLICING_VIA_SPLICEOSOME	GO_REGULATION_OF_MRNA_SPLICING_VIA_SPLICEOSOME		66	-0.445387	-1.14895	0.2325	0.674102	1	2357	tags=24%, list=15%, signal=28%
GO_FATTY_ACID_METABOLIC_PROCESS	GO_FATTY_ACID_METABOLIC_PROCESS		237	-0.376201	-1.14849	0.154386	0.674137	1	1671	tags=16%, list=10%, signal=18%
GO_REGULATION_OF_INFLAMMATORY_RESPONSE	GO_REGULATION_OF_INFLAMMATORY_RESPONSE		180	-0.397064	-1.14829	0.181269	0.673376	1	847	tags=5%, list=5%, signal=5%
GO_GLUCOCORTICOID_METABOLIC_PROCESS	GO_GLUCOCORTICOID_METABOLIC_PROCESS		17	-0.557433	-1.14816	0.28876	0.672414	1	641	tags=24%, list=4%, signal=24%
GO_O_GLYCAN_PROCESSING	GO_O_GLYCAN_PROCESSING		23	-0.517715	-1.14797	0.278396	0.671675	1	2516	tags=30%, list=16%, signal=36%
GO_ORGANIC_ANION_TRANSPORT	GO_ORGANIC_ANION_TRANSPORT		303	-0.368354	-1.14791	0.161049	0.67059	1	649	tags=7%, list=4%, signal=7%
GO_RESPONSE_TO_ALCOHOL	GO_RESPONSE_TO_ALCOHOL		142	-0.403455	-1.14766	0.212465	0.670045	1	811	tags=14%, list=5%, signal=15%
GO_PROTEIN_LOCALIZATION_TO_MITOCHONDRION	GO_PROTEIN_LOCALIZATION_TO_MITOCHONDRION		88	-0.418354	-1.14656	0.18509	0.671854	1	3528	tags=32%, list=22%, signal=41%
GO_ESTABLISHMENT_OF_MITOTIC_SPINDLE_LOCALIZATION	GO_ESTABLISHMENT_OF_MITOTIC_SPINDLE_LOCALIZATION		24	-0.537526	-1.14494	0.298729	0.675229	1	1078	tags=13%, list=7%, signal=13%
GO_RESPONSE_TO_VITAMIN	GO_RESPONSE_TO_VITAMIN		63	-0.439992	-1.14426	0.2375	0.67578	1	965	tags=14%, list=6%, signal=15%
GO_CELLULAR_RESPONSE_TO_INSULIN_STIMULUS	GO_CELLULAR_RESPONSE_TO_INSULIN_STIMULUS		148	-0.401939	-1.14403	0.203488	0.675199	1	905	tags=9%, list=6%, signal=10%
GO_ZINC_ION_TRANSPORT	GO_ZINC_ION_TRANSPORT		18	-0.557959	-1.14319	0.333333	0.676303	1	1336	tags=17%, list=8%, signal=18%
GO_RESPONSE_TO_ANTIBIOTIC	GO_RESPONSE_TO_ANTIBIOTIC		34	-0.494346	-1.14145	0.263617	0.679812	1	2328	tags=26%, list=15%, signal=31%
GO_CARBOHYDRATE_DERIVATIVE_BIOSYNTHETIC_PROCESS	GO_CARBOHYDRATE_DERIVATIVE_BIOSYNTHETIC_PROCESS		431	-0.359498	-1.14132	0.12	0.678903	1	2418	tags=19%, list=15%, signal=22%
GO_GLAND_DEVELOPMENT	GO_GLAND_DEVELOPMENT		301	-0.370717	-1.14131	0.167939	0.677651	1	882	tags=9%, list=6%, signal=9%
GO_REGULATION_OF_TRANSCRIPTION_ELONGATION_FROM_RNA_POLYMERASE_II_PROMOTER	GO_REGULATION_OF_TRANSCRIPTION_ELONGATION_FROM_RNA_POLYMERASE_II_PROMOTER		24	-0.52465	-1.13974	0.276688	0.680615	1	1984	tags=21%, list=12%, signal=24%
GO_G0_TO_G1_TRANSITION	GO_G0_TO_G1_TRANSITION		32	-0.489235	-1.13839	0.260771	0.683122	1	1637	tags=16%, list=10%, signal=17%
GO_CELLULAR_RESPONSE_TO_HORMONE_STIMULUS	GO_CELLULAR_RESPONSE_TO_HORMONE_STIMULUS		401	-0.359274	-1.13757	0.15859	0.684173	1	2075	tags=16%, list=13%, signal=18%
GO_MRNA_TRANSPORT	GO_MRNA_TRANSPORT		96	-0.412019	-1.13583	0.230576	0.687796	1	2357	tags=22%, list=15%, signal=26%
GO_POSITIVE_REGULATION_OF_CELL_CYCLE_ARREST	GO_POSITIVE_REGULATION_OF_CELL_CYCLE_ARREST		63	-0.442973	-1.1349	0.257831	0.689148	1	2230	tags=27%, list=14%, signal=31%
GO_RESPONSE_TO_ZINC_ION	GO_RESPONSE_TO_ZINC_ION		26	-0.523173	-1.13448	0.299376	0.689053	1	455	tags=12%, list=3%, signal=12%
GO_PEPTIDE_BIOSYNTHETIC_PROCESS	GO_PEPTIDE_BIOSYNTHETIC_PROCESS		408	-0.359183	-1.13302	0.125	0.691948	1	3130	tags=30%, list=20%, signal=36%
GO_HEART_FORMATION	GO_HEART_FORMATION		20	-0.536179	-1.13089	0.3	0.696769	1	21	tags=5%, list=0%, signal=5%
GO_ERROR_FREE_TRANSLESION_SYNTHESIS	GO_ERROR_FREE_TRANSLESION_SYNTHESIS		15	-0.552779	-1.13043	0.308977	0.696772	1	1741	tags=27%, list=11%, signal=30%
GO_AMMONIUM_ION_METABOLIC_PROCESS	GO_AMMONIUM_ION_METABOLIC_PROCESS		17	-0.550367	-1.12923	0.339093	0.698937	1	16	tags=6%, list=0%, signal=6%
GO_NEGATIVE_REGULATION_OF_CELL_CYCLE_PROCESS	GO_NEGATIVE_REGULATION_OF_CELL_CYCLE_PROCESS		232	-0.375038	-1.12852	0.20068	0.699712	1	2456	tags=24%, list=15%, signal=28%
GO_ADHERENS_JUNCTION_ORGANIZATION	GO_ADHERENS_JUNCTION_ORGANIZATION		41	-0.460903	-1.12817	0.289855	0.699455	1	1879	tags=22%, list=12%, signal=25%
GO_REGULATION_OF_SECRETION	GO_REGULATION_OF_SECRETION		416	-0.352961	-1.12742	0.165217	0.700255	1	953	tags=8%, list=6%, signal=8%
GO_NUCLEUS_LOCALIZATION	GO_NUCLEUS_LOCALIZATION		20	-0.526944	-1.12725	0.327549	0.699475	1	650	tags=15%, list=4%, signal=16%
GO_NUCLEOTIDE_EXCISION_REPAIR_PREINCISION_COMPLEX_STABILIZATION	GO_NUCLEOTIDE_EXCISION_REPAIR_PREINCISION_COMPLEX_STABILIZATION		16	-0.565447	-1.12581	0.32766	0.702201	1	1741	tags=25%, list=11%, signal=28%
GO_SCF_DEPENDENT_PROTEASOMAL_UBIQUITIN_DEPENDENT_PROTEIN_CATABOLIC_PROCESS	GO_SCF_DEPENDENT_PROTEASOMAL_UBIQUITIN_DEPENDENT_PROTEIN_CATABOLIC_PROCESS		64	-0.443257	-1.12503	0.267677	0.703056	1	3209	tags=34%, list=20%, signal=43%
GO_REGULATION_OF_ERBB_SIGNALING_PATHWAY	GO_REGULATION_OF_ERBB_SIGNALING_PATHWAY		61	-0.439401	-1.12471	0.285714	0.702765	1	1078	tags=10%, list=7%, signal=11%
GO_NEGATIVE_REGULATION_OF_ERBB_SIGNALING_PATHWAY	GO_NEGATIVE_REGULATION_OF_ERBB_SIGNALING_PATHWAY		35	-0.481938	-1.12438	0.298405	0.702408	1	1445	tags=17%, list=9%, signal=19%
GO_RESPONSE_TO_IRON_ION	GO_RESPONSE_TO_IRON_ION		19	-0.543589	-1.12414	0.308696	0.701802	1	2322	tags=26%, list=15%, signal=31%
GO_REGULATION_OF_CARBOHYDRATE_CATABOLIC_PROCESS	GO_REGULATION_OF_CARBOHYDRATE_CATABOLIC_PROCESS		65	-0.433787	-1.12132	0.28133	0.708388	1	1330	tags=15%, list=8%, signal=17%
GO_RNA_CATABOLIC_PROCESS	GO_RNA_CATABOLIC_PROCESS		245	-0.364347	-1.12098	0.176271	0.708102	1	2843	tags=31%, list=18%, signal=38%
GO_NEGATIVE_REGULATION_OF_IMMUNE_SYSTEM_PROCESS	GO_NEGATIVE_REGULATION_OF_IMMUNE_SYSTEM_PROCESS		231	-0.368112	-1.12065	0.202614	0.707736	1	1629	tags=12%, list=10%, signal=13%
GO_HOMEOSTASIS_OF_NUMBER_OF_CELLS	GO_HOMEOSTASIS_OF_NUMBER_OF_CELLS		159	-0.3878	-1.12016	0.224684	0.707867	1	1492	tags=14%, list=9%, signal=16%
GO_NEGATIVE_REGULATION_OF_MITOTIC_CELL_CYCLE	GO_NEGATIVE_REGULATION_OF_MITOTIC_CELL_CYCLE		226	-0.37253	-1.11828	0.177536	0.71196	1	1991	tags=20%, list=12%, signal=22%
GO_POSITIVE_REGULATION_OF_MRNA_CATABOLIC_PROCESS	GO_POSITIVE_REGULATION_OF_MRNA_CATABOLIC_PROCESS		40	-0.463187	-1.11683	0.311881	0.714674	1	2008	tags=20%, list=13%, signal=23%
GO_CELLULAR_RESPONSE_TO_KETONE	GO_CELLULAR_RESPONSE_TO_KETONE		66	-0.443583	-1.11509	0.283784	0.718432	1	1637	tags=15%, list=10%, signal=17%
GO_SNRNA_METABOLIC_PROCESS	GO_SNRNA_METABOLIC_PROCESS		28	-0.5067	-1.11486	0.303371	0.717878	1	3570	tags=29%, list=22%, signal=37%
GO_ORGANOPHOSPHATE_BIOSYNTHETIC_PROCESS	GO_ORGANOPHOSPHATE_BIOSYNTHETIC_PROCESS		386	-0.348659	-1.11353	0.148936	0.720433	1	2179	tags=16%, list=14%, signal=18%
GO_CARDIAC_MUSCLE_CELL_CONTRACTION	GO_CARDIAC_MUSCLE_CELL_CONTRACTION		53	-0.449267	-1.1119	0.286802	0.723825	1	2291	tags=25%, list=14%, signal=29%
GO_ERROR_PRONE_TRANSLESION_SYNTHESIS	GO_ERROR_PRONE_TRANSLESION_SYNTHESIS		16	-0.552958	-1.11126	0.347368	0.72436	1	1741	tags=31%, list=11%, signal=35%
GO_NEGATIVE_REGULATION_OF_ION_TRANSMEMBRANE_TRANSPORT	GO_NEGATIVE_REGULATION_OF_ION_TRANSMEMBRANE_TRANSPORT		56	-0.43703	-1.11018	0.266827	0.726229	1	1888	tags=21%, list=12%, signal=24%
GO_CELLULAR_PROTEIN_COMPLEX_DISASSEMBLY	GO_CELLULAR_PROTEIN_COMPLEX_DISASSEMBLY		161	-0.385804	-1.1097	0.239482	0.726229	1	2554	tags=22%, list=16%, signal=26%
GO_HEPATICOBILIARY_SYSTEM_DEVELOPMENT	GO_HEPATICOBILIARY_SYSTEM_DEVELOPMENT		94	-0.415388	-1.10869	0.257732	0.727913	1	805	tags=9%, list=5%, signal=9%
GO_PLACENTA_DEVELOPMENT	GO_PLACENTA_DEVELOPMENT		97	-0.405242	-1.10852	0.242105	0.72717	1	1092	tags=13%, list=7%, signal=14%
GO_RESPONSE_TO_PEPTIDE_HORMONE	GO_RESPONSE_TO_PEPTIDE_HORMONE		275	-0.358381	-1.10591	0.206642	0.733525	1	953	tags=9%, list=6%, signal=9%
GO_REGULATION_OF_MICROTUBULE_CYTOSKELETON_ORGANIZATION	GO_REGULATION_OF_MICROTUBULE_CYTOSKELETON_ORGANIZATION		130	-0.393654	-1.10575	0.276471	0.732708	1	2049	tags=20%, list=13%, signal=23%
GO_NEGATIVE_REGULATION_OF_NUCLEOCYTOPLASMIC_TRANSPORT	GO_NEGATIVE_REGULATION_OF_NUCLEOCYTOPLASMIC_TRANSPORT		15	-0.561172	-1.10535	0.359081	0.732595	1	3125	tags=33%, list=20%, signal=41%
GO_DEVELOPMENT_OF_PRIMARY_FEMALE_SEXUAL_CHARACTERISTICS	GO_DEVELOPMENT_OF_PRIMARY_FEMALE_SEXUAL_CHARACTERISTICS		78	-0.423472	-1.10512	0.28496	0.731981	1	837	tags=14%, list=5%, signal=15%
GO_DETECTION_OF_LIGHT_STIMULUS	GO_DETECTION_OF_LIGHT_STIMULUS		27	-0.497875	-1.10456	0.314465	0.732294	1	403	tags=7%, list=3%, signal=8%
GO_VENTRICULAR_CARDIAC_MUSCLE_CELL_MEMBRANE_REPOLARIZATION	GO_VENTRICULAR_CARDIAC_MUSCLE_CELL_MEMBRANE_REPOLARIZATION		19	-0.514303	-1.10192	0.323232	0.738822	1	94	tags=11%, list=1%, signal=11%
GO_GLYCOSPHINGOLIPID_BIOSYNTHETIC_PROCESS	GO_GLYCOSPHINGOLIPID_BIOSYNTHETIC_PROCESS		19	-0.540098	-1.10179	0.370536	0.737912	1	696	tags=16%, list=4%, signal=16%
GO_PROTEIN_K63_LINKED_UBIQUITINATION	GO_PROTEIN_K63_LINKED_UBIQUITINATION		43	-0.449705	-1.10159	0.311164	0.737225	1	655	tags=9%, list=4%, signal=10%
GO_CELLULAR_RESPONSE_TO_CORTICOSTEROID_STIMULUS	GO_CELLULAR_RESPONSE_TO_CORTICOSTEROID_STIMULUS		42	-0.465275	-1.10128	0.323462	0.736925	1	500	tags=14%, list=3%, signal=15%
GO_DEVELOPMENTAL_PIGMENTATION	GO_DEVELOPMENTAL_PIGMENTATION		30	-0.48132	-1.10074	0.329032	0.737196	1	2322	tags=17%, list=15%, signal=19%
GO_PURINE_NUCLEOSIDE_MONOPHOSPHATE_BIOSYNTHETIC_PROCESS	GO_PURINE_NUCLEOSIDE_MONOPHOSPHATE_BIOSYNTHETIC_PROCESS		16	-0.55255	-1.1	0.357602	0.73802	1	2576	tags=31%, list=16%, signal=37%
GO_EPITHELIAL_TUBE_BRANCHING_INVOLVED_IN_LUNG_MORPHOGENESIS	GO_EPITHELIAL_TUBE_BRANCHING_INVOLVED_IN_LUNG_MORPHOGENESIS		21	-0.520894	-1.09899	0.327044	0.739614	1	1078	tags=14%, list=7%, signal=15%
GO_MITOCHONDRIAL_CALCIUM_ION_TRANSMEMBRANE_TRANSPORT	GO_MITOCHONDRIAL_CALCIUM_ION_TRANSMEMBRANE_TRANSPORT		18	-0.535648	-1.09862	0.347023	0.7395	1	3498	tags=39%, list=22%, signal=50%
GO_DEMETHYLATION	GO_DEMETHYLATION		39	-0.465158	-1.09721	0.324561	0.742275	1	2255	tags=18%, list=14%, signal=21%
GO_ESTABLISHMENT_OR_MAINTENANCE_OF_MONOPOLAR_CELL_POLARITY	GO_ESTABLISHMENT_OR_MAINTENANCE_OF_MONOPOLAR_CELL_POLARITY		15	-0.546914	-1.09687	0.361905	0.741919	1	810	tags=20%, list=5%, signal=21%
GO_PROTEIN_PROCESSING	GO_PROTEIN_PROCESSING		133	-0.388976	-1.09684	0.275862	0.740719	1	1256	tags=12%, list=8%, signal=13%
GO_RNA_CAPPING	GO_RNA_CAPPING		21	-0.511575	-1.09658	0.353579	0.740239	1	4372	tags=43%, list=27%, signal=59%
GO_TRNA_MODIFICATION	GO_TRNA_MODIFICATION		64	-0.438276	-1.09583	0.298429	0.741088	1	3785	tags=34%, list=24%, signal=45%
GO_VENTRICULAR_SYSTEM_DEVELOPMENT	GO_VENTRICULAR_SYSTEM_DEVELOPMENT		24	-0.500334	-1.09551	0.341304	0.740733	1	1137	tags=17%, list=7%, signal=18%
GO_GLUTAMINE_METABOLIC_PROCESS	GO_GLUTAMINE_METABOLIC_PROCESS		15	-0.547824	-1.09511	0.345992	0.740585	1	1840	tags=27%, list=12%, signal=30%
GO_TRANSITION_METAL_ION_TRANSPORT	GO_TRANSITION_METAL_ION_TRANSPORT		73	-0.416979	-1.09499	0.294906	0.739656	1	2803	tags=22%, list=18%, signal=26%
GO_APOPTOTIC_MITOCHONDRIAL_CHANGES	GO_APOPTOTIC_MITOCHONDRIAL_CHANGES		68	-0.422981	-1.09492	0.292929	0.738609	1	2322	tags=26%, list=15%, signal=31%
GO_NEUTRAL_LIPID_METABOLIC_PROCESS	GO_NEUTRAL_LIPID_METABOLIC_PROCESS		77	-0.422051	-1.09396	0.27907	0.740258	1	1184	tags=14%, list=7%, signal=15%
GO_RENAL_SYSTEM_PROCESS	GO_RENAL_SYSTEM_PROCESS		76	-0.421777	-1.09307	0.29798	0.741688	1	644	tags=11%, list=4%, signal=11%
GO_PATHWAY_RESTRICTED_SMAD_PROTEIN_PHOSPHORYLATION	GO_PATHWAY_RESTRICTED_SMAD_PROTEIN_PHOSPHORYLATION		39	-0.457726	-1.09216	0.322967	0.74308	1	1491	tags=15%, list=9%, signal=17%
GO_FIBROBLAST_GROWTH_FACTOR_RECEPTOR_SIGNALING_PATHWAY	GO_FIBROBLAST_GROWTH_FACTOR_RECEPTOR_SIGNALING_PATHWAY		68	-0.422186	-1.09176	0.289604	0.743054	1	1586	tags=19%, list=10%, signal=21%
GO_ESTABLISHMENT_OF_PROTEIN_LOCALIZATION_TO_ORGANELLE	GO_ESTABLISHMENT_OF_PROTEIN_LOCALIZATION_TO_ORGANELLE		336	-0.346389	-1.09174	0.214876	0.741846	1	3450	tags=30%, list=22%, signal=38%
GO_ENTRY_INTO_HOST	GO_ENTRY_INTO_HOST		84	-0.414085	-1.09123	0.286076	0.742008	1	2260	tags=15%, list=14%, signal=18%
GO_ALPHA_AMINO_ACID_METABOLIC_PROCESS	GO_ALPHA_AMINO_ACID_METABOLIC_PROCESS		122	-0.383765	-1.09082	0.280453	0.741967	1	2397	tags=21%, list=15%, signal=25%
GO_PROTEIN_TRANSMEMBRANE_TRANSPORT	GO_PROTEIN_TRANSMEMBRANE_TRANSPORT		37	-0.462242	-1.09025	0.329718	0.742267	1	3543	tags=30%, list=22%, signal=38%
GO_PURINE_CONTAINING_COMPOUND_CATABOLIC_PROCESS	GO_PURINE_CONTAINING_COMPOUND_CATABOLIC_PROCESS		28	-0.491136	-1.08962	0.347548	0.742827	1	2284	tags=21%, list=14%, signal=25%
GO_REGULATION_OF_HEMATOPOIETIC_PROGENITOR_CELL_DIFFERENTIATION	GO_REGULATION_OF_HEMATOPOIETIC_PROGENITOR_CELL_DIFFERENTIATION		60	-0.426012	-1.08953	0.31358	0.741867	1	2406	tags=35%, list=15%, signal=41%
GO_NEGATIVE_REGULATION_OF_DEVELOPMENTAL_GROWTH	GO_NEGATIVE_REGULATION_OF_DEVELOPMENTAL_GROWTH		81	-0.407021	-1.08869	0.294118	0.74306	1	875	tags=12%, list=5%, signal=13%
GO_RESPONSE_TO_FIBROBLAST_GROWTH_FACTOR	GO_RESPONSE_TO_FIBROBLAST_GROWTH_FACTOR		90	-0.401011	-1.08863	0.311111	0.741992	1	1840	tags=19%, list=12%, signal=21%
GO_CARDIAC_MUSCLE_CELL_ACTION_POTENTIAL	GO_CARDIAC_MUSCLE_CELL_ACTION_POTENTIAL		53	-0.433425	-1.0879	0.290398	0.742761	1	2291	tags=23%, list=14%, signal=26%
GO_REGULATION_OF_TOR_SIGNALING	GO_REGULATION_OF_TOR_SIGNALING		67	-0.414286	-1.08787	0.291667	0.741618	1	3304	tags=24%, list=21%, signal=30%
GO_PROTEIN_MATURATION	GO_PROTEIN_MATURATION		172	-0.372012	-1.08779	0.276923	0.740603	1	2154	tags=16%, list=13%, signal=19%
GO_EMBRYONIC_AXIS_SPECIFICATION	GO_EMBRYONIC_AXIS_SPECIFICATION		19	-0.509622	-1.08738	0.357298	0.740595	1	601	tags=11%, list=4%, signal=11%
GO_REGULATION_OF_CELL_CYCLE_PHASE_TRANSITION	GO_REGULATION_OF_CELL_CYCLE_PHASE_TRANSITION		313	-0.354384	-1.0869	0.196154	0.740726	1	2682	tags=23%, list=17%, signal=27%
GO_SKELETAL_MUSCLE_CELL_DIFFERENTIATION	GO_SKELETAL_MUSCLE_CELL_DIFFERENTIATION		43	-0.442218	-1.08682	0.308901	0.739709	1	8	tags=2%, list=0%, signal=2%
GO_CARDIAC_MUSCLE_CELL_ACTION_POTENTIAL_INVOLVED_IN_CONTRACTION	GO_CARDIAC_MUSCLE_CELL_ACTION_POTENTIAL_INVOLVED_IN_CONTRACTION		40	-0.443228	-1.08605	0.31477	0.740638	1	1483	tags=15%, list=9%, signal=16%
GO_REGULATION_OF_NUCLEOTIDE_METABOLIC_PROCESS	GO_REGULATION_OF_NUCLEOTIDE_METABOLIC_PROCESS		77	-0.411449	-1.08586	0.328652	0.739993	1	1541	tags=18%, list=10%, signal=20%
GO_RECEPTOR_LOCALIZATION_TO_SYNAPSE	GO_RECEPTOR_LOCALIZATION_TO_SYNAPSE		39	-0.455761	-1.08373	0.33713	0.744954	1	1282	tags=13%, list=8%, signal=14%
GO_NUCLEOTIDE_EXCISION_REPAIR_PREINCISION_COMPLEX_ASSEMBLY	GO_NUCLEOTIDE_EXCISION_REPAIR_PREINCISION_COMPLEX_ASSEMBLY		20	-0.511068	-1.08368	0.375	0.743867	1	1741	tags=20%, list=11%, signal=22%
GO_PURINE_CONTAINING_COMPOUND_BIOSYNTHETIC_PROCESS	GO_PURINE_CONTAINING_COMPOUND_BIOSYNTHETIC_PROCESS		127	-0.38538	-1.08335	0.277612	0.74357	1	2262	tags=24%, list=14%, signal=27%
GO_POSITIVE_REGULATION_OF_CYSTEINE_TYPE_ENDOPEPTIDASE_ACTIVITY	GO_POSITIVE_REGULATION_OF_CYSTEINE_TYPE_ENDOPEPTIDASE_ACTIVITY		79	-0.41276	-1.08255	0.313316	0.744558	1	2362	tags=22%, list=15%, signal=25%
GO_EMBRYONIC_PLACENTA_DEVELOPMENT	GO_EMBRYONIC_PLACENTA_DEVELOPMENT		58	-0.414838	-1.08222	0.330864	0.74432	1	1092	tags=12%, list=7%, signal=13%
GO_DNA_DEALKYLATION	GO_DNA_DEALKYLATION		20	-0.511094	-1.08179	0.398633	0.744309	1	4899	tags=50%, list=31%, signal=72%
GO_MACROAUTOPHAGY	GO_MACROAUTOPHAGY		207	-0.364306	-1.08073	0.270463	0.74611	1	1161	tags=9%, list=7%, signal=9%
GO_ESTABLISHMENT_OF_CELL_POLARITY	GO_ESTABLISHMENT_OF_CELL_POLARITY		102	-0.397934	-1.08046	0.295858	0.745679	1	1288	tags=10%, list=8%, signal=11%
GO_LIPID_MODIFICATION	GO_LIPID_MODIFICATION		181	-0.368307	-1.07985	0.273006	0.746263	1	1831	tags=10%, list=11%, signal=12%
GO_POSITIVE_REGULATION_OF_POSTTRANSCRIPTIONAL_GENE_SILENCING	GO_POSITIVE_REGULATION_OF_POSTTRANSCRIPTIONAL_GENE_SILENCING		20	-0.512135	-1.0788	0.389497	0.748171	1	560	tags=15%, list=4%, signal=16%
GO_ICOSANOID_METABOLIC_PROCESS	GO_ICOSANOID_METABOLIC_PROCESS		52	-0.432423	-1.07809	0.329384	0.748971	1	1931	tags=19%, list=12%, signal=22%
GO_MORPHOGENESIS_OF_AN_EPITHELIAL_FOLD	GO_MORPHOGENESIS_OF_AN_EPITHELIAL_FOLD		15	-0.551455	-1.07755	0.376392	0.749341	1	641	tags=20%, list=4%, signal=21%
GO_CELLULAR_RESPONSE_TO_PEPTIDE_HORMONE_STIMULUS	GO_CELLULAR_RESPONSE_TO_PEPTIDE_HORMONE_STIMULUS		208	-0.357365	-1.07714	0.255102	0.749233	1	905	tags=9%, list=6%, signal=9%
GO_GLYCEROLIPID_BIOSYNTHETIC_PROCESS	GO_GLYCEROLIPID_BIOSYNTHETIC_PROCESS		188	-0.364012	-1.07609	0.292254	0.751041	1	742	tags=7%, list=5%, signal=8%
GO_REGULATION_OF_DEFENSE_RESPONSE	GO_REGULATION_OF_DEFENSE_RESPONSE		344	-0.342901	-1.07572	0.241667	0.750941	1	1706	tags=12%, list=11%, signal=13%
GO_REGULATION_OF_OXIDATIVE_STRESS_INDUCED_CELL_DEATH	GO_REGULATION_OF_OXIDATIVE_STRESS_INDUCED_CELL_DEATH		42	-0.448107	-1.07554	0.344828	0.750231	1	2397	tags=29%, list=15%, signal=34%
GO_HIPPO_SIGNALING	GO_HIPPO_SIGNALING		27	-0.479497	-1.07458	0.364224	0.751734	1	3464	tags=30%, list=22%, signal=38%
GO_HORMONE_MEDIATED_SIGNALING_PATHWAY	GO_HORMONE_MEDIATED_SIGNALING_PATHWAY		122	-0.386659	-1.07449	0.289406	0.750746	1	1897	tags=15%, list=12%, signal=17%
GO_INFLAMMATORY_RESPONSE	GO_INFLAMMATORY_RESPONSE		368	-0.337414	-1.07441	0.208	0.749735	1	847	tags=4%, list=5%, signal=4%
GO_PROTEIN_TARGETING_TO_MITOCHONDRION	GO_PROTEIN_TARGETING_TO_MITOCHONDRION		64	-0.415488	-1.07414	0.337662	0.749327	1	1256	tags=16%, list=8%, signal=17%
GO_SOMATIC_RECOMBINATION_OF_IMMUNOGLOBULIN_GENE_SEGMENTS	GO_SOMATIC_RECOMBINATION_OF_IMMUNOGLOBULIN_GENE_SEGMENTS		33	-0.465841	-1.07321	0.349425	0.750787	1	1578	tags=15%, list=10%, signal=17%
GO_RESPONSE_TO_DSRNA	GO_RESPONSE_TO_DSRNA		31	-0.469506	-1.07269	0.374713	0.75106	1	2287	tags=29%, list=14%, signal=34%
GO_NEGATIVE_REGULATION_OF_PROTEIN_ACETYLATION	GO_NEGATIVE_REGULATION_OF_PROTEIN_ACETYLATION		16	-0.534838	-1.0725	0.373541	0.750437	1	3675	tags=44%, list=23%, signal=57%
GO_REGULATION_OF_PEPTIDE_HORMONE_SECRETION	GO_REGULATION_OF_PEPTIDE_HORMONE_SECRETION		133	-0.381104	-1.07205	0.294444	0.750478	1	1064	tags=10%, list=7%, signal=10%
GO_ACIDIC_AMINO_ACID_TRANSPORT	GO_ACIDIC_AMINO_ACID_TRANSPORT		52	-0.431331	-1.07196	0.318841	0.749511	1	2179	tags=19%, list=14%, signal=22%
GO_RNA_METHYLATION	GO_RNA_METHYLATION		62	-0.417712	-1.07175	0.325243	0.748916	1	2822	tags=24%, list=18%, signal=29%
GO_CELL_DEATH_IN_RESPONSE_TO_HYDROGEN_PEROXIDE	GO_CELL_DEATH_IN_RESPONSE_TO_HYDROGEN_PEROXIDE		20	-0.510581	-1.07163	0.367257	0.748047	1	2397	tags=30%, list=15%, signal=35%
GO_REGULATION_OF_PEPTIDYL_THREONINE_PHOSPHORYLATION	GO_REGULATION_OF_PEPTIDYL_THREONINE_PHOSPHORYLATION		30	-0.472437	-1.07079	0.344828	0.7493	1	1494	tags=17%, list=9%, signal=18%
GO_INTERLEUKIN_1_MEDIATED_SIGNALING_PATHWAY	GO_INTERLEUKIN_1_MEDIATED_SIGNALING_PATHWAY		71	-0.415438	-1.07073	0.314815	0.748269	1	2406	tags=27%, list=15%, signal=31%
GO_REGULATION_OF_TORC1_SIGNALING	GO_REGULATION_OF_TORC1_SIGNALING		25	-0.474263	-1.07048	0.354212	0.747811	1	676	tags=12%, list=4%, signal=13%
GO_NEGATIVE_REGULATION_OF_BLOOD_CIRCULATION	GO_NEGATIVE_REGULATION_OF_BLOOD_CIRCULATION		19	-0.51246	-1.07037	0.364606	0.746896	1	635	tags=16%, list=4%, signal=16%
GO_REGULATION_OF_CELLULAR_KETONE_METABOLIC_PROCESS	GO_REGULATION_OF_CELLULAR_KETONE_METABOLIC_PROCESS		124	-0.382422	-1.06984	0.33432	0.747231	1	1991	tags=20%, list=12%, signal=23%
GO_REGULATION_OF_INNATE_IMMUNE_RESPONSE	GO_REGULATION_OF_INNATE_IMMUNE_RESPONSE		142	-0.373891	-1.06942	0.288889	0.747252	1	2063	tags=21%, list=13%, signal=24%
GO_POSITIVE_REGULATION_OF_DNA_RECOMBINATION	GO_POSITIVE_REGULATION_OF_DNA_RECOMBINATION		25	-0.486381	-1.06928	0.357143	0.746438	1	862	tags=12%, list=5%, signal=13%
GO_RESPONSE_TO_FATTY_ACID	GO_RESPONSE_TO_FATTY_ACID		57	-0.434312	-1.06916	0.348485	0.745625	1	885	tags=11%, list=6%, signal=11%
GO_GLYCEROLIPID_METABOLIC_PROCESS	GO_GLYCEROLIPID_METABOLIC_PROCESS		276	-0.352329	-1.06878	0.264085	0.745534	1	1993	tags=13%, list=12%, signal=14%
GO_PROTEIN_LOCALIZATION_TO_POSTSYNAPSE	GO_PROTEIN_LOCALIZATION_TO_POSTSYNAPSE		33	-0.463411	-1.06772	0.350679	0.747327	1	1282	tags=12%, list=8%, signal=13%
GO_POSITIVE_REGULATION_OF_RESPONSE_TO_BIOTIC_STIMULUS	GO_POSITIVE_REGULATION_OF_RESPONSE_TO_BIOTIC_STIMULUS		120	-0.382452	-1.06755	0.301724	0.746674	1	3248	tags=31%, list=20%, signal=38%
GO_PIGMENT_CELL_DIFFERENTIATION	GO_PIGMENT_CELL_DIFFERENTIATION		25	-0.488257	-1.06695	0.374723	0.74722	1	106	tags=4%, list=1%, signal=4%
GO_CELLULAR_OXIDANT_DETOXIFICATION	GO_CELLULAR_OXIDANT_DETOXIFICATION		49	-0.425979	-1.06539	0.347032	0.750462	1	2144	tags=27%, list=13%, signal=31%
GO_REGULATION_OF_GLUCONEOGENESIS	GO_REGULATION_OF_GLUCONEOGENESIS		29	-0.472695	-1.06447	0.362445	0.751888	1	1470	tags=21%, list=9%, signal=23%
GO_RNA_DESTABILIZATION	GO_RNA_DESTABILIZATION		25	-0.478726	-1.06426	0.361233	0.75135	1	2008	tags=20%, list=13%, signal=23%
GO_CELLULAR_RESPONSE_TO_FATTY_ACID	GO_CELLULAR_RESPONSE_TO_FATTY_ACID		37	-0.457322	-1.06397	0.360465	0.751032	1	1840	tags=16%, list=12%, signal=18%
GO_CARDIAC_VENTRICLE_MORPHOGENESIS	GO_CARDIAC_VENTRICLE_MORPHOGENESIS		47	-0.434341	-1.06187	0.378897	0.75568	1	1313	tags=13%, list=8%, signal=14%
GO_REGULATION_OF_SISTER_CHROMATID_COHESION	GO_REGULATION_OF_SISTER_CHROMATID_COHESION		16	-0.518654	-1.06088	0.393145	0.757279	1	3327	tags=50%, list=21%, signal=63%
GO_CARBOHYDRATE_TRANSPORT	GO_CARBOHYDRATE_TRANSPORT		90	-0.398736	-1.05998	0.361257	0.758598	1	1281	tags=14%, list=8%, signal=16%
GO_INTRACELLULAR_ESTROGEN_RECEPTOR_SIGNALING_PATHWAY	GO_INTRACELLULAR_ESTROGEN_RECEPTOR_SIGNALING_PATHWAY		42	-0.432093	-1.05899	0.36534	0.760266	1	1897	tags=24%, list=12%, signal=27%
GO_NEGATIVE_REGULATION_OF_TRANSPORT	GO_NEGATIVE_REGULATION_OF_TRANSPORT		259	-0.346538	-1.0586	0.288732	0.760224	1	1545	tags=17%, list=10%, signal=18%
GO_CENTRIOLE_ASSEMBLY	GO_CENTRIOLE_ASSEMBLY		23	-0.493823	-1.05798	0.386609	0.760854	1	3250	tags=39%, list=20%, signal=49%
GO_PROTEIN_LOCALIZATION_TO_CYTOSKELETON	GO_PROTEIN_LOCALIZATION_TO_CYTOSKELETON		39	-0.446037	-1.05789	0.332589	0.759918	1	2557	tags=31%, list=16%, signal=37%
GO_REGULATION_OF_NMDA_RECEPTOR_ACTIVITY	GO_REGULATION_OF_NMDA_RECEPTOR_ACTIVITY		25	-0.490567	-1.05767	0.389381	0.759366	1	1049	tags=16%, list=7%, signal=17%
GO_MICROTUBULE_DEPOLYMERIZATION	GO_MICROTUBULE_DEPOLYMERIZATION		33	-0.464951	-1.05758	0.372197	0.758518	1	1797	tags=18%, list=11%, signal=20%
GO_GLUTAMINE_FAMILY_AMINO_ACID_METABOLIC_PROCESS	GO_GLUTAMINE_FAMILY_AMINO_ACID_METABOLIC_PROCESS		43	-0.438211	-1.05724	0.350917	0.758324	1	2787	tags=33%, list=17%, signal=39%
GO_AMINE_METABOLIC_PROCESS	GO_AMINE_METABOLIC_PROCESS		80	-0.399644	-1.05711	0.344737	0.757547	1	2406	tags=26%, list=15%, signal=31%
GO_SPINDLE_LOCALIZATION	GO_SPINDLE_LOCALIZATION		32	-0.465993	-1.05681	0.381057	0.757264	1	1078	tags=9%, list=7%, signal=10%
GO_REGULATION_OF_GLUCOSE_TRANSMEMBRANE_TRANSPORT	GO_REGULATION_OF_GLUCOSE_TRANSMEMBRANE_TRANSPORT		47	-0.431083	-1.05672	0.357488	0.756344	1	953	tags=15%, list=6%, signal=16%
GO_REGULATION_OF_RESPONSE_TO_REACTIVE_OXYGEN_SPECIES	GO_REGULATION_OF_RESPONSE_TO_REACTIVE_OXYGEN_SPECIES		24	-0.485291	-1.05646	0.408696	0.75588	1	2397	tags=29%, list=15%, signal=34%
GO_CEREBELLAR_CORTEX_DEVELOPMENT	GO_CEREBELLAR_CORTEX_DEVELOPMENT		41	-0.44517	-1.05525	0.384058	0.75805	1	905	tags=15%, list=6%, signal=15%
GO_NON_RECOMBINATIONAL_REPAIR	GO_NON_RECOMBINATIONAL_REPAIR		60	-0.431457	-1.05501	0.351899	0.757546	1	2221	tags=25%, list=14%, signal=29%
GO_CELL_CYCLE_CHECKPOINT	GO_CELL_CYCLE_CHECKPOINT		161	-0.362277	-1.05489	0.289231	0.756715	1	1465	tags=15%, list=9%, signal=16%
GO_RESPONSE_TO_INTERLEUKIN_1	GO_RESPONSE_TO_INTERLEUKIN_1		115	-0.374409	-1.05476	0.319783	0.755935	1	2406	tags=22%, list=15%, signal=25%
GO_REGULATION_OF_ACTIVIN_RECEPTOR_SIGNALING_PATHWAY	GO_REGULATION_OF_ACTIVIN_RECEPTOR_SIGNALING_PATHWAY		16	-0.518728	-1.05441	0.420082	0.755832	1	1586	tags=19%, list=10%, signal=21%
GO_POSITIVE_REGULATION_OF_TELOMERE_MAINTENANCE	GO_POSITIVE_REGULATION_OF_TELOMERE_MAINTENANCE		33	-0.457871	-1.0542	0.382151	0.7553	1	3242	tags=39%, list=20%, signal=49%
GO_POSITIVE_REGULATION_OF_SMOOTHENED_SIGNALING_PATHWAY	GO_POSITIVE_REGULATION_OF_SMOOTHENED_SIGNALING_PATHWAY		28	-0.478987	-1.05415	0.403084	0.754308	1	1586	tags=18%, list=10%, signal=20%
GO_REGULATION_OF_EPITHELIAL_TO_MESENCHYMAL_TRANSITION	GO_REGULATION_OF_EPITHELIAL_TO_MESENCHYMAL_TRANSITION		72	-0.415177	-1.05349	0.368571	0.754978	1	1515	tags=15%, list=9%, signal=17%
GO_STRIATED_MUSCLE_CELL_PROLIFERATION	GO_STRIATED_MUSCLE_CELL_PROLIFERATION		40	-0.443493	-1.05323	0.391403	0.75453	1	336	tags=8%, list=2%, signal=8%
GO_ORGANIC_ACID_BIOSYNTHETIC_PROCESS	GO_ORGANIC_ACID_BIOSYNTHETIC_PROCESS		218	-0.353798	-1.05247	0.308219	0.75554	1	2132	tags=18%, list=13%, signal=20%
GO_POSITIVE_REGULATION_OF_AUTOPHAGY	GO_POSITIVE_REGULATION_OF_AUTOPHAGY		91	-0.390496	-1.05199	0.361413	0.755748	1	1477	tags=11%, list=9%, signal=12%
GO_TOR_SIGNALING	GO_TOR_SIGNALING		83	-0.395033	-1.05188	0.311856	0.754907	1	3304	tags=25%, list=21%, signal=32%
GO_CELLULAR_AMINO_ACID_CATABOLIC_PROCESS	GO_CELLULAR_AMINO_ACID_CATABOLIC_PROCESS		86	-0.406864	-1.05185	0.364583	0.75387	1	1745	tags=19%, list=11%, signal=21%
GO_ACUTE_PHASE_RESPONSE	GO_ACUTE_PHASE_RESPONSE		17	-0.511397	-1.05091	0.40795	0.755421	1	269	tags=12%, list=2%, signal=12%
GO_POSITIVE_REGULATION_OF_MRNA_METABOLIC_PROCESS	GO_POSITIVE_REGULATION_OF_MRNA_METABOLIC_PROCESS		54	-0.43177	-1.05072	0.36758	0.75481	1	2008	tags=15%, list=13%, signal=17%
GO_MITOCHONDRION_LOCALIZATION	GO_MITOCHONDRION_LOCALIZATION		32	-0.461972	-1.05027	0.37123	0.754966	1	804	tags=19%, list=5%, signal=20%
GO_POSITIVE_REGULATION_OF_CATABOLIC_PROCESS	GO_POSITIVE_REGULATION_OF_CATABOLIC_PROCESS		312	-0.338112	-1.04994	0.317518	0.75478	1	1488	tags=10%, list=9%, signal=11%
GO_MOVEMENT_IN_HOST_ENVIRONMENT	GO_MOVEMENT_IN_HOST_ENVIRONMENT		96	-0.387852	-1.04844	0.349127	0.757835	1	3125	tags=21%, list=20%, signal=26%
GO_REGULATION_OF_LIPID_METABOLIC_PROCESS	GO_REGULATION_OF_LIPID_METABOLIC_PROCESS		285	-0.340856	-1.04725	0.287823	0.760091	1	1511	tags=11%, list=9%, signal=12%
GO_LONG_CHAIN_FATTY_ACID_TRANSPORT	GO_LONG_CHAIN_FATTY_ACID_TRANSPORT		41	-0.436425	-1.04706	0.377232	0.759486	1	649	tags=10%, list=4%, signal=10%
GO_POSITIVE_REGULATION_OF_GENE_EXPRESSION_EPIGENETIC	GO_POSITIVE_REGULATION_OF_GENE_EXPRESSION_EPIGENETIC		35	-0.447194	-1.04628	0.366197	0.760556	1	2819	tags=23%, list=18%, signal=28%
GO_DNA_TEMPLATED_TRANSCRIPTION_TERMINATION	GO_DNA_TEMPLATED_TRANSCRIPTION_TERMINATION		45	-0.430489	-1.04548	0.372247	0.761686	1	2443	tags=27%, list=15%, signal=31%
GO_NEUROEPITHELIAL_CELL_DIFFERENTIATION	GO_NEUROEPITHELIAL_CELL_DIFFERENTIATION		38	-0.439967	-1.04548	0.414747	0.760597	1	1292	tags=13%, list=8%, signal=14%
GO_PROTEIN_CONTAINING_COMPLEX_LOCALIZATION	GO_PROTEIN_CONTAINING_COMPLEX_LOCALIZATION		183	-0.356238	-1.04542	0.32107	0.759645	1	2357	tags=19%, list=15%, signal=22%
GO_POSITIVE_REGULATION_OF_MITOCHONDRION_ORGANIZATION	GO_POSITIVE_REGULATION_OF_MITOCHONDRION_ORGANIZATION		78	-0.39387	-1.04508	0.359494	0.759468	1	2059	tags=21%, list=13%, signal=23%
GO_REGULATION_OF_GLUTAMATE_RECEPTOR_SIGNALING_PATHWAY	GO_REGULATION_OF_GLUTAMATE_RECEPTOR_SIGNALING_PATHWAY		41	-0.438202	-1.04448	0.380282	0.760021	1	1049	tags=10%, list=7%, signal=10%
GO_REGULATION_OF_REACTIVE_OXYGEN_SPECIES_BIOSYNTHETIC_PROCESS	GO_REGULATION_OF_REACTIVE_OXYGEN_SPECIES_BIOSYNTHETIC_PROCESS		54	-0.426958	-1.04312	0.378824	0.762688	1	1521	tags=11%, list=10%, signal=12%
GO_REGULATION_OF_CELL_CYCLE_PROCESS	GO_REGULATION_OF_CELL_CYCLE_PROCESS		498	-0.325522	-1.04271	0.269231	0.762761	1	2406	tags=21%, list=15%, signal=24%
GO_RETINOIC_ACID_RECEPTOR_SIGNALING_PATHWAY	GO_RETINOIC_ACID_RECEPTOR_SIGNALING_PATHWAY		24	-0.473614	-1.04263	0.416481	0.761847	1	567	tags=8%, list=4%, signal=9%
GO_NEGATIVE_REGULATION_OF_LYMPHOCYTE_DIFFERENTIATION	GO_NEGATIVE_REGULATION_OF_LYMPHOCYTE_DIFFERENTIATION		29	-0.463178	-1.04097	0.412736	0.765382	1	1547	tags=21%, list=10%, signal=23%
GO_PROTEIN_K48_LINKED_UBIQUITINATION	GO_PROTEIN_K48_LINKED_UBIQUITINATION		38	-0.446246	-1.04065	0.397826	0.76514	1	1674	tags=13%, list=10%, signal=15%
GO_REGULATION_OF_EXECUTION_PHASE_OF_APOPTOSIS	GO_REGULATION_OF_EXECUTION_PHASE_OF_APOPTOSIS		17	-0.502752	-1.03918	0.423158	0.768151	1	1324	tags=24%, list=8%, signal=26%
GO_CELL_REDOX_HOMEOSTASIS	GO_CELL_REDOX_HOMEOSTASIS		39	-0.436958	-1.0383	0.403302	0.76957	1	2163	tags=28%, list=14%, signal=33%
GO_NEGATIVE_REGULATION_OF_GROWTH	GO_NEGATIVE_REGULATION_OF_GROWTH		162	-0.362227	-1.03691	0.364217	0.772454	1	557	tags=9%, list=3%, signal=9%
GO_REGULATION_OF_RESPONSE_TO_OXIDATIVE_STRESS	GO_REGULATION_OF_RESPONSE_TO_OXIDATIVE_STRESS		55	-0.412275	-1.0366	0.392694	0.772289	1	2088	tags=22%, list=13%, signal=25%
GO_REGULATION_OF_STEM_CELL_PROLIFERATION	GO_REGULATION_OF_STEM_CELL_PROLIFERATION		38	-0.435527	-1.03631	0.384966	0.772009	1	3101	tags=29%, list=19%, signal=36%
GO_REGULATION_OF_DNA_TEMPLATED_TRANSCRIPTION_IN_RESPONSE_TO_STRESS	GO_REGULATION_OF_DNA_TEMPLATED_TRANSCRIPTION_IN_RESPONSE_TO_STRESS		80	-0.383379	-1.03535	0.370879	0.773611	1	3247	tags=30%, list=20%, signal=37%
GO_PROCESS_UTILIZING_AUTOPHAGIC_MECHANISM	GO_PROCESS_UTILIZING_AUTOPHAGIC_MECHANISM		351	-0.328241	-1.03462	0.342629	0.77453	1	1477	tags=9%, list=9%, signal=10%
GO_POSITIVE_REGULATION_OF_GLIAL_CELL_DIFFERENTIATION	GO_POSITIVE_REGULATION_OF_GLIAL_CELL_DIFFERENTIATION		25	-0.479117	-1.03213	0.405983	0.780613	1	617	tags=12%, list=4%, signal=12%
GO_NUCLEOTIDE_EXCISION_REPAIR_DNA_GAP_FILLING	GO_NUCLEOTIDE_EXCISION_REPAIR_DNA_GAP_FILLING		15	-0.516832	-1.03151	0.415663	0.781193	1	1741	tags=27%, list=11%, signal=30%
GO_PROTEIN_CONTAINING_COMPLEX_DISASSEMBLY	GO_PROTEIN_CONTAINING_COMPLEX_DISASSEMBLY		232	-0.340342	-1.02962	0.361563	0.785409	1	2575	tags=20%, list=16%, signal=24%
GO_INTERFERON_GAMMA_PRODUCTION	GO_INTERFERON_GAMMA_PRODUCTION		41	-0.433046	-1.02914	0.417633	0.78565	1	1521	tags=15%, list=10%, signal=16%
GO_SMOOTHENED_SIGNALING_PATHWAY	GO_SMOOTHENED_SIGNALING_PATHWAY		105	-0.368146	-1.02856	0.340599	0.786188	1	1586	tags=13%, list=10%, signal=15%
GO_NEGATIVE_REGULATION_OF_MICROTUBULE_POLYMERIZATION_OR_DEPOLYMERIZATION	GO_NEGATIVE_REGULATION_OF_MICROTUBULE_POLYMERIZATION_OR_DEPOLYMERIZATION		30	-0.460034	-1.0282	0.409091	0.786054	1	4349	tags=43%, list=27%, signal=59%
GO_POSITIVE_REGULATION_OF_MULTI_ORGANISM_PROCESS	GO_POSITIVE_REGULATION_OF_MULTI_ORGANISM_PROCESS		27	-0.462626	-1.02791	0.410714	0.7857	1	1211	tags=19%, list=8%, signal=20%
GO_REGULATION_OF_MRNA_METABOLIC_PROCESS	GO_REGULATION_OF_MRNA_METABOLIC_PROCESS		218	-0.341976	-1.02583	0.390164	0.790436	1	2534	tags=26%, list=16%, signal=31%
GO_PHOSPHATIDYLCHOLINE_METABOLIC_PROCESS	GO_PHOSPHATIDYLCHOLINE_METABOLIC_PROCESS		59	-0.408912	-1.02504	0.412214	0.791481	1	615	tags=8%, list=4%, signal=9%
GO_GLOBAL_GENOME_NUCLEOTIDE_EXCISION_REPAIR	GO_GLOBAL_GENOME_NUCLEOTIDE_EXCISION_REPAIR		18	-0.497423	-1.02466	0.445148	0.791384	1	2974	tags=22%, list=19%, signal=27%
GO_KERATINOCYTE_PROLIFERATION	GO_KERATINOCYTE_PROLIFERATION		30	-0.45846	-1.02428	0.408551	0.791315	1	1545	tags=20%, list=10%, signal=22%
GO_CELLULAR_MODIFIED_AMINO_ACID_METABOLIC_PROCESS	GO_CELLULAR_MODIFIED_AMINO_ACID_METABOLIC_PROCESS		105	-0.371517	-1.02414	0.410667	0.790645	1	2149	tags=19%, list=13%, signal=22%
GO_STEROL_HOMEOSTASIS	GO_STEROL_HOMEOSTASIS		60	-0.400914	-1.0234	0.425178	0.791612	1	897	tags=10%, list=6%, signal=11%
GO_REGULATION_OF_NEURAL_PRECURSOR_CELL_PROLIFERATION	GO_REGULATION_OF_NEURAL_PRECURSOR_CELL_PROLIFERATION		52	-0.424133	-1.02333	0.394619	0.790705	1	381	tags=10%, list=2%, signal=10%
GO_POSITIVE_REGULATION_OF_STEM_CELL_PROLIFERATION	GO_POSITIVE_REGULATION_OF_STEM_CELL_PROLIFERATION		22	-0.465328	-1.02204	0.446623	0.793153	1	500	tags=9%, list=3%, signal=9%
GO_CARDIAC_MUSCLE_CELL_MEMBRANE_REPOLARIZATION	GO_CARDIAC_MUSCLE_CELL_MEMBRANE_REPOLARIZATION		25	-0.463219	-1.02178	0.421277	0.792774	1	94	tags=8%, list=1%, signal=8%
GO_CELLULAR_MONOVALENT_INORGANIC_CATION_HOMEOSTASIS	GO_CELLULAR_MONOVALENT_INORGANIC_CATION_HOMEOSTASIS		65	-0.390449	-1.02079	0.412195	0.794461	1	1512	tags=15%, list=9%, signal=17%
GO_MIRNA_METABOLIC_PROCESS	GO_MIRNA_METABOLIC_PROCESS		19	-0.488121	-1.02012	0.44375	0.795283	1	1841	tags=16%, list=12%, signal=18%
GO_REGULATION_OF_CARDIAC_MUSCLE_CELL_ACTION_POTENTIAL	GO_REGULATION_OF_CARDIAC_MUSCLE_CELL_ACTION_POTENTIAL		20	-0.489964	-1.0198	0.465934	0.795069	1	1746	tags=20%, list=11%, signal=22%
GO_POSITIVE_REGULATION_OF_MACROAUTOPHAGY	GO_POSITIVE_REGULATION_OF_MACROAUTOPHAGY		48	-0.421011	-1.0196	0.415094	0.794537	1	743	tags=10%, list=5%, signal=11%
GO_PYRIMIDINE_CONTAINING_COMPOUND_CATABOLIC_PROCESS	GO_PYRIMIDINE_CONTAINING_COMPOUND_CATABOLIC_PROCESS		18	-0.491415	-1.01907	0.465263	0.794955	1	4127	tags=39%, list=26%, signal=52%
GO_POSITIVE_REGULATION_OF_MUSCLE_CELL_DIFFERENTIATION	GO_POSITIVE_REGULATION_OF_MUSCLE_CELL_DIFFERENTIATION		54	-0.413654	-1.01883	0.406404	0.794605	1	898	tags=9%, list=6%, signal=10%
GO_NUCLEOSIDE_TRIPHOSPHATE_BIOSYNTHETIC_PROCESS	GO_NUCLEOSIDE_TRIPHOSPHATE_BIOSYNTHETIC_PROCESS		46	-0.425047	-1.01864	0.434884	0.794016	1	2387	tags=33%, list=15%, signal=38%
GO_RESPONSE_TO_PEPTIDE	GO_RESPONSE_TO_PEPTIDE		326	-0.328461	-1.01774	0.383333	0.795388	1	953	tags=8%, list=6%, signal=8%
GO_INTERLEUKIN_12_PRODUCTION	GO_INTERLEUKIN_12_PRODUCTION		24	-0.464284	-1.01624	0.426696	0.798565	1	332	tags=13%, list=2%, signal=13%
GO_HISTONE_MONOUBIQUITINATION	GO_HISTONE_MONOUBIQUITINATION		16	-0.49819	-1.01513	0.445148	0.80062	1	3046	tags=31%, list=19%, signal=39%
GO_PRODUCTION_OF_MOLECULAR_MEDIATOR_OF_IMMUNE_RESPONSE	GO_PRODUCTION_OF_MOLECULAR_MEDIATOR_OF_IMMUNE_RESPONSE		116	-0.364335	-1.01488	0.401146	0.800222	1	1578	tags=11%, list=10%, signal=12%
GO_REGULATION_OF_CELLULAR_PH	GO_REGULATION_OF_CELLULAR_PH		54	-0.412263	-1.01437	0.418052	0.800549	1	844	tags=11%, list=5%, signal=12%
GO_MONOVALENT_INORGANIC_CATION_HOMEOSTASIS	GO_MONOVALENT_INORGANIC_CATION_HOMEOSTASIS		92	-0.374422	-1.01429	0.460106	0.799674	1	844	tags=10%, list=5%, signal=10%
GO_RESPONSE_TO_AMINO_ACID_STARVATION	GO_RESPONSE_TO_AMINO_ACID_STARVATION		35	-0.43397	-1.01217	0.434884	0.80468	1	3304	tags=31%, list=21%, signal=40%
GO_SODIUM_ION_HOMEOSTASIS	GO_SODIUM_ION_HOMEOSTASIS		26	-0.457415	-1.01141	0.468085	0.805754	1	1483	tags=15%, list=9%, signal=17%
GO_NUCLEAR_ENVELOPE_ORGANIZATION	GO_NUCLEAR_ENVELOPE_ORGANIZATION		34	-0.437837	-1.01054	0.427293	0.807204	1	2059	tags=18%, list=13%, signal=20%
GO_REGULATION_OF_CYSTEINE_TYPE_ENDOPEPTIDASE_ACTIVITY	GO_REGULATION_OF_CYSTEINE_TYPE_ENDOPEPTIDASE_ACTIVITY		123	-0.357605	-1.01001	0.398907	0.807582	1	1561	tags=15%, list=10%, signal=16%
GO_DNA_GEOMETRIC_CHANGE	GO_DNA_GEOMETRIC_CHANGE		74	-0.390878	-1.00978	0.425974	0.807177	1	2089	tags=28%, list=13%, signal=33%
GO_NUCLEAR_TRANSCRIBED_MRNA_CATABOLIC_PROCESS_DEADENYLATION_DEPENDENT_DECAY	GO_NUCLEAR_TRANSCRIBED_MRNA_CATABOLIC_PROCESS_DEADENYLATION_DEPENDENT_DECAY		56	-0.398464	-1.00953	0.416459	0.806806	1	3030	tags=29%, list=19%, signal=35%
GO_INSULIN_SECRETION	GO_INSULIN_SECRETION		136	-0.352109	-1.00908	0.41573	0.807092	1	953	tags=9%, list=6%, signal=9%
GO_REGULATION_OF_HEART_RATE_BY_CARDIAC_CONDUCTION	GO_REGULATION_OF_HEART_RATE_BY_CARDIAC_CONDUCTION		31	-0.444218	-1.00834	0.426195	0.808095	1	1888	tags=19%, list=12%, signal=22%
GO_NEGATIVE_REGULATION_OF_ERK1_AND_ERK2_CASCADE	GO_NEGATIVE_REGULATION_OF_ERK1_AND_ERK2_CASCADE		47	-0.413343	-1.00744	0.438462	0.809565	1	2094	tags=15%, list=13%, signal=17%
GO_POSITIVE_REGULATION_OF_RECEPTOR_SIGNALING_PATHWAY_VIA_STAT	GO_POSITIVE_REGULATION_OF_RECEPTOR_SIGNALING_PATHWAY_VIA_STAT		35	-0.426573	-1.00722	0.40257	0.809095	1	741	tags=11%, list=5%, signal=12%
GO_B_CELL_ACTIVATION_INVOLVED_IN_IMMUNE_RESPONSE	GO_B_CELL_ACTIVATION_INVOLVED_IN_IMMUNE_RESPONSE		48	-0.411521	-1.00712	0.412322	0.808291	1	1578	tags=15%, list=10%, signal=16%
GO_NADP_METABOLIC_PROCESS	GO_NADP_METABOLIC_PROCESS		25	-0.455116	-1.00703	0.45614	0.807431	1	965	tags=16%, list=6%, signal=17%
GO_POSITIVE_REGULATION_OF_TRANSMEMBRANE_RECEPTOR_PROTEIN_SERINE_THREONINE_KINASE_SIGNALING_PATHWAY	GO_POSITIVE_REGULATION_OF_TRANSMEMBRANE_RECEPTOR_PROTEIN_SERINE_THREONINE_KINASE_SIGNALING_PATHWAY		73	-0.38702	-1.00638	0.424552	0.808122	1	1586	tags=16%, list=10%, signal=18%
GO_REGULATION_OF_MITOTIC_CELL_CYCLE	GO_REGULATION_OF_MITOTIC_CELL_CYCLE		435	-0.309526	-1.00617	0.387387	0.807599	1	1900	tags=17%, list=12%, signal=18%
GO_INACTIVATION_OF_MAPK_ACTIVITY	GO_INACTIVATION_OF_MAPK_ACTIVITY		17	-0.479213	-1.00615	0.467672	0.806564	1	909	tags=12%, list=6%, signal=12%
GO_ESTABLISHMENT_OF_EPITHELIAL_CELL_POLARITY	GO_ESTABLISHMENT_OF_EPITHELIAL_CELL_POLARITY		21	-0.484729	-1.00595	0.463675	0.806029	1	3396	tags=33%, list=21%, signal=42%
GO_PURINERGIC_NUCLEOTIDE_RECEPTOR_SIGNALING_PATHWAY	GO_PURINERGIC_NUCLEOTIDE_RECEPTOR_SIGNALING_PATHWAY		24	-0.462291	-1.00569	0.456432	0.805677	1	5252	tags=42%, list=33%, signal=62%
GO_TRANSCRIPTION_INITIATION_FROM_RNA_POLYMERASE_I_PROMOTER	GO_TRANSCRIPTION_INITIATION_FROM_RNA_POLYMERASE_I_PROMOTER		26	-0.463415	-1.00485	0.447826	0.806966	1	2061	tags=23%, list=13%, signal=26%
GO_CARBOHYDRATE_TRANSMEMBRANE_TRANSPORT	GO_CARBOHYDRATE_TRANSMEMBRANE_TRANSPORT		69	-0.387385	-1.00445	0.416021	0.807029	1	1281	tags=16%, list=8%, signal=17%
GO_IRON_ION_HOMEOSTASIS	GO_IRON_ION_HOMEOSTASIS		45	-0.413311	-1.00385	0.441913	0.807626	1	1405	tags=11%, list=9%, signal=12%
GO_CELLULAR_RESPONSE_TO_STEROID_HORMONE_STIMULUS	GO_CELLULAR_RESPONSE_TO_STEROID_HORMONE_STIMULUS		140	-0.354397	-1.00379	0.430233	0.806712	1	1897	tags=16%, list=12%, signal=18%
GO_REGULATION_OF_TRANSCRIPTION_INVOLVED_IN_G1_S_TRANSITION_OF_MITOTIC_CELL_CYCLE	GO_REGULATION_OF_TRANSCRIPTION_INVOLVED_IN_G1_S_TRANSITION_OF_MITOTIC_CELL_CYCLE		24	-0.457796	-1.00322	0.441501	0.807265	1	1143	tags=21%, list=7%, signal=22%
GO_REGULATION_OF_ESTABLISHMENT_OF_PROTEIN_LOCALIZATION_TO_MITOCHONDRION	GO_REGULATION_OF_ESTABLISHMENT_OF_PROTEIN_LOCALIZATION_TO_MITOCHONDRION		42	-0.426869	-1.00305	0.440835	0.806699	1	3528	tags=31%, list=22%, signal=40%
GO_REGULATION_OF_RESPONSE_TO_BIOTIC_STIMULUS	GO_REGULATION_OF_RESPONSE_TO_BIOTIC_STIMULUS		198	-0.333576	-1.00222	0.430464	0.807883	1	2102	tags=19%, list=13%, signal=21%
GO_AXIS_SPECIFICATION	GO_AXIS_SPECIFICATION		50	-0.412758	-1.00182	0.426573	0.807899	1	601	tags=10%, list=4%, signal=10%
GO_SIGNAL_TRANSDUCTION_BY_P53_CLASS_MEDIATOR	GO_SIGNAL_TRANSDUCTION_BY_P53_CLASS_MEDIATOR		189	-0.334695	-1.00091	0.431193	0.809249	1	1779	tags=16%, list=11%, signal=18%
GO_ERBB_SIGNALING_PATHWAY	GO_ERBB_SIGNALING_PATHWAY		101	-0.358313	-1.00084	0.427374	0.808381	1	1078	tags=11%, list=7%, signal=12%
GO_REGULATION_OF_KERATINOCYTE_PROLIFERATION	GO_REGULATION_OF_KERATINOCYTE_PROLIFERATION		24	-0.465059	-1.00018	0.477064	0.809096	1	1477	tags=21%, list=9%, signal=23%
GO_POSITIVE_REGULATION_OF_CELL_CYCLE_PROCESS	GO_POSITIVE_REGULATION_OF_CELL_CYCLE_PROCESS		197	-0.336506	-0.999709	0.441558	0.809256	1	2371	tags=20%, list=15%, signal=24%
GO_REGULATION_OF_CARBOHYDRATE_METABOLIC_PROCESS	GO_REGULATION_OF_CARBOHYDRATE_METABOLIC_PROCESS		140	-0.355437	-0.998933	0.440217	0.810325	1	2327	tags=19%, list=15%, signal=22%
GO_REGULATION_OF_MYOTUBE_DIFFERENTIATION	GO_REGULATION_OF_MYOTUBE_DIFFERENTIATION		32	-0.439049	-0.997695	0.452489	0.812805	1	8	tags=3%, list=0%, signal=3%
GO_REGULATION_OF_BLOOD_PRESSURE	GO_REGULATION_OF_BLOOD_PRESSURE		100	-0.368532	-0.997175	0.433511	0.813152	1	869	tags=9%, list=5%, signal=9%
GO_RESPONSE_TO_GAMMA_RADIATION	GO_RESPONSE_TO_GAMMA_RADIATION		40	-0.419102	-0.995995	0.450801	0.815461	1	3101	tags=35%, list=19%, signal=43%
GO_REGULATION_OF_ANOIKIS	GO_REGULATION_OF_ANOIKIS		16	-0.485714	-0.995862	0.465517	0.814773	1	2932	tags=38%, list=18%, signal=46%
GO_NEGATIVE_REGULATION_OF_CANONICAL_WNT_SIGNALING_PATHWAY	GO_NEGATIVE_REGULATION_OF_CANONICAL_WNT_SIGNALING_PATHWAY		133	-0.349337	-0.995555	0.446927	0.814607	1	1705	tags=16%, list=11%, signal=18%
GO_MUSCLE_ORGAN_MORPHOGENESIS	GO_MUSCLE_ORGAN_MORPHOGENESIS		50	-0.412851	-0.995174	0.457014	0.814689	1	79	tags=4%, list=0%, signal=4%
GO_POSITIVE_REGULATION_OF_PEPTIDASE_ACTIVITY	GO_POSITIVE_REGULATION_OF_PEPTIDASE_ACTIVITY		108	-0.35481	-0.994507	0.422741	0.81538	1	1561	tags=15%, list=10%, signal=16%
GO_NEGATIVE_REGULATION_OF_SMOOTHENED_SIGNALING_PATHWAY	GO_NEGATIVE_REGULATION_OF_SMOOTHENED_SIGNALING_PATHWAY		29	-0.436248	-0.993549	0.469027	0.81705	1	262	tags=10%, list=2%, signal=10%
GO_POSITIVE_REGULATION_OF_JUN_KINASE_ACTIVITY	GO_POSITIVE_REGULATION_OF_JUN_KINASE_ACTIVITY		50	-0.40175	-0.993502	0.461538	0.816127	1	2026	tags=20%, list=13%, signal=23%
GO_POSITIVE_REGULATION_OF_ISOTYPE_SWITCHING	GO_POSITIVE_REGULATION_OF_ISOTYPE_SWITCHING		16	-0.48049	-0.99319	0.489583	0.815979	1	862	tags=13%, list=5%, signal=13%
GO_NEGATIVE_REGULATION_OF_ORGANELLE_ORGANIZATION	GO_NEGATIVE_REGULATION_OF_ORGANELLE_ORGANIZATION		259	-0.324508	-0.992656	0.438356	0.816419	1	1797	tags=16%, list=11%, signal=18%
GO_REGULATION_OF_LYMPHOCYTE_DIFFERENTIATION	GO_REGULATION_OF_LYMPHOCYTE_DIFFERENTIATION		96	-0.363046	-0.991995	0.445333	0.817183	1	1842	tags=13%, list=12%, signal=14%
GO_T_CELL_MEDIATED_IMMUNITY	GO_T_CELL_MEDIATED_IMMUNITY		46	-0.410548	-0.991919	0.45045	0.816364	1	743	tags=11%, list=5%, signal=11%
GO_DNA_DAMAGE_RESPONSE_SIGNAL_TRANSDUCTION_BY_P53_CLASS_MEDIATOR	GO_DNA_DAMAGE_RESPONSE_SIGNAL_TRANSDUCTION_BY_P53_CLASS_MEDIATOR		81	-0.377434	-0.991094	0.447837	0.817623	1	2070	tags=21%, list=13%, signal=24%
GO_FATTY_ACID_BIOSYNTHETIC_PROCESS	GO_FATTY_ACID_BIOSYNTHETIC_PROCESS		100	-0.352978	-0.990178	0.450276	0.819126	1	980	tags=12%, list=6%, signal=13%
GO_VIRAL_LIFE_CYCLE	GO_VIRAL_LIFE_CYCLE		184	-0.341192	-0.990145	0.458746	0.818144	1	2322	tags=17%, list=15%, signal=19%
GO_NEGATIVE_REGULATION_OF_CYTOSKELETON_ORGANIZATION	GO_NEGATIVE_REGULATION_OF_CYTOSKELETON_ORGANIZATION		106	-0.358545	-0.989972	0.433604	0.817566	1	2645	tags=25%, list=17%, signal=29%
GO_REGULATION_OF_CYTOPLASMIC_TRANSLATION	GO_REGULATION_OF_CYTOPLASMIC_TRANSLATION		17	-0.484234	-0.989691	0.504167	0.81725	1	3167	tags=29%, list=20%, signal=37%
GO_DIGESTION	GO_DIGESTION		61	-0.383901	-0.989282	0.444444	0.817328	1	885	tags=16%, list=6%, signal=17%
GO_POSITIVE_REGULATION_OF_DENDRITIC_SPINE_DEVELOPMENT	GO_POSITIVE_REGULATION_OF_DENDRITIC_SPINE_DEVELOPMENT		32	-0.430014	-0.988953	0.473923	0.817132	1	3612	tags=41%, list=23%, signal=52%
GO_NUCLEOTIDE_TRANSPORT	GO_NUCLEOTIDE_TRANSPORT		28	-0.437945	-0.988778	0.45815	0.816588	1	2262	tags=21%, list=14%, signal=25%
GO_NEGATIVE_REGULATION_OF_WNT_SIGNALING_PATHWAY	GO_NEGATIVE_REGULATION_OF_WNT_SIGNALING_PATHWAY		155	-0.339885	-0.988542	0.451149	0.816212	1	1705	tags=17%, list=11%, signal=19%
GO_SIGNAL_TRANSDUCTION_IN_RESPONSE_TO_DNA_DAMAGE	GO_SIGNAL_TRANSDUCTION_IN_RESPONSE_TO_DNA_DAMAGE		101	-0.358488	-0.987303	0.477333	0.818549	1	2079	tags=19%, list=13%, signal=21%
GO_CELLULAR_RESPONSE_TO_PEPTIDE	GO_CELLULAR_RESPONSE_TO_PEPTIDE		249	-0.323873	-0.986425	0.46831	0.819925	1	905	tags=8%, list=6%, signal=8%
GO_INTRACELLULAR_STEROL_TRANSPORT	GO_INTRACELLULAR_STEROL_TRANSPORT		18	-0.469375	-0.986104	0.477366	0.819797	1	1643	tags=22%, list=10%, signal=25%
GO_PROTEIN_TRANSMEMBRANE_IMPORT_INTO_INTRACELLULAR_ORGANELLE	GO_PROTEIN_TRANSMEMBRANE_IMPORT_INTO_INTRACELLULAR_ORGANELLE		23	-0.451804	-0.984342	0.478723	0.823574	1	2550	tags=22%, list=16%, signal=26%
GO_GLYCOPROTEIN_BIOSYNTHETIC_PROCESS	GO_GLYCOPROTEIN_BIOSYNTHETIC_PROCESS		212	-0.330926	-0.984058	0.47079	0.823318	1	2801	tags=20%, list=18%, signal=24%
GO_ESTABLISHMENT_OF_SPINDLE_ORIENTATION	GO_ESTABLISHMENT_OF_SPINDLE_ORIENTATION		22	-0.452104	-0.982952	0.488613	0.82535	1	3523	tags=23%, list=22%, signal=29%
GO_LIPOPROTEIN_BIOSYNTHETIC_PROCESS	GO_LIPOPROTEIN_BIOSYNTHETIC_PROCESS		66	-0.379024	-0.981991	0.488372	0.826992	1	2852	tags=17%, list=18%, signal=20%
GO_POSITIVE_REGULATION_OF_CHROMOSOME_SEGREGATION	GO_POSITIVE_REGULATION_OF_CHROMOSOME_SEGREGATION		22	-0.459614	-0.981796	0.488938	0.826494	1	2843	tags=32%, list=18%, signal=39%
GO_REGULATION_OF_MICROTUBULE_DEPOLYMERIZATION	GO_REGULATION_OF_MICROTUBULE_DEPOLYMERIZATION		23	-0.447767	-0.980741	0.465324	0.828411	1	709	tags=13%, list=4%, signal=14%
GO_REGULATION_OF_GLIOGENESIS	GO_REGULATION_OF_GLIOGENESIS		72	-0.375982	-0.980568	0.448819	0.82782	1	826	tags=10%, list=5%, signal=10%
GO_MEMBRANE_REPOLARIZATION	GO_MEMBRANE_REPOLARIZATION		32	-0.4342	-0.979232	0.480088	0.830503	1	2291	tags=28%, list=14%, signal=33%
GO_NEGATIVE_REGULATION_OF_CARDIAC_MUSCLE_TISSUE_GROWTH	GO_NEGATIVE_REGULATION_OF_CARDIAC_MUSCLE_TISSUE_GROWTH		15	-0.496389	-0.978624	0.49499	0.83126	1	332	tags=7%, list=2%, signal=7%
GO_PROTEIN_AUTOUBIQUITINATION	GO_PROTEIN_AUTOUBIQUITINATION		43	-0.41009	-0.978458	0.489224	0.830696	1	1295	tags=12%, list=8%, signal=13%
GO_NEGATIVE_REGULATION_OF_MAP_KINASE_ACTIVITY	GO_NEGATIVE_REGULATION_OF_MAP_KINASE_ACTIVITY		51	-0.392235	-0.977262	0.447115	0.832875	1	1078	tags=12%, list=7%, signal=13%
GO_REGULATION_OF_ACTIN_FILAMENT_BASED_MOVEMENT	GO_REGULATION_OF_ACTIN_FILAMENT_BASED_MOVEMENT		31	-0.430776	-0.977119	0.5	0.832196	1	2511	tags=32%, list=16%, signal=38%
GO_PIGMENTATION	GO_PIGMENTATION		64	-0.381002	-0.976925	0.474201	0.831697	1	3248	tags=22%, list=20%, signal=27%
GO_CELLULAR_RESPONSE_TO_UV	GO_CELLULAR_RESPONSE_TO_UV		56	-0.387295	-0.97677	0.446914	0.831085	1	3101	tags=27%, list=19%, signal=33%
GO_HISTONE_UBIQUITINATION	GO_HISTONE_UBIQUITINATION		29	-0.436062	-0.975485	0.512472	0.833627	1	3512	tags=28%, list=22%, signal=35%
GO_REACTIVE_NITROGEN_SPECIES_METABOLIC_PROCESS	GO_REACTIVE_NITROGEN_SPECIES_METABOLIC_PROCESS		50	-0.38879	-0.975311	0.461538	0.833075	1	950	tags=8%, list=6%, signal=8%
GO_REGULATION_OF_ANION_TRANSPORT	GO_REGULATION_OF_ANION_TRANSPORT		58	-0.387693	-0.974924	0.48951	0.833171	1	635	tags=9%, list=4%, signal=9%
GO_ALTERNATIVE_MRNA_SPLICING_VIA_SPLICEOSOME	GO_ALTERNATIVE_MRNA_SPLICING_VIA_SPLICEOSOME		52	-0.391332	-0.973727	0.495146	0.835558	1	2357	tags=27%, list=15%, signal=31%
GO_MAINTENANCE_OF_PROTEIN_LOCATION_IN_CELL	GO_MAINTENANCE_OF_PROTEIN_LOCATION_IN_CELL		46	-0.399795	-0.972603	0.458438	0.83764	1	3374	tags=35%, list=21%, signal=44%
GO_NEGATIVE_REGULATION_OF_FIBROBLAST_PROLIFERATION	GO_NEGATIVE_REGULATION_OF_FIBROBLAST_PROLIFERATION		17	-0.471121	-0.972466	0.498969	0.836972	1	2088	tags=24%, list=13%, signal=27%
GO_NEGATIVE_REGULATION_OF_CALCIUM_ION_TRANSMEMBRANE_TRANSPORT	GO_NEGATIVE_REGULATION_OF_CALCIUM_ION_TRANSMEMBRANE_TRANSPORT		18	-0.469637	-0.972004	0.501085	0.837263	1	643	tags=17%, list=4%, signal=17%
GO_EMBRYONIC_HEART_TUBE_MORPHOGENESIS	GO_EMBRYONIC_HEART_TUBE_MORPHOGENESIS		41	-0.410967	-0.971591	0.457286	0.83739	1	938	tags=12%, list=6%, signal=13%
GO_CELL_FATE_DETERMINATION	GO_CELL_FATE_DETERMINATION		27	-0.435149	-0.97137	0.527897	0.836905	1	557	tags=7%, list=3%, signal=8%
GO_RETINA_HOMEOSTASIS	GO_RETINA_HOMEOSTASIS		36	-0.423314	-0.970566	0.469933	0.838151	1	1216	tags=14%, list=8%, signal=15%
GO_SLEEP	GO_SLEEP		16	-0.469339	-0.969804	0.492441	0.839276	1	640	tags=13%, list=4%, signal=13%
GO_AORTA_DEVELOPMENT	GO_AORTA_DEVELOPMENT		42	-0.404971	-0.968735	0.505967	0.841239	1	1064	tags=7%, list=7%, signal=8%
GO_POTASSIUM_ION_IMPORT_ACROSS_PLASMA_MEMBRANE	GO_POTASSIUM_ION_IMPORT_ACROSS_PLASMA_MEMBRANE		32	-0.420681	-0.965978	0.496629	0.847923	1	1677	tags=16%, list=11%, signal=17%
GO_ORGANOPHOSPHATE_CATABOLIC_PROCESS	GO_ORGANOPHOSPHATE_CATABOLIC_PROCESS		96	-0.348479	-0.965933	0.516035	0.846975	1	1988	tags=14%, list=12%, signal=15%
GO_NUCLEAR_MIGRATION	GO_NUCLEAR_MIGRATION		17	-0.470642	-0.965737	0.50503	0.846495	1	650	tags=12%, list=4%, signal=12%
GO_NEGATIVE_REGULATION_OF_B_CELL_ACTIVATION	GO_NEGATIVE_REGULATION_OF_B_CELL_ACTIVATION		16	-0.480152	-0.965425	0.509128	0.846354	1	2088	tags=25%, list=13%, signal=29%
GO_CELLULAR_COMPONENT_DISASSEMBLY	GO_CELLULAR_COMPONENT_DISASSEMBLY		379	-0.307313	-0.965418	0.5125	0.845332	1	2575	tags=17%, list=16%, signal=20%
GO_MUSCLE_CELL_PROLIFERATION	GO_MUSCLE_CELL_PROLIFERATION		124	-0.343228	-0.965087	0.514512	0.845257	1	370	tags=6%, list=2%, signal=7%
GO_ACID_SECRETION	GO_ACID_SECRETION		22	-0.450813	-0.96498	0.484009	0.844512	1	644	tags=9%, list=4%, signal=9%
GO_NEGATIVE_REGULATION_OF_CELLULAR_AMIDE_METABOLIC_PROCESS	GO_NEGATIVE_REGULATION_OF_CELLULAR_AMIDE_METABOLIC_PROCESS		104	-0.34883	-0.964667	0.464865	0.844332	1	2033	tags=20%, list=13%, signal=23%
GO_REGULATION_OF_ATPASE_ACTIVITY	GO_REGULATION_OF_ATPASE_ACTIVITY		49	-0.39174	-0.964576	0.51049	0.843556	1	1653	tags=18%, list=10%, signal=20%
GO_CELLULAR_RESPONSE_TO_CADMIUM_ION	GO_CELLULAR_RESPONSE_TO_CADMIUM_ION		17	-0.47171	-0.964225	0.511261	0.843451	1	767	tags=18%, list=5%, signal=19%
GO_NEGATIVE_REGULATION_OF_CELL_CYCLE	GO_NEGATIVE_REGULATION_OF_CELL_CYCLE		410	-0.300117	-0.964188	0.568889	0.842508	1	2079	tags=18%, list=13%, signal=20%
GO_PROTEIN_DEPOLYMERIZATION	GO_PROTEIN_DEPOLYMERIZATION		77	-0.358546	-0.963748	0.540342	0.842693	1	1797	tags=16%, list=11%, signal=17%
GO_PEPTIDYL_THREONINE_DEPHOSPHORYLATION	GO_PEPTIDYL_THREONINE_DEPHOSPHORYLATION		15	-0.482298	-0.963482	0.522876	0.842435	1	48	tags=7%, list=0%, signal=7%
GO_POSITIVE_REGULATION_OF_ATPASE_ACTIVITY	GO_POSITIVE_REGULATION_OF_ATPASE_ACTIVITY		34	-0.418211	-0.963356	0.471526	0.841756	1	2691	tags=24%, list=17%, signal=28%
GO_POSITIVE_REGULATION_OF_STRIATED_MUSCLE_CELL_DIFFERENTIATION	GO_POSITIVE_REGULATION_OF_STRIATED_MUSCLE_CELL_DIFFERENTIATION		38	-0.417862	-0.963279	0.486301	0.84095	1	8	tags=3%, list=0%, signal=3%
GO_REGULATION_OF_DNA_TEMPLATED_TRANSCRIPTION_ELONGATION	GO_REGULATION_OF_DNA_TEMPLATED_TRANSCRIPTION_ELONGATION		37	-0.405881	-0.962799	0.52093	0.841267	1	3913	tags=38%, list=25%, signal=50%
GO_REGULATION_OF_CELLULAR_PROTEIN_LOCALIZATION	GO_REGULATION_OF_CELLULAR_PROTEIN_LOCALIZATION		352	-0.30741	-0.962711	0.534979	0.84052	1	2481	tags=17%, list=16%, signal=20%
GO_AGING	GO_AGING		199	-0.320653	-0.962666	0.526154	0.839622	1	2340	tags=17%, list=15%, signal=20%
GO_C21_STEROID_HORMONE_BIOSYNTHETIC_PROCESS	GO_C21_STEROID_HORMONE_BIOSYNTHETIC_PROCESS		19	-0.470143	-0.962178	0.525105	0.839951	1	885	tags=26%, list=6%, signal=28%
GO_RESPIRATORY_BURST	GO_RESPIRATORY_BURST		16	-0.472169	-0.961011	0.530526	0.842145	1	142	tags=6%, list=1%, signal=6%
GO_AMINO_ACID_ACTIVATION	GO_AMINO_ACID_ACTIVATION		27	-0.431203	-0.960812	0.4869	0.841656	1	2992	tags=26%, list=19%, signal=32%
GO_NCRNA_3_END_PROCESSING	GO_NCRNA_3_END_PROCESSING		29	-0.426263	-0.960199	0.503254	0.842299	1	3695	tags=31%, list=23%, signal=40%
GO_LONG_TERM_SYNAPTIC_POTENTIATION	GO_LONG_TERM_SYNAPTIC_POTENTIATION		62	-0.377585	-0.959041	0.520513	0.844477	1	1374	tags=16%, list=9%, signal=18%
GO_UNSATURATED_FATTY_ACID_METABOLIC_PROCESS	GO_UNSATURATED_FATTY_ACID_METABOLIC_PROCESS		58	-0.377038	-0.959021	0.493947	0.84354	1	2017	tags=19%, list=13%, signal=22%
GO_CELL_CYCLE_G1_S_PHASE_TRANSITION	GO_CELL_CYCLE_G1_S_PHASE_TRANSITION		191	-0.323268	-0.958943	0.52322	0.842741	1	2089	tags=17%, list=13%, signal=20%
GO_POSITIVE_REGULATION_OF_REACTIVE_OXYGEN_SPECIES_METABOLIC_PROCESS	GO_POSITIVE_REGULATION_OF_REACTIVE_OXYGEN_SPECIES_METABOLIC_PROCESS		64	-0.370933	-0.957878	0.526829	0.844679	1	1497	tags=9%, list=9%, signal=10%
GO_IONOTROPIC_GLUTAMATE_RECEPTOR_SIGNALING_PATHWAY	GO_IONOTROPIC_GLUTAMATE_RECEPTOR_SIGNALING_PATHWAY		18	-0.466019	-0.957843	0.530752	0.843762	1	232	tags=11%, list=1%, signal=11%
GO_LEUKOCYTE_HOMEOSTASIS	GO_LEUKOCYTE_HOMEOSTASIS		49	-0.391144	-0.957185	0.513513	0.844495	1	1184	tags=14%, list=7%, signal=15%
GO_RNA_MODIFICATION	GO_RNA_MODIFICATION		116	-0.346463	-0.956453	0.526912	0.845472	1	3817	tags=29%, list=24%, signal=38%
GO_SYNAPTIC_TRANSMISSION_GLUTAMATERGIC	GO_SYNAPTIC_TRANSMISSION_GLUTAMATERGIC		64	-0.37702	-0.956214	0.493075	0.845099	1	886	tags=13%, list=6%, signal=13%
GO_POSITIVE_REGULATION_OF_INSULIN_SECRETION	GO_POSITIVE_REGULATION_OF_INSULIN_SECRETION		43	-0.39437	-0.956203	0.507865	0.844124	1	556	tags=7%, list=3%, signal=7%
GO_ASSOCIATIVE_LEARNING	GO_ASSOCIATIVE_LEARNING		40	-0.413269	-0.955728	0.511468	0.844416	1	635	tags=10%, list=4%, signal=10%
GO_T_CELL_RECEPTOR_SIGNALING_PATHWAY	GO_T_CELL_RECEPTOR_SIGNALING_PATHWAY		113	-0.348565	-0.955614	0.522427	0.843718	1	2468	tags=23%, list=15%, signal=27%
GO_REGULATION_OF_EPIDERMAL_CELL_DIFFERENTIATION	GO_REGULATION_OF_EPIDERMAL_CELL_DIFFERENTIATION		33	-0.409955	-0.95501	0.540179	0.844339	1	1472	tags=18%, list=9%, signal=20%
GO_NEGATIVE_REGULATION_OF_NUCLEOTIDE_METABOLIC_PROCESS	GO_NEGATIVE_REGULATION_OF_NUCLEOTIDE_METABOLIC_PROCESS		16	-0.469436	-0.953172	0.521235	0.848469	1	1541	tags=25%, list=10%, signal=28%
GO_REGULATION_OF_SMOOTHENED_SIGNALING_PATHWAY	GO_REGULATION_OF_SMOOTHENED_SIGNALING_PATHWAY		66	-0.367093	-0.952964	0.527578	0.848024	1	364	tags=8%, list=2%, signal=8%
GO_REGULATION_OF_T_CELL_DIFFERENTIATION	GO_REGULATION_OF_T_CELL_DIFFERENTIATION		77	-0.36425	-0.952823	0.514423	0.8474	1	834	tags=6%, list=5%, signal=7%
GO_NUCLEOSIDE_PHOSPHATE_BIOSYNTHETIC_PROCESS	GO_NUCLEOSIDE_PHOSPHATE_BIOSYNTHETIC_PROCESS		164	-0.327592	-0.952386	0.523333	0.847595	1	2179	tags=20%, list=14%, signal=23%
GO_GLYCEROPHOSPHOLIPID_METABOLIC_PROCESS	GO_GLYCEROPHOSPHOLIPID_METABOLIC_PROCESS		232	-0.315741	-0.951822	0.570033	0.848165	1	1993	tags=11%, list=12%, signal=13%
GO_PURINE_NUCLEOTIDE_TRANSPORT	GO_PURINE_NUCLEOTIDE_TRANSPORT		24	-0.440931	-0.949464	0.515086	0.853522	1	1031	tags=13%, list=6%, signal=13%
GO_MATING	GO_MATING		20	-0.452331	-0.949083	0.52183	0.853539	1	1745	tags=15%, list=11%, signal=17%
GO_EPIDERMAL_CELL_DIFFERENTIATION	GO_EPIDERMAL_CELL_DIFFERENTIATION		105	-0.353024	-0.949059	0.516667	0.852614	1	882	tags=10%, list=6%, signal=11%
GO_CELLULAR_MODIFIED_AMINO_ACID_BIOSYNTHETIC_PROCESS	GO_CELLULAR_MODIFIED_AMINO_ACID_BIOSYNTHETIC_PROCESS		27	-0.428791	-0.948988	0.528541	0.851813	1	16	tags=4%, list=0%, signal=4%
GO_NEGATIVE_REGULATION_OF_AMINE_TRANSPORT	GO_NEGATIVE_REGULATION_OF_AMINE_TRANSPORT		15	-0.465352	-0.948958	0.525896	0.850896	1	1745	tags=27%, list=11%, signal=30%
GO_REGULATION_OF_PEPTIDASE_ACTIVITY	GO_REGULATION_OF_PEPTIDASE_ACTIVITY		220	-0.315152	-0.948944	0.574924	0.849937	1	1599	tags=14%, list=10%, signal=15%
GO_PHOSPHOLIPID_CATABOLIC_PROCESS	GO_PHOSPHOLIPID_CATABOLIC_PROCESS		33	-0.404785	-0.948078	0.551887	0.851393	1	1855	tags=15%, list=12%, signal=17%
GO_NCRNA_TRANSCRIPTION	GO_NCRNA_TRANSCRIPTION		75	-0.362055	-0.947832	0.532637	0.851098	1	3246	tags=28%, list=20%, signal=35%
GO_FATTY_ACID_CATABOLIC_PROCESS	GO_FATTY_ACID_CATABOLIC_PROCESS		83	-0.358089	-0.946828	0.53886	0.852924	1	2929	tags=28%, list=18%, signal=34%
GO_NEGATIVE_CHEMOTAXIS	GO_NEGATIVE_CHEMOTAXIS		40	-0.395535	-0.946133	0.520095	0.85388	1	847	tags=20%, list=5%, signal=21%
GO_AMYLOID_PRECURSOR_PROTEIN_CATABOLIC_PROCESS	GO_AMYLOID_PRECURSOR_PROTEIN_CATABOLIC_PROCESS		34	-0.401998	-0.945763	0.534632	0.853867	1	701	tags=12%, list=4%, signal=12%
GO_REGULATION_OF_MRNA_3_END_PROCESSING	GO_REGULATION_OF_MRNA_3_END_PROCESSING		16	-0.469782	-0.945634	0.535354	0.853218	1	2495	tags=31%, list=16%, signal=37%
GO_REGULATION_OF_VOLTAGE_GATED_CALCIUM_CHANNEL_ACTIVITY	GO_REGULATION_OF_VOLTAGE_GATED_CALCIUM_CHANNEL_ACTIVITY		24	-0.4309	-0.945572	0.519016	0.85239	1	76	tags=4%, list=0%, signal=4%
GO_MEMBRANE_BIOGENESIS	GO_MEMBRANE_BIOGENESIS		34	-0.41063	-0.945131	0.536748	0.852543	1	487	tags=12%, list=3%, signal=12%
GO_GLYCOPROTEIN_METABOLIC_PROCESS	GO_GLYCOPROTEIN_METABOLIC_PROCESS		259	-0.305511	-0.945106	0.618677	0.851601	1	2378	tags=15%, list=15%, signal=17%
GO_REGULATION_OF_CELLULAR_CARBOHYDRATE_METABOLIC_PROCESS	GO_REGULATION_OF_CELLULAR_CARBOHYDRATE_METABOLIC_PROCESS		97	-0.350661	-0.944669	0.545455	0.851762	1	2059	tags=20%, list=13%, signal=22%
GO_POSITIVE_REGULATION_OF_CYTOKINE_SECRETION	GO_POSITIVE_REGULATION_OF_CYTOKINE_SECRETION		28	-0.416674	-0.944538	0.523207	0.851132	1	1644	tags=25%, list=10%, signal=28%
GO_RESPONSE_TO_LIGHT_STIMULUS	GO_RESPONSE_TO_LIGHT_STIMULUS		188	-0.321044	-0.944095	0.527108	0.851309	1	645	tags=5%, list=4%, signal=5%
GO_LIPID_HOMEOSTASIS	GO_LIPID_HOMEOSTASIS		97	-0.351295	-0.944037	0.574526	0.850475	1	897	tags=8%, list=6%, signal=9%
GO_CELLULAR_RESPONSE_TO_LIGHT_STIMULUS	GO_CELLULAR_RESPONSE_TO_LIGHT_STIMULUS		68	-0.374204	-0.943443	0.525907	0.851101	1	3642	tags=29%, list=23%, signal=38%
GO_CILIARY_BASAL_BODY_PLASMA_MEMBRANE_DOCKING	GO_CILIARY_BASAL_BODY_PLASMA_MEMBRANE_DOCKING		65	-0.36621	-0.942927	0.522727	0.851595	1	3250	tags=29%, list=20%, signal=37%
GO_POSITIVE_REGULATION_OF_LAMELLIPODIUM_ORGANIZATION	GO_POSITIVE_REGULATION_OF_LAMELLIPODIUM_ORGANIZATION		22	-0.426198	-0.942528	0.545455	0.851643	1	1137	tags=18%, list=7%, signal=20%
GO_REGULATION_OF_MICROTUBULE_BASED_PROCESS	GO_REGULATION_OF_MICROTUBULE_BASED_PROCESS		156	-0.324286	-0.942167	0.568807	0.851594	1	2049	tags=18%, list=13%, signal=20%
GO_CRISTAE_FORMATION	GO_CRISTAE_FORMATION		22	-0.441763	-0.941977	0.517671	0.851153	1	3469	tags=41%, list=22%, signal=52%
GO_CELLULAR_RESPONSE_TO_EXTRACELLULAR_STIMULUS	GO_CELLULAR_RESPONSE_TO_EXTRACELLULAR_STIMULUS		168	-0.323346	-0.941807	0.584906	0.850614	1	1515	tags=12%, list=9%, signal=13%
GO_INNER_MITOCHONDRIAL_MEMBRANE_ORGANIZATION	GO_INNER_MITOCHONDRIAL_MEMBRANE_ORGANIZATION		32	-0.417505	-0.939034	0.550336	0.857246	1	1844	tags=25%, list=12%, signal=28%
GO_NEGATIVE_REGULATION_OF_ENDOTHELIAL_CELL_PROLIFERATION	GO_NEGATIVE_REGULATION_OF_ENDOTHELIAL_CELL_PROLIFERATION		29	-0.418369	-0.938564	0.523002	0.857544	1	2260	tags=28%, list=14%, signal=32%
GO_POSITIVE_REGULATION_OF_DENDRITE_MORPHOGENESIS	GO_POSITIVE_REGULATION_OF_DENDRITE_MORPHOGENESIS		26	-0.417996	-0.938026	0.554566	0.857978	1	2036	tags=23%, list=13%, signal=26%
GO_MULTI_ORGANISM_LOCALIZATION	GO_MULTI_ORGANISM_LOCALIZATION		39	-0.396023	-0.937824	0.538106	0.857559	1	4239	tags=38%, list=27%, signal=52%
GO_PHOSPHOLIPID_METABOLIC_PROCESS	GO_PHOSPHOLIPID_METABOLIC_PROCESS		304	-0.301827	-0.9378	0.6171	0.856635	1	742	tags=5%, list=5%, signal=5%
GO_MEMBRANE_LIPID_METABOLIC_PROCESS	GO_MEMBRANE_LIPID_METABOLIC_PROCESS		141	-0.330984	-0.936424	0.576687	0.859387	1	1995	tags=17%, list=13%, signal=19%
GO_HEMATOPOIETIC_PROGENITOR_CELL_DIFFERENTIATION	GO_HEMATOPOIETIC_PROGENITOR_CELL_DIFFERENTIATION		120	-0.337708	-0.935783	0.570622	0.86019	1	2406	tags=26%, list=15%, signal=30%
GO_REGULATION_OF_PH	GO_REGULATION_OF_PH		61	-0.363971	-0.935409	0.554054	0.860178	1	844	tags=10%, list=5%, signal=10%
GO_MODIFICATION_OF_POSTSYNAPTIC_STRUCTURE	GO_MODIFICATION_OF_POSTSYNAPTIC_STRUCTURE		15	-0.465499	-0.935088	0.569002	0.860096	1	1645	tags=27%, list=10%, signal=30%
GO_SPINDLE_ORGANIZATION	GO_SPINDLE_ORGANIZATION		122	-0.337644	-0.934899	0.540059	0.859609	1	1761	tags=20%, list=11%, signal=22%
GO_LIVER_REGENERATION	GO_LIVER_REGENERATION		18	-0.442155	-0.93463	0.550756	0.859395	1	2357	tags=28%, list=15%, signal=33%
GO_ARACHIDONIC_ACID_METABOLIC_PROCESS	GO_ARACHIDONIC_ACID_METABOLIC_PROCESS		25	-0.417381	-0.933875	0.546039	0.860481	1	1671	tags=20%, list=10%, signal=22%
GO_REGULATION_OF_TELOMERE_MAINTENANCE_VIA_TELOMERE_LENGTHENING	GO_REGULATION_OF_TELOMERE_MAINTENANCE_VIA_TELOMERE_LENGTHENING		41	-0.395261	-0.933808	0.546296	0.859688	1	3242	tags=29%, list=20%, signal=37%
GO_REGULATION_OF_MRNA_CATABOLIC_PROCESS	GO_REGULATION_OF_MRNA_CATABOLIC_PROCESS		143	-0.322053	-0.933569	0.557863	0.859363	1	2076	tags=22%, list=13%, signal=25%
GO_NEURAL_TUBE_FORMATION	GO_NEURAL_TUBE_FORMATION		79	-0.360086	-0.933185	0.578125	0.859386	1	641	tags=9%, list=4%, signal=9%
GO_NEGATIVE_REGULATION_OF_CELL_GROWTH	GO_NEGATIVE_REGULATION_OF_CELL_GROWTH		128	-0.32591	-0.932682	0.559557	0.859753	1	875	tags=9%, list=5%, signal=10%
GO_PEPTIDE_HORMONE_SECRETION	GO_PEPTIDE_HORMONE_SECRETION		161	-0.32717	-0.931993	0.579505	0.860645	1	1064	tags=9%, list=7%, signal=9%
GO_HISTONE_H3_DEACETYLATION	GO_HISTONE_H3_DEACETYLATION		15	-0.459204	-0.93199	0.537988	0.859688	1	1173	tags=20%, list=7%, signal=22%
GO_NEURAL_CREST_CELL_MIGRATION	GO_NEURAL_CREST_CELL_MIGRATION		48	-0.381677	-0.931818	0.543902	0.859149	1	220	tags=10%, list=1%, signal=11%
GO_REGULATION_OF_NUCLEOCYTOPLASMIC_TRANSPORT	GO_REGULATION_OF_NUCLEOCYTOPLASMIC_TRANSPORT		74	-0.353453	-0.93151	0.555283	0.859052	1	1992	tags=18%, list=12%, signal=20%
GO_PROTEASOMAL_PROTEIN_CATABOLIC_PROCESS	GO_PROTEASOMAL_PROTEIN_CATABOLIC_PROCESS		326	-0.299911	-0.931477	0.684211	0.858175	1	2740	tags=17%, list=17%, signal=21%
GO_TRIGLYCERIDE_METABOLIC_PROCESS	GO_TRIGLYCERIDE_METABOLIC_PROCESS		57	-0.367008	-0.930589	0.529412	0.859608	1	450	tags=7%, list=3%, signal=7%
GO_POSITIVE_REGULATION_OF_PROTEIN_CATABOLIC_PROCESS	GO_POSITIVE_REGULATION_OF_PROTEIN_CATABOLIC_PROCESS		150	-0.324388	-0.930188	0.575581	0.859766	1	1589	tags=11%, list=10%, signal=12%
GO_ANOIKIS	GO_ANOIKIS		24	-0.428572	-0.929462	0.536325	0.860761	1	2932	tags=33%, list=18%, signal=41%
GO_REGULATION_OF_PROTEIN_DEPOLYMERIZATION	GO_REGULATION_OF_PROTEIN_DEPOLYMERIZATION		58	-0.368963	-0.928546	0.544365	0.862286	1	968	tags=12%, list=6%, signal=13%
GO_CARDIAC_MUSCLE_CONTRACTION	GO_CARDIAC_MUSCLE_CONTRACTION		91	-0.346532	-0.928253	0.572254	0.862116	1	1485	tags=13%, list=9%, signal=14%
GO_LYMPHOCYTE_MEDIATED_IMMUNITY	GO_LYMPHOCYTE_MEDIATED_IMMUNITY		112	-0.334557	-0.926052	0.582609	0.866893	1	1644	tags=14%, list=10%, signal=16%
GO_NEGATIVE_REGULATION_OF_DNA_METABOLIC_PROCESS	GO_NEGATIVE_REGULATION_OF_DNA_METABOLIC_PROCESS		69	-0.365081	-0.925857	0.580977	0.866432	1	2717	tags=22%, list=17%, signal=26%
GO_MYELOID_CELL_HOMEOSTASIS	GO_MYELOID_CELL_HOMEOSTASIS		95	-0.340681	-0.92561	0.604278	0.866125	1	1492	tags=14%, list=9%, signal=15%
GO_DIGESTIVE_SYSTEM_PROCESS	GO_DIGESTIVE_SYSTEM_PROCESS		54	-0.376871	-0.925346	0.582938	0.865876	1	882	tags=17%, list=6%, signal=18%
GO_REGULATION_OF_CHROMOSOME_SEGREGATION	GO_REGULATION_OF_CHROMOSOME_SEGREGATION		69	-0.356922	-0.925116	0.578005	0.865535	1	2843	tags=32%, list=18%, signal=39%
GO_PROTEIN_DEPHOSPHORYLATION	GO_PROTEIN_DEPHOSPHORYLATION		211	-0.311297	-0.924984	0.644295	0.864896	1	1370	tags=11%, list=9%, signal=12%
GO_REGULATION_OF_RECEPTOR_SIGNALING_PATHWAY_VIA_STAT	GO_REGULATION_OF_RECEPTOR_SIGNALING_PATHWAY_VIA_STAT		57	-0.364681	-0.924423	0.585366	0.865411	1	1264	tags=11%, list=8%, signal=11%
GO_ANTIGEN_PROCESSING_AND_PRESENTATION	GO_ANTIGEN_PROCESSING_AND_PRESENTATION		134	-0.327532	-0.924209	0.598854	0.865002	1	2442	tags=21%, list=15%, signal=24%
GO_PIGMENT_GRANULE_LOCALIZATION	GO_PIGMENT_GRANULE_LOCALIZATION		16	-0.456543	-0.92412	0.564257	0.86428	1	2471	tags=25%, list=15%, signal=30%
GO_NEGATIVE_REGULATION_OF_CATABOLIC_PROCESS	GO_NEGATIVE_REGULATION_OF_CATABOLIC_PROCESS		202	-0.317297	-0.923082	0.593443	0.865986	1	1330	tags=12%, list=8%, signal=13%
GO_ESTABLISHMENT_OF_PIGMENT_GRANULE_LOCALIZATION	GO_ESTABLISHMENT_OF_PIGMENT_GRANULE_LOCALIZATION		16	-0.456543	-0.922109	0.568849	0.867576	1	2471	tags=25%, list=15%, signal=30%
GO_REGULATION_OF_CELLULAR_AMINE_METABOLIC_PROCESS	GO_REGULATION_OF_CELLULAR_AMINE_METABOLIC_PROCESS		53	-0.369234	-0.922001	0.524297	0.866925	1	2406	tags=32%, list=15%, signal=38%
GO_REGULATION_OF_ENDOPLASMIC_RETICULUM_UNFOLDED_PROTEIN_RESPONSE	GO_REGULATION_OF_ENDOPLASMIC_RETICULUM_UNFOLDED_PROTEIN_RESPONSE		19	-0.432615	-0.920203	0.532751	0.870678	1	2659	tags=32%, list=17%, signal=38%
GO_ERK1_AND_ERK2_CASCADE	GO_ERK1_AND_ERK2_CASCADE		178	-0.314959	-0.920111	0.5875	0.869987	1	919	tags=10%, list=6%, signal=10%
GO_NUCLEOBASE_METABOLIC_PROCESS	GO_NUCLEOBASE_METABOLIC_PROCESS		19	-0.443317	-0.919958	0.565678	0.869438	1	2715	tags=37%, list=17%, signal=44%
GO_NIK_NF_KAPPAB_SIGNALING	GO_NIK_NF_KAPPAB_SIGNALING		99	-0.330871	-0.919921	0.644809	0.868582	1	3203	tags=26%, list=20%, signal=33%
GO_REGULATION_OF_EPIDERMIS_DEVELOPMENT	GO_REGULATION_OF_EPIDERMIS_DEVELOPMENT		46	-0.378387	-0.9174	0.573892	0.874276	1	1545	tags=17%, list=10%, signal=19%
GO_POSITIVE_REGULATION_OF_STRESS_ACTIVATED_PROTEIN_KINASE_SIGNALING_CASCADE	GO_POSITIVE_REGULATION_OF_STRESS_ACTIVATED_PROTEIN_KINASE_SIGNALING_CASCADE		110	-0.332783	-0.916689	0.640244	0.875169	1	1513	tags=14%, list=9%, signal=15%
GO_CELLULAR_POLYSACCHARIDE_CATABOLIC_PROCESS	GO_CELLULAR_POLYSACCHARIDE_CATABOLIC_PROCESS		18	-0.44793	-0.9166	0.564516	0.874451	1	2903	tags=22%, list=18%, signal=27%
GO_MYELOID_CELL_APOPTOTIC_PROCESS	GO_MYELOID_CELL_APOPTOTIC_PROCESS		21	-0.426126	-0.916427	0.597872	0.873997	1	106	tags=5%, list=1%, signal=5%
GO_POSITIVE_REGULATION_OF_LIPID_BIOSYNTHETIC_PROCESS	GO_POSITIVE_REGULATION_OF_LIPID_BIOSYNTHETIC_PROCESS		63	-0.357391	-0.915927	0.586294	0.874363	1	885	tags=11%, list=6%, signal=12%
GO_NEGATIVE_REGULATION_OF_NF_KAPPAB_TRANSCRIPTION_FACTOR_ACTIVITY	GO_NEGATIVE_REGULATION_OF_NF_KAPPAB_TRANSCRIPTION_FACTOR_ACTIVITY		49	-0.368729	-0.915534	0.578341	0.874492	1	3016	tags=20%, list=19%, signal=25%
[truncated: 443 more rows]

## Sheet: DATA FILE 6
GSEA pathways that are upregulated between E56 and P1 ovaries.
[truncated: 1,920 more rows]

## Sheet: DATA FILE 7
GSEA pathways that are downregulated between P1 and P8 ovaries.
[truncated: 595 more rows]

[truncated: 9 more sheets: DATA FILE 8, DATA FILE 9, DATA FILE 10, DATA FILE 11, DATA FILE 12, DATA FILE 13, DATA FILE 14, DATA FILE 15, DATA FILE 16]
