# Supplementary material for: Postnatal oogenesis leads to an exceptionally large ovarian reserve in naked mole-rats
Source: Nat Commun. 2023 Feb 21;14:670. doi: 10.1038/s41467-023-36284-8 (PMC9944903; doi:10.1038/s41467-023-36284-8)
Supplement: Supplementary file 5 — SUPPLEMENTARY DATA 17 [file 41467_2023_36284_MOESM5_ESM.xlsx]

## Sheet: Sheet1
Antigen	Vendor	Catalog number	Dilution	Species
ANTI-HUMAN MLH1	BD PHARMIGEN	550838	1:100	MOUSE	SPREADS
ANTI-GAMMA H2AX (S139)	ABCAM	AB11174	1:1000	RABBIT	SPREADS
ANTI-GAMMA H2AX (S139)	MILLIPORE	05-636-I	1:1000	MOUSE	SPREADS
ANTI-SCP1	ABCAM	AB15090	1:100	RABBIT	SPREADS
DDX4	ABCAM	AB13840	1:500	RABBIT	IHC, CULTURE
DDX4	ABCAM	AB27591	1:100	MOUSE	IHC, CULTURE
STRA8	ABCAM	AB49602	1:100	RABBIT	IHC
CLEAVED PARP1	ABCAM	AB32064	1:100	RABBIT	IHC
KI67	ABCAM	AB15580	1:100	RABBIT	IHC
OCT4	ABCAM	AB19857	1:100	RABBIT	IHC, CULTURE
SOX2	THERMOFISHER SCIENTIFIC	MA1-014	1:100	MOUSE	IHC, CULTURE
pHH3 (S10)	ACTIVE MOTIF/THERMOFISHER SCIENTIFIC	61624 (6G8B7)	1:1000	RAT	IHC
pHH3 (S10)	ABCAM	AB14955	1:100	MOUSE	IHC
CLEAVED CASPASE3	CELL SIGNALING	9661	1:100	RABBIT	IHC
CLEAVED CASPASE9	CELL SIGNALING	20750	1:100	RABBIT	IHC
REC8	JOSE LUIS BARBERO		1:100	RABBIT	SPREAD/IHC
NOBOX	ALEXANDER RAJKOVIC		1:100	GOAT	IHC
HORMAD1	ATTILA TOTH		1:1000	GUINEA PIG	SPREAD
