# Supplementary material for: Postnatal oogenesis leads to an exceptionally large ovarian reserve in naked mole-rats
Source: Nat Commun. 2023 Feb 21;14:670. doi: 10.1038/s41467-023-36284-8 (PMC9944903; doi:10.1038/s41467-023-36284-8)
Supplement: Supplementary file 6 — SUPPLEMENTARY DATA 18 [file 41467_2023_36284_MOESM6_ESM.xlsx]

## Sheet: Sheet1
Gene	Sequence (5' - 3')
OCT4_qPCR_F	CAGTTTGCCAAGCTGCTGAAGCA​
OCT4_qPCR_R	CAGATGGTGGTCTGGCTGAACAC​
Lin28a_qPCR_F	GATCCAAAGGAGACAGGTGCTACAACTG​
Lin28a_qPCR_R	GCCTTCAGTGGACACGAGGC​
Lin28b_qPCR_F	AGACGGCAGGATTTACTGATGGATCAG
Lin28b_qPCR_R	GCACTTCTTTGGCTGAGGAGGTAGAC​
SOX2_qPCR_F	GAACGGCTGGAGCAACGG​
SOX2_qPCR_R	GAGCTGGTCATGGAGTTGTACTGC​
c-KIT_qPCR_F	ACATTCAAGCAGATCGTTCAGCTCATTGAG
c-KIT_qPCR_R	CCACAGGGTTCTCTGGGTTGG
Nanog_qPCR_F	CAGCAGCAGCATTCCTCAGAAGG
Nanog_qPCR_R	CGGACGTGTTCACCAGGTAGC
PRDM14_qPCR_F	GACATTCCCGTGAGCCTTCAAGTCA
PRDM14_qPCR_R	CCACATCTCTCGCATCTGTAACCTTCTG
BLIMP1_qPCR_F	CTGAAGGTCCACCTGAGAGTGC
BLIMP1_qPCR_R	GTGGCTTCTCTCCTGTGTGTACCA
SOX17_qPCR_F	AGATGCTAGGCAAGTCCTGGAAGG
SOX17_qPCR_R	CGGTACTTGTAGTTGGGATGGTCCTG
TFAP2C_qPCR_F	GTCCCTTGTGGAAGGCGAAGC
TFAP2C_qPCR_R	TGGTTAAATACTCTGCCACTGGTTTGCT
STRA8_qPCR_F	CCCAGGAAGAGGTCCTCCTTGAAG
STRA8_qPCR_R	CGAAGCCAGCAAACACTGAACTGG
MEIOC_qPCR_F	GGATGAACTTCGGGAACAAGCGAGA
MEIOC_qPCR_R	CAAGTGTCTGTCAAGAGCAGTGGAGATG
YTHDC2_qPCR_F	GCATGAGAACACAGTTGCTTGGTCAG
YTHDC2_qPCR_R	CCAATGCAGCTTTAACAACAGCCCAG
REC8_qPCR_F	CCTCCAGCTCCTCCACAAATAGAAGAG
REC8_qPCR_R	CACCTCCGTGACTAGGGTAATAGGC
SPO11_qPCR_F	CGCTTCTGCTATTGCTGTGCCATC
SPO11_qPCR_R	GAAGTTGTCATCTAGGAGCCGCTGAA
SYCP3_qPCR_F	ACCAAGGCTTCCTTCAAATCCAGTAGC
SYCP3_qPCR_R	ACACAGCCAGGAACTGCTCAGA
SYCP1_qPCR_F	CTCTTTGCCTATGCTTGAGCAGGTTG
SYCP1_qPCR_R	GTACATTCTGTCCATTGGCTCTGAATCCTC
MEIOB_qPCR_F	GGAACCCTCCATTCTTGTAGTCTCACAG
MEIOB_qPCR_R	GCCACTTCAGTGCTGTTTTCTGTTCATC
DMC1_qPCR_F	ACTCAGCTCTCCCATACCCTCTGT
DMC1_qPCR_R	GCAATGTCCCGAAGGCGATCTG
CASPASE3_qPCR_F	CATATTCCACGGCACCAGGTTACC
CASPASE3_qPCR_R	CTCAAGGTTGTGTGCATACAATTTCACCG
CASPASE9_qPCR_F	GATTCAGTGATGTCCGTGCTCAGGA
CASPASE9_qPCR_R	CGTTGTTGATGATGAGGCAGTGGC
DNMT1_qPCR_F	CGAGAGGGATGATCGGAGGTCC
DNMT1_qPCR_R	CCTGTCCTGGGATGTCTGCG
DNMT3L_qPCR_F	GCTGTGAGGAGCAGGCACT
DNMT3L_qPCR_R	CAGCGGGAGAAAGCAGTTCTTCAC
DNMT3B_qPCR_F	GCTCAGTTACACTCAGGATCTGACTGG
DNMT3B_qPCR_R	GCGAAGACCTGGTTTCACGGAAG
HAS2_qPCR_F	ACGTGACACAGTTGGTCTTGTCCAG​
HAS2_qPCR_R	TCCAGCATGGTATCGGAGTCACAAAC
HORMAD1_qPCR_F	TACACCAATCCAGAAGACCCTCAGACA
HORMAD1_qPCR_R	GTGTCAGCAGTTGACATGCTAGATTCATTG
HORMAD2_qPCR_F	GGAAGAGGAGGAATGCAACAATCAAATGC
HORMAD2_qPCR_R	TCACTGGTTCGCTGACCTTCTTCTTC
SDHA_qPCR_F	GCCCATGCCAGGGAAGATTACAA
SDHA_qPCR_R	AGGGTGTGCTTCCTCCAGTG
MAPK1_qPCR_F	GTAGCCACACGTTGGTACAGAGCT
MAPK1_qPCR_R	CATCTCTGCCAGGATGCAGCC
NOBOX_qPCR_F	CAAGAAGACCACTATCCCGACAGTGAC
NOBOX_qPCR_R	GTTCTGGAACCACACCATGATGCG
SOHLH1_qPCR_F	CATGGCATCTGTTCTGGAGATGGC
SOHLH1_qPCR_R	CGTCAGGGTCCACTGCATAACG
SOHLH2_qPCR_F	GATGAAGCTGTGAGAGGTCAGTCAAGC
SOHLH2_qPCR_R	CATGGAAGGAATTAAGAGAGAGGGCTGC
KLF4_qPCR_F	AAGAGTTCTCATCTCAAGGCACACCTG
KLF4_qPCR_R	CTGGTCAGTTCATCGGAGCGG
