# Supplementary material for: Postnatal oogenesis leads to an exceptionally large ovarian reserve in naked mole-rats
Source: Nat Commun. 2023 Feb 21;14:670. doi: 10.1038/s41467-023-36284-8 (PMC9944903; doi:10.1038/s41467-023-36284-8)
Supplement: Supplementary file 7 — SUPPLEMENTARY DATA 19 [file 41467_2023_36284_MOESM7_ESM.xlsx]

## Sheet: VASA
P1	P5	P8	P15	P28	P90
873720	920315	1454544	949089	333388	348950
653928	910619	1531103	832768	221600	103564
860596	944304	1593433	1090093	238307	133161
745435	883230	1416218	966263	245304	82410
804860	824007	1317059	1084928	195203	115992
	1000816	1604788	929086	260839	197114

## Sheet: SOX2
P1	P5	P8	P15	P28	P90
35781	56051	22618	2436	6908	41
62710	82102	31732	2650	6120	37
41938	46852	35382	2749	11782	21
50138	46678	41068	6659	7600	192
46512	88576	27880	4021	6757	119
38861	77603	33032	6377	4366	279

## Sheet: VASA OCT
P1	P5	P8	P15	P28	P90
21956	21218	8045	197	45	15
14635	15885	15707	173	21	20
23738	19215	16661	170	37	12

## Sheet: VASA BLIMP1
P1	P5	P8	P15	P28	P90
18555	17118	7293	175	52	35
14719	14390	12195	191	73	15
21182	12841	14697	213	58	18

## Sheet: OCT SOX
P1	P5	P8	P15	P28	P90
32884	30926	17181	241	177	31
21976	23444	28172	208	272	57
30727	22239	26728	149	136	61

## Sheet: KI67 SOX
P1	P5	P8	P15	P28	P90
2333	4125	3944	667	732	15
2952	4864	2930	1602	1114	19
3764	5784	3207	1786	1121	20

## Sheet: PPH3 VASA
P1	P5	P8	P15	P28	P90
12102	4216	8278	1095	758	46
12300	5831	10343	374	520	19
10099	9151	10980	510	413	41

## Sheet: KI67 VASA
P1	P5	P8	P15	P28	P90
12756	4624	8669	920	581	31
11589	6059	10481	312	347	38
11688	8520	9481	446	354	41

## Sheet: VASA STRA8
P1	P5	P8	P15	P28	P90
3267	280477	1079979	891130	846304	3091
3827	303616	1069727	941782	689387	3389
2947	357461	870871	842931	927126	2817

## Sheet: REC8
P1	P5	P8	P15	P28	P90
53372	564963	753093	847241	233398	280734
174387	387906	1413902	729263	179360	69853
88511	520146	1179411	1017714	203516	119326
136147	497171	1249719	891130	189830	61219
198700	515755	1013048	941782	155529	94610
	440042	1273750	842931	240543	142454

[truncated: 7 more sheets: TUNEL , VASA P6MO SUB EX SUB, VASA SOX2 P6MO SUB EX SUB, VASA KI67 P6MO SUB EX SUB, VASA STRA8 P6MO SUB EX SUB, VASA H2AX P6MO SUB AND EX SUB, VASA HORMAD1 P6MO SUN AND EXSUB]
