# Supplementary material for: Postnatal oogenesis leads to an exceptionally large ovarian reserve in naked mole-rats
Source: Nat Commun. 2023 Feb 21;14:670. doi: 10.1038/s41467-023-36284-8 (PMC9944903; doi:10.1038/s41467-023-36284-8)
Supplement: Supplementary file 9 — Source Data [file 41467_2023_36284_MOESM9_ESM.xlsx]

## Sheet: SOURCE DATA GRAPHS 
Figure 1 C
	VASA POSITIVE CELLS
			P1	P5	P8	P15	P28	P90
			873720	920315	1454544	949089	333388	348950
			653928	910619	1531103	832768	221600	103564
			860596	944304	1593433	1090093	238307	133161
			745435	883230	1416218	966263	245304	82410
			804860	824007	1317059	1084928	195203	115992
				1000816	1604788	929086	260839	197114
Figure 1 D
	VASA KI67 CELLS
			P1	P5	P8	P15	P28	P90
			12756	4624	8669	920	581	31
			11589	6059	10481	312	347	38
			11688	8520	9481	446	354	41
FIGURE 2B	VASA SOX2 CELLS
			P1	P5	P8	P15	P28	P90
			35781	56051	22618	2436	6908	41
			62710	82102	31732	2650	6120	37
			41938	46852	35382	2749	11782	21
			50138	46678	41068	6659	7600	192
			46512	88576	27880	4021	6757	119
			38861	77603	33032	6377	4366	279
FIGURE D2	VASA OCT CELLS
			P1	P5	P8	P15	P28	P90
			21956	21218	8045	197	45	15
			14635	15885	15707	173	21	20
			23738	19215	16661	170	37	12
FIGURE 2F	VASA BLIMP1 CELLS
			P1	P5	P8	P15	P28	P90
			18555	17118	7293	175	52	35
			14719	14390	12195	191	73	15
			21182	12841	14697	213	58	18
FIGURE 2H	SOX2 OCT CELLS		P1	P5	P8	P15	P28	P90
			32884	30926	17181	241	177	31
			21976	23444	28172	208	272	57
			30727	22239	26728	149	136	61
FIGURE 3B	SOX2 KI67 CELLS		P1	P5	P8	P15	P28	P90
			2333	4125	3944	667	732	15
			2952	4864	2930	1602	1114	19
			3764	5784	3207	1786	1121	20
FIGURE 6C	VASA RE8 CELLS		P1	P5	P8	P15	P28	P90
			53372	564963	753093	847241	233398	280734
			174387	387906	1413902	729263	179360	69853
			88511	520146	1179411	1017714	203516	119326
			136147	497171	1249719	891130	189830	61219
			198700	515755	1013048	941782	155529	94610
				440042	1273750	842931	240543	142454
FIGURE 6G	MLH1 FOCI	FOCI PER NUCLEUS	P8
			50
			42
			51
			54
			59
			47
			39
			36
			48
			46
			45
			52
			42
			44
			46
			44
			43
			38
			54
			54
			47
			42
			57
			48
			51
			44
			36
			48
			47
			45
			42
			50
			50
			50
			50
			49
			40
			42
			45
			35
			41
			47
			63
			66
			43
			54
			57
			53
			55
			53
			52
			50
			52
			52
			47
			52
			50
			43
			50
			47
			50
			52
			58
			52
			55
			67
			53
			53
			44
			56
			49
			40
			43
			42
			35
			43
			58
			55
			63
			65
			52
			61
			43
			47
			53
			51
			52
			65
			46
			50
			45
			61
			48
			59
			62
			44
			51
			51
			65
			43
			49
			44
			39
			61
			43
			45
			40
			43
			51
			41
			46
			47
			69
			37
			46
			51
			68
			33
			43
			32
			40
			40
			44
			49
			55
			71
			50
			51
			43
			49
			52
			48
			59
			80
			27
			59
			62
			59
			59
			61
			58
			56
			46
			58
			52
			66
			48
			47
			44
			50
			31
			52
			45
			56
			64
			53
			53
			42
			53
			49
			61
			48
			27
			40
			51
			51
			49
			59
			43
			43
			55
			45
			44
			48
			49
			49
			42
			55
			54
			53
			47
			61
			71
			55
			53
			84
			40
			64
			47
			42
			55
			56
			51
			57
			56
			55
			85
			68
			50
			54
			57
			50
FIGURE 7 B	VASA TUNEL CELLS		P1	P5	P8	P15	P28	P90
			53372	564963	753093	847241	233398	280734
			174387	387906	1413902	729263	179360	69853
			88511	520146	1179411	1017714	203516	119326
			136147	497171	1249719	891130	189830	61219
			198700	515755	1013048	941782	155529	94610
				440042	1273750	842931	240543	142454
FIGURE 8B	VASA CELLS		P6MO	3YR SUB	3YR EX-SUB
			193861	55245	75343
			118359	108022	142314
			156813	86452	113681
FIGURE 8D	VASA SOX2 CELLS		P6MO	3YR SUB	3YR EX-SUB
			549	1400	3177
			782	789	5182
			982	1059	3785
FIGURE 8F	VASA KI67		P6MO	3YR SUB	3YR EX-SUB
			0	19	82
			10	0	183
			19	25	228
FIGURE 8G	VASA PPH3		P6MO	3YR SUB	3YR EX-SUB
			10	29	164
			0	4	235
			21	0	198
FIGURE 9B	VASA STRA8 CELLS		P6MO	3YR SUB	3YR EX-SUB
			7212	4661	7383
			5880	6284	5380
			4629	4619	9600
FIGURE 9D	VASA yH2AX		P6MO	3YR SUB	3YR EX-SUB
			3307	3853	6875
			2784	3804	5869
			2451	5722	7040
FIGURE 8F	VASA HORMAD1		P6MO	3YR SUB	3YR EX-SUB
			165	143	301
			108	217	392
			204	113	276
SUPPLEMENTARY FIGURES
SUPLEMENTARY FIGURE 1B	VASA PPH3		P1	P5	P8	P15	P28	P90
			12102	4216	8278	1095	758	46
			12300	5831	10343	374	520	19
			10099	9151	10980	510	413	41
SUPPLEMENTARY FIGURE 6	QPCR	GENE
		SOX2	E56			P1			P8			P28			P90
			MEAN		#REPLIC	MEAN		#REPLIC	MEAN		#REPLIC	MEAN		#REPLIC	MEAN		#REPLIC
			1.21244		3	0.71912		3	0.28791		3	0.55367		3	0.26296		3
			1.59201		3	0.97775		3	0.32889		3	0.45392		3	0.61445		3
									0.41646		3	0.69367		3	0.15902		3
		OCT4	E56			P1			P8			P28			P90
			10.4831		3	5.81589		3	6.23332		3	0.0361465		3	0.0638133		3
			12.3805		3	6.54322		3	6.58873		3	0.0429857		3	0.0616395		3
			11.1579		3	8.87656		3	5.81589		3	0.0384733		3	0.0536603		3
		LIN28	E56			P1			P8			P28			P90
			0.952638		3	0.5		3	0.363493		3	0.222211		3	0.177378		3
			1.00696		3	0.447513		3	0.392292		3	0.200267		3	0.181747		3
			1.11729		3	0.444421		3	0.384219		3	0.205898		3	0.108067		3
		LIN28B	2.09663		3	1.00561		3	0.581589		3	0.336359		3	0.015		3
			2.14068		3	1.23805		3	0.69163		3	0.336359		3	0.12		3
			1.99733		3	1.01261		3	0.788986		3	0.3605		3	0.220676		3
		BLIMP1	E56			P1			P8			P28			P90
			0.737135		3	0.319921		3	0.205898		3	0.226356		3	0.0223023		3
			1.12506		3	0.31056		3	0.210224		3	0.195693		3	0.0442964		3
			1.20581		3	0.211397		3	0.204476		3	0.218646		3	0.0252659		3
			1		3	0.317314		3	0.182167		3	0.082089		3	0.0576448		3
		TFAP2C	E56			P1			P8			P28			P90
			4.69134		3	0.213159		3	0.36906		3	0.0224056		3	0.0656073		3
			4.89056		3	0.204476		3	0.332616		3	0.0384733		3	0.098073		3
			4.34694		3	0.330047		3	0.390103		3	0.0253829		3	0.0595399		3
		PRDM14	E56			P1			P8			P28			P90
			0.255594		3	0.0203335		3	0.030861		3	4.28603e-05			0.000983355		3
			0.172991		3	0.0285572		3	0.0136205		3	0.0136024			0.00227487		3
			0.138882		3	0.0303955		3	0.0158643		3	0.0117597			0.00106127		3
		CKIT	E56			P1			P8			P28			P90
			5.31474		3	2.92817		3	3.24901		3	2.54912		3	1.02805		3
			4.99332		3	3.43426		3	3.13834		3	2		3	2.44528		3
			5.16941		3	3.78423		3	2.96905		3	2.32947		3	3.605		3
		STRA8	E56			P1			P8			P28			P90
			0.0128686		3	3.27161		3	7.21		3	0.662404		3	0.410046		3
			0.0124303		3	3.07375		3	17.6305		3	0.516122		3	0.571909		3
			0.0118415		3	2.8481		3	8.87656		3	0.286337		3	0.0442533		3
		MEIOC	E56			P1			P8			P28			P90
			0.00814426		3	0.444421		3	0.870551		3	0.10083		3	0.0656073		3
			0.00786684		3	0.435275		3	0.668964		3	0.0994421		3	0.0189718		3
			0.00891222		3	0.456916		3	0.876606		3	0.106579		3	0.0127797		3
		YTHDC2	E56			P1			P8			P28			P90
			2.60268		3	2.80889		3	1.91853		3	2.62079		3	1.93187		3
			2.63902		3	2.88786		3	2.20381		3	2.46229		3	2.05623		3
			2		3	2.08493		3	2.81504		3	2.51403		3	1.91853		3
		SPO11	E56			P1			P8			P28			P90
			0.00897421		3	8.87656		3	10.5561		3	0.151977		3	0.0240458		3
			0.00385247		3	8.63383		3	7.46426		3	0.14885		3	0.0237147		3
			0.00433426		3	6.82108		3	8.28212		3	0.129581		3	0.0451831		3
		MEIOB	E56			P1			P8			P28			P90
			0.000911165		3	1.93187		3	3.29436		3	0.126038		3	0.00854917		3
			0.000936781		3	2.42839		3	3.34035		3	0.155171		3	0.0185814		3
			0.000886249		3	2.25012		3	3.36359		3	0.143779		3	0.00854917		3
		REC8	E56			P1			P8			P28			P90
			0.0316862		3	3.22657		3	14.42		6	0.23357		3	0.0734002		3
			0.0351581		3	3.31728		3	13.8326		6	0.183255		3	0.0139848		3
			0.0354026		3	2.78949		3	15.455		6	0.206173		3	0.0759887		3
		HORMAD1	E56			P1			P8			P28			P90
			0.0140333		3	56.1028		3	99.7331		3	8.45614		3	4.69134		3
			0.0321286		3	70.5219		3	164.279		3	9.00047		3	5.38893		3
			0.00571908		3	73.5167		3	191.341		3	8.51496		3	3.5801		3
		SYCP3	E56			P1			P8			P28			P90
			0.0140632		3	1.09429		3	1.8025		3	0.219151		3	0.198884		3
			0.0126745		3	2.05623		3	1.49485		3	0.214641		3	0.329877		3
			0.0138696		3	2.28153		3	1.89212		3	0.192109		3	0.223756		3
		SYCP1	E56			P1			P8			P28			P90
			0.00355666		3	0.937354		3	0.733736		3	0.326842		3	0.339151		3
			0.00447077		3	0.918064		3	0.941696		3	0.309212		3	0.384219		3
			0.00389203		3	0.918064		3	0.884745		3	0.278677		3	0.325335		3
		MLH1	E56			P1			P8			P28			P90
			2.3994		3	1.71272		3	2.40157		3	2.8651		3	2.758		3
			2.38956		3	2.5298		3	2.0001		3	2.9156		3	2.978		3
			3.2		3	2.8601		3	2.7898		3	2.5428		3	1.792		3
		NOBOX	E56			P1			P8			P28			P90
			0.00430432		3	0.0159533		3	2.44528		3	4.22807		3	9.18959		3
			0.00474295		3	0.0164018		3	1.70527		3	5.57897		3	8.63383		3
			0.00464534		3	0.015625		3	2.73208		3	5.93809		3	6.6807		3
SUPPLEMENTARY FIGURE 7B	VASA STRA8 CELLS		P1	P5	P8	P15	P28	P90
			3267	280477	1079979	891130	846304	3091
			3827	303616	1069727	941782	689387	3389
			2947	357461	870871	842931	927126	2817
SUPPLEMENTARY FIGURE 8B	yH2AX ABNORMAL ON SPREADS			NORMAL	ABNORMAL
			P8	128	22
			P28	127	23
SUPPLEMENTARY FIGURE 8BD	HORMAD1 ABNORMAL ON SPREADS		p8 normal	p8 anormal	p28 normal	p28 abnormal
			81	19	86	14
			84	16	79	21
			87	14	83	17

## Sheet: SOURCE DATA SEQUENCING 
Differentially expressed genes between E56 and P1 ovaries.						Differentially expressed genes between P1 and P8 ovaries.						Differentially expressed genes between P8 and P28 ovaries.						Differentially expressed genes between P28 and P90 ovaries.						GSEA pathways that are downregulated between E56 and P1 ovaries.												GSEA pathways that are upregulated between E56 and P1 ovaries.												GSEA pathways that are downregulated between P1 and P8 ovaries.
Ensembl_ID	Gene_name	p_adj	log2fc	rank		Ensembl_ID	Gene_name	p_adj	log2fc	rank		Ensembl_ID	Gene_name	p_adj	log2fc	rank		Ensembl_ID	Gene_name	p_adj	log2fc	rank		NAME	GS<br> follow link to MSigDB	GS DETAILS	SIZE	ES	NES	NOM p-val	FDR q-val	FWER p-val	RANK AT MAX	LEADING EDGE		NAME	GS<br> follow link to MSigDB	GS DETAILS	SIZE	ES	NES	NOM p-val	FDR q-val	FWER p-val	RANK AT MAX	LEADING EDGE		NAME	GS<br> follow link to MSigDB
ENSHGLG00000012621	CYP19A1	1.57263e-19	-9.02967	17.8034		ENSHGLG00000022855	RF00598	5.64e-11	-7.8029	9.24853		ENSHGLG00000019075	PADI6	1.7338e-45	3.51296	45.761		ENSHGLG00000008233	SCUBE1	1.13463e-48	3.20802	48.9451		GO_STEROL_METABOLIC_PROCESS	GO_STEROL_METABOLIC_PROCESS	Details ...	112	-0.783797	-2.18578	0	0	0	1188	tags=18%, list=7%, signal=19%		GO_MEIOTIC_CELL_CYCLE	GO_MEIOTIC_CELL_CYCLE	Details ...	172	0.831028	2.18455	0	0	0	507	tags=22%, list=3%, signal=22%		GO_CELL_DIFFERENTIATION_IN_HINDBRAIN	GO_CELL_DIFFERENTIATION_IN_HINDBRAIN
ENSHGLG00000024817	RF00015	9.20414e-11	2.1525	11.036		ENSHGLG00000005544	CDH17	6.23e-09	3.04012	9.2056		ENSHGLG00000010614	ENSHGLG00000010614	4.12062e-35	3.89013	35.385		ENSHGLG00000009209	INHBB	1.8654e-42	4.06558	42.7292		GO_STEROL_BIOSYNTHETIC_PROCESS	GO_STEROL_BIOSYNTHETIC_PROCESS	Details ...	54	-0.793136	-1.98273	0	0.101323	0.182	1188	tags=19%, list=7%, signal=20%		GO_MEIOSIS_I_CELL_CYCLE_PROCESS	GO_MEIOSIS_I_CELL_CYCLE_PROCESS	Details ...	85	0.899876	2.168	0	0	0	409	tags=27%, list=3%, signal=28%		GO_NEGATIVE_REGULATION_OF_CELL_AGING	GO_NEGATIVE_REGULATION_OF_CELL_AGING
ENSHGLG00000021654	RF00003	2.57049e-10	2.20578	10.59		ENSHGLG00000025491	ENSHGLG00000025491	6.23e-09	4.08624	9.2056		ENSHGLG00000015065	NLRP14	3.50549e-33	4.14386	33.4553		ENSHGLG00000011776	GRIK3	7.55603e-33	4.5315	33.1217		GO_LIPID_EXPORT_FROM_CELL	GO_LIPID_EXPORT_FROM_CELL	Details ...	21	-0.9156	-1.95631	0	0.127499	0.316	269	tags=24%, list=2%, signal=24%		GO_MALE_GAMETE_GENERATION	GO_MALE_GAMETE_GENERATION	Details ...	300	0.774273	2.13849	0	0	0	790	tags=16%, list=5%, signal=16%		GO_ACUTE_INFLAMMATORY_RESPONSE_TO_ANTIGENIC_STIMULUS	GO_ACUTE_INFLAMMATORY_RESPONSE_TO_ANTIGENIC_STIMULUS
ENSHGLG00000021655	RF00003	2.57049e-10	2.20578	10.59		ENSHGLG00000015198	ENSHGLG00000015198	4.1e-08	4.04637	8.3876		ENSHGLG00000014375	DMC1	5.6546e-33	-4.76965	31.2476		ENSHGLG00000004465	FST	4.97376e-32	2.90953	32.3033		GO_STEROID_METABOLIC_PROCESS	GO_STEROID_METABOLIC_PROCESS	Details ...	201	-0.641538	-1.90451	0	0.244119	0.613	1188	tags=15%, list=7%, signal=16%		GO_MEIOTIC_CHROMOSOME_SEGREGATION	GO_MEIOTIC_CHROMOSOME_SEGREGATION	Details ...	59	0.914448	2.13673	0	0	0	162	tags=31%, list=1%, signal=31%		GO_PEPTIDYL_THREONINE_DEPHOSPHORYLATION	GO_PEPTIDYL_THREONINE_DEPHOSPHORYLATION
ENSHGLG00000022233	RF00067	1.83404e-09	2.39344	9.73659		ENSHGLG00000031232	ENSHGLG00000031232	7.18e-08	8.19849	8.14403		ENSHGLG00000018570	RAD21L1	1.38715e-31	-5.1109	29.8579		ENSHGLG00000012898	COL5A1	2.71002e-29	-2.30362	27.567		GO_STEROID_BIOSYNTHETIC_PROCESS	GO_STEROID_BIOSYNTHETIC_PROCESS	Details ...	133	-0.67332	-1.89112	0	0.242427	0.695	885	tags=14%, list=6%, signal=14%		GO_MEIOTIC_CELL_CYCLE_PROCESS	GO_MEIOTIC_CELL_CYCLE_PROCESS	Details ...	129	0.845072	2.1204	0	0	0	507	tags=22%, list=3%, signal=23%		GO_POSITIVE_REGULATION_OF_INTERLEUKIN_10_PRODUCTION	GO_POSITIVE_REGULATION_OF_INTERLEUKIN_10_PRODUCTION
ENSHGLG00000021490	RF00003	9.41123e-09	2.14729	9.02635		ENSHGLG00000012658	ADAMTS18	2.49e-06	1.96642	6.60303		ENSHGLG00000002751	CCNB3	1.97738e-31	-3.84087	29.7039		ENSHGLG00000013516	HSD17B1	4.40549e-28	2.31885	28.356		GO_OXIDATIVE_PHOSPHORYLATION	GO_OXIDATIVE_PHOSPHORYLATION	Details ...	75	-0.694657	-1.84075	0.00501253	0.393739	0.893	3180	tags=41%, list=20%, signal=51%		GO_CHROMOSOME_ORGANIZATION_INVOLVED_IN_MEIOTIC_CELL_CYCLE	GO_CHROMOSOME_ORGANIZATION_INVOLVED_IN_MEIOTIC_CELL_CYCLE	Details ...	49	0.931111	2.09854	0	0	0	162	tags=35%, list=1%, signal=35%		GO_CELL_AGGREGATION	GO_CELL_AGGREGATION
ENSHGLG00000021491	RF00003	9.41123e-09	2.14729	9.02635		ENSHGLG00000017644	ENSHGLG00000017644	2.77e-06	2.97297	6.55737		ENSHGLG00000000218	ENSHGLG00000000218	4.09629e-31	2.78686	31.3876		ENSHGLG00000013847	NXPE4	4.60407e-28	3.0813	28.3369		GO_PIGMENT_METABOLIC_PROCESS	GO_PIGMENT_METABOLIC_PROCESS	Details ...	42	-0.767511	-1.83242	0	0.373018	0.909	885	tags=24%, list=6%, signal=25%		GO_NUCLEAR_CHROMOSOME_SEGREGATION	GO_NUCLEAR_CHROMOSOME_SEGREGATION	Details ...	173	0.78569	2.06866	0	0	0	162	tags=11%, list=1%, signal=11%		GO_B_CELL_HOMEOSTASIS	GO_B_CELL_HOMEOSTASIS
ENSHGLG00000023981	RF00096	1.97175e-08	3.14527	8.70515		ENSHGLG00000016967	NR2E3	3.48e-06	3.87058	6.45799		ENSHGLG00000013838	RYR1	6.35858e-31	-3.50477	29.1966		ENSHGLG00000011988	NODAL	3.3473e-27	3.54223	27.4753		GO_STEROID_CATABOLIC_PROCESS	GO_STEROID_CATABOLIC_PROCESS	Details ...	15	-0.914244	-1.81747	0	0.388523	0.948	2	tags=7%, list=0%, signal=7%		GO_HOMOLOGOUS_CHROMOSOME_SEGREGATION	GO_HOMOLOGOUS_CHROMOSOME_SEGREGATION	Details ...	43	0.938796	2.05869	0	0	0	162	tags=37%, list=1%, signal=37%		GO_POSITIVE_REGULATION_OF_CHONDROCYTE_DIFFERENTIATION	GO_POSITIVE_REGULATION_OF_CHONDROCYTE_DIFFERENTIATION
ENSHGLG00000023110	RF00019	3.28573e-08	2.1622	8.48337		ENSHGLG00000005360	SVOPL	4.24e-06	2.86781	6.37304		ENSHGLG00000002825	ENSHGLG00000002825	3.1021e-30	2.44532	30.5083		ENSHGLG00000001701	COL5A2	6.06895e-27	-2.053	25.2169		GO_REGULATION_OF_CHOLESTEROL_BIOSYNTHETIC_PROCESS	GO_REGULATION_OF_CHOLESTEROL_BIOSYNTHETIC_PROCESS	Details ...	35	-0.781414	-1.81089	0	0.376103	0.962	1188	tags=20%, list=7%, signal=22%		GO_HOMOLOGOUS_CHROMOSOME_PAIRING_AT_MEIOSIS	GO_HOMOLOGOUS_CHROMOSOME_PAIRING_AT_MEIOSIS	Details ...	37	0.946986	2.05581	0	0	0	80	tags=41%, list=1%, signal=41%		GO_SENSORY_PERCEPTION_OF_SMELL	GO_SENSORY_PERCEPTION_OF_SMELL
ENSHGLG00000009631	PADI1	9.21578e-08	4.53754	8.03547		ENSHGLG00000013732	ENSHGLG00000013732	5.13e-05	4.50254	5.29005		ENSHGLG00000015236	C9orf84	1.50263e-29	-3.99744	27.8231		ENSHGLG00000014972	JSRP1	1.11029e-26	2.88377	26.9546		GO_HEME_METABOLIC_PROCESS	GO_HEME_METABOLIC_PROCESS	Details ...	24	-0.838296	-1.80986	0.00649351	0.342933	0.965	657	tags=29%, list=4%, signal=30%		GO_GAMETE_GENERATION	GO_GAMETE_GENERATION	Details ...	382	0.716371	2.02886	0	0	0	667	tags=13%, list=4%, signal=14%		GO_POSITIVE_REGULATION_OF_CELLULAR_RESPONSE_TO_INSULIN_STIMULUS	GO_POSITIVE_REGULATION_OF_CELLULAR_RESPONSE_TO_INSULIN_STIMULUS
ENSHGLG00000016912	OSTN	1.35926e-07	-3.15187	5.8667		ENSHGLG00000015748	ESYT1	0.000105742	1.40096	4.97575		ENSHGLG00000007561	SYCP2	3.70018e-29	-3.41067	27.4318		ENSHGLG00000030253	ENSHGLG00000030253	4.41647e-24	-3.30177	22.3549		GO_PORPHYRIN_CONTAINING_COMPOUND_METABOLIC_PROCESS	GO_PORPHYRIN_CONTAINING_COMPOUND_METABOLIC_PROCESS	Details ...	28	-0.804365	-1.80059	0.00420168	0.342301	0.974	1368	tags=32%, list=9%, signal=35%		GO_CHROMOSOME_SEGREGATION	GO_CHROMOSOME_SEGREGATION	Details ...	213	0.749068	2.00433	0	0	0	162	tags=9%, list=1%, signal=9%		GO_POSITIVE_REGULATION_OF_MONOOXYGENASE_ACTIVITY	GO_POSITIVE_REGULATION_OF_MONOOXYGENASE_ACTIVITY
ENSHGLG00000013489	LRRC36	1.66243e-07	3.8958	7.77926		ENSHGLG00000026801	ENSHGLG00000026801	0.000157654	2.6296	4.8023		ENSHGLG00000004621	RBM44	7.21454e-27	-4.07649	25.1418		ENSHGLG00000013269	DHH	1.14734e-23	3.12007	23.9403		GO_TETRAPYRROLE_METABOLIC_PROCESS	GO_TETRAPYRROLE_METABOLIC_PROCESS	Details ...	40	-0.752012	-1.77551	0.00445434	0.410139	0.991	1368	tags=23%, list=9%, signal=25%		GO_SPERMATID_DIFFERENTIATION	GO_SPERMATID_DIFFERENTIATION	Details ...	80	0.829736	2.00036	0	0	0	731	tags=16%, list=5%, signal=17%		GO_INACTIVATION_OF_MAPK_ACTIVITY	GO_INACTIVATION_OF_MAPK_ACTIVITY
ENSHGLG00000023119	RF00019	1.83093e-07	2.59236	7.73733		ENSHGLG00000031336	ENSHGLG00000031336	0.000387991	2.09758	4.41118		ENSHGLG00000027051	ENSHGLG00000027051	3.19619e-26	-3.6042	24.4954		ENSHGLG00000006689	SCN9A	2.14791e-23	3.09315	23.668		GO_PIGMENT_BIOSYNTHETIC_PROCESS	GO_PIGMENT_BIOSYNTHETIC_PROCESS	Details ...	34	-0.758928	-1.77367	0.004158	0.385409	0.991	657	tags=24%, list=4%, signal=24%		GO_SEXUAL_REPRODUCTION	GO_SEXUAL_REPRODUCTION	Details ...	452	0.699008	1.9984	0	0	0	933	tags=14%, list=6%, signal=15%		GO_REGULATION_OF_ACUTE_INFLAMMATORY_RESPONSE	GO_REGULATION_OF_ACUTE_INFLAMMATORY_RESPONSE
ENSHGLG00000001596	ABCA9	3.65658e-07	4.01958	7.43692		ENSHGLG00000011021	LCT	0.000451058	2.27104	4.34577		ENSHGLG00000013001	ENSHGLG00000013001	7.90575e-26	-5.26288	24.1021		ENSHGLG00000002726	COL9A1	8.89853e-23	4.53497	23.0507		GO_REGULATION_OF_CHOLESTEROL_METABOLIC_PROCESS	GO_REGULATION_OF_CHOLESTEROL_METABOLIC_PROCESS	Details ...	46	-0.741205	-1.77172	0.0046729	0.364941	0.993	1188	tags=17%, list=7%, signal=19%		GO_FERTILIZATION	GO_FERTILIZATION	Details ...	84	0.829389	1.98451	0	0	0	667	tags=18%, list=4%, signal=19%		GO_POSITIVE_REGULATION_OF_CREB_TRANSCRIPTION_FACTOR_ACTIVITY	GO_POSITIVE_REGULATION_OF_CREB_TRANSCRIPTION_FACTOR_ACTIVITY
ENSHGLG00000013838	RYR1	8.95205e-07	5.7354	7.04808		ENSHGLG00000018305	SLC38A8	0.000650972	3.30882	4.18644		ENSHGLG00000012767	MAJIN	3.14967e-25	-5.16264	23.5017		ENSHGLG00000015516	FMO2	1.84079e-22	4.17692	22.735		GO_STEROID_HORMONE_BIOSYNTHETIC_PROCESS	GO_STEROID_HORMONE_BIOSYNTHETIC_PROCESS	Details ...	35	-0.759053	-1.76989	0.00458716	0.346752	0.993	885	tags=26%, list=6%, signal=27%		GO_FEMALE_GAMETE_GENERATION	GO_FEMALE_GAMETE_GENERATION	Details ...	95	0.804236	1.98023	0	0	0	475	tags=18%, list=3%, signal=18%		GO_TUMOR_NECROSIS_FACTOR_BIOSYNTHETIC_PROCESS	GO_TUMOR_NECROSIS_FACTOR_BIOSYNTHETIC_PROCESS
ENSHGLG00000001704	PGK1	1.00201e-06	-1.82816	4.99913		ENSHGLG00000009553	ENSHGLG00000009553	0.000664022	2.08751	4.17782		ENSHGLG00000002450	MSLN	2.25865e-24	3.00498	24.6462		ENSHGLG00000028422	ENSHGLG00000028422	2.50422e-21	-1.97146	19.6013		GO_TETRAPYRROLE_BIOSYNTHETIC_PROCESS	GO_TETRAPYRROLE_BIOSYNTHETIC_PROCESS	Details ...	21	-0.811685	-1.76666	0.00592885	0.335473	0.993	1368	tags=38%, list=9%, signal=42%		GO_ORGANELLE_FISSION	GO_ORGANELLE_FISSION	Details ...	300	0.709794	1.96385	0	6.18e-05	0.001	543	tags=11%, list=3%, signal=11%		GO_REGULATION_OF_NEUROINFLAMMATORY_RESPONSE	GO_REGULATION_OF_NEUROINFLAMMATORY_RESPONSE
ENSHGLG00000021595	RF00567	1.18523e-06	1.96712	6.9262		ENSHGLG00000010651	NEUROD2	0.000664022	2.44557	4.17782		ENSHGLG00000004604	HELT	4.27152e-24	3.13182	24.3694		ENSHGLG00000016145	PRR15	3.34505e-21	2.82626	21.4756		GO_NUCLEOSIDE_BISPHOSPHATE_METABOLIC_PROCESS	GO_NUCLEOSIDE_BISPHOSPHATE_METABOLIC_PROCESS	Details ...	92	-0.648597	-1.76188	0.00554017	0.330818	0.994	1650	tags=23%, list=10%, signal=25%		GO_HOMOLOGOUS_RECOMBINATION	GO_HOMOLOGOUS_RECOMBINATION	Details ...	36	0.901582	1.95818	0	0.000117	0.002	507	tags=31%, list=3%, signal=31%		GO_PROTEIN_CONTAINING_COMPLEX_REMODELING	GO_PROTEIN_CONTAINING_COMPLEX_REMODELING
ENSHGLG00000022649	RF00264	1.18523e-06	2.26805	6.9262		ENSHGLG00000011529	DHX58	0.000915097	2.31959	4.03853		ENSHGLG00000005570	SPO11	4.27152e-24	-4.58581	22.3694		ENSHGLG00000004180	ENSHGLG00000004180	2.32517e-20	2.18764	20.6335		GO_RESPONSE_TO_STEROL	GO_RESPONSE_TO_STEROL	Details ...	25	-0.80265	-1.75461	0.00212314	0.336327	0.996	556	tags=24%, list=3%, signal=25%		GO_MALE_MEIOTIC_NUCLEAR_DIVISION	GO_MALE_MEIOTIC_NUCLEAR_DIVISION	Details ...	36	0.895616	1.95141	0	0.00011	0.002	409	tags=39%, list=3%, signal=40%		GO_MITOTIC_SISTER_CHROMATID_COHESION	GO_MITOTIC_SISTER_CHROMATID_COHESION
ENSHGLG00000022855	RF00598	2.33749e-06	5.3065	6.63125		ENSHGLG00000021625	RF00398	0.00107194	-2.18067	1.96983		ENSHGLG00000005115	BHMG1	1.56515e-23	-4.20026	21.8054		ENSHGLG00000018796	FAT4	3.7238e-20	-1.44722	18.429		GO_POSITIVE_REGULATION_OF_LIPID_TRANSPORT	GO_POSITIVE_REGULATION_OF_LIPID_TRANSPORT	Details ...	42	-0.722676	-1.75055	0.00241546	0.331735	0.996	269	tags=7%, list=2%, signal=7%		GO_CELLULAR_PROCESS_INVOLVED_IN_REPRODUCTION_IN_MULTICELLULAR_ORGANISM	GO_CELLULAR_PROCESS_INVOLVED_IN_REPRODUCTION_IN_MULTICELLULAR_ORGANISM	Details ...	211	0.727883	1.94267	0	0.000208	0.004	667	tags=16%, list=4%, signal=16%		GO_RESPONSE_TO_MINERALOCORTICOID	GO_RESPONSE_TO_MINERALOCORTICOID
ENSHGLG00000023704	RF00565	2.33749e-06	2.70666	6.63125		ENSHGLG00000021745	RF00563	0.00114568	-1.62472	1.94094		ENSHGLG00000013724	MEIOC	1.56515e-23	-3.52219	21.8054		ENSHGLG00000007949	ENSHGLG00000007949	1.07669e-19	-3.43762	17.9679		GO_CELLULAR_RESPONSE_TO_CHOLESTEROL	GO_CELLULAR_RESPONSE_TO_CHOLESTEROL	Details ...	15	-0.863719	-1.73763	0.004158	0.357944	0.998	556	tags=33%, list=3%, signal=35%		GO_MULTICELLULAR_ORGANISM_REPRODUCTION	GO_MULTICELLULAR_ORGANISM_REPRODUCTION	Details ...	467	0.678764	1.93601	0	0.000397	0.008	1097	tags=16%, list=7%, signal=17%		GO_INOSITOL_PHOSPHATE_CATABOLIC_PROCESS	GO_INOSITOL_PHOSPHATE_CATABOLIC_PROCESS
ENSHGLG00000017240	PKHD1L1	3.55247e-06	2.3813	6.44947		ENSHGLG00000018119	CHADL	0.00251546	1.65492	3.59938		ENSHGLG00000003122	ENSHGLG00000003122	6.76883e-23	3.35879	23.1695		ENSHGLG00000010174	PTN	1.11059e-19	-1.96995	17.9544		GO_GENERATION_OF_PRECURSOR_METABOLITES_AND_ENERGY	GO_GENERATION_OF_PRECURSOR_METABOLITES_AND_ENERGY		319	-0.552631	-1.73166	0	0.361365	0.999	2387	tags=25%, list=15%, signal=29%		GO_DNA_RECOMBINATION	GO_DNA_RECOMBINATION		175	0.73887	1.93104	0	0.000378	0.008	93	tags=7%, list=1%, signal=7%		GO_TYPE_B_PANCREATIC_CELL_DEVELOPMENT	GO_TYPE_B_PANCREATIC_CELL_DEVELOPMENT
ENSHGLG00000006377	STAR	4.19624e-06	-7.70429	4.37714		ENSHGLG00000016396	ENSHGLG00000016396	0.00364762	2.90622	3.43799		ENSHGLG00000013542	DPEP3	2.00947e-22	-3.64701	20.6969		ENSHGLG00000010283	NLRP4	5.29078e-19	4.92091	19.2765		GO_COTRANSLATIONAL_PROTEIN_TARGETING_TO_MEMBRANE	GO_COTRANSLATIONAL_PROTEIN_TARGETING_TO_MEMBRANE		36	-0.751519	-1.72631	0.0134831	0.362613	0.999	2457	tags=61%, list=15%, signal=72%		GO_RECOMBINATIONAL_REPAIR	GO_RECOMBINATIONAL_REPAIR		89	0.793388	1.92511	0	0.000451	0.01	74	tags=8%, list=0%, signal=8%		GO_ACETYL_COA_BIOSYNTHETIC_PROCESS	GO_ACETYL_COA_BIOSYNTHETIC_PROCESS
ENSHGLG00000021487	RF00003	4.36796e-06	1.89511	6.35972		ENSHGLG00000019075	PADI6	0.00410502	2.97673	3.38668		ENSHGLG00000000584	MAP3K15	2.58018e-22	-3.07707	20.5884		ENSHGLG00000007789	FLNC	8.29519e-19	-1.73663	17.0812		GO_NEGATIVE_REGULATION_OF_LEUKOCYTE_MIGRATION	GO_NEGATIVE_REGULATION_OF_LEUKOCYTE_MIGRATION		26	-0.771899	-1.72178	0.00425532	0.36214	0.999	677	tags=12%, list=4%, signal=12%		GO_GERM_CELL_DEVELOPMENT	GO_GERM_CELL_DEVELOPMENT		148	0.743352	1.92459	0	0.000432	0.01	731	tags=16%, list=5%, signal=16%		GO_INTERLEUKIN_6_MEDIATED_SIGNALING_PATHWAY	GO_INTERLEUKIN_6_MEDIATED_SIGNALING_PATHWAY
ENSHGLG00000001646	DPT	4.37321e-06	2.57744	6.3592		ENSHGLG00000029284	ENSHGLG00000029284	0.0065251	2.19902	3.18541		ENSHGLG00000005062	GLRX	5.19974e-22	2.1156	22.284		ENSHGLG00000002794	DHCR24	1.37862e-18	1.91287	18.8606		GO_REGULATION_OF_HORMONE_SECRETION	GO_REGULATION_OF_HORMONE_SECRETION		161	-0.588243	-1.71928	0	0.354915	0.999	1110	tags=12%, list=7%, signal=13%		GO_MALE_MEIOSIS_I	GO_MALE_MEIOSIS_I		20	0.963298	1.91947	0	0.000664	0.016	409	tags=45%, list=3%, signal=46%		GO_C4_DICARBOXYLATE_TRANSPORT	GO_C4_DICARBOXYLATE_TRANSPORT
ENSHGLG00000002503	NANS	4.48941e-06	-2.21213	4.34781		ENSHGLG00000009667	ABCC6	0.00653205	2.17096	3.18495		ENSHGLG00000013488	DAZL	8.81554e-22	-2.95118	20.0548		ENSHGLG00000002501	RGS4	2.8535e-18	2.30567	18.5446		GO_REGULATION_OF_LIPID_TRANSPORT	GO_REGULATION_OF_LIPID_TRANSPORT		69	-0.666311	-1.70746	0.00251256	0.380086	0.999	269	tags=6%, list=2%, signal=6%		GO_OOGENESIS	GO_OOGENESIS		58	0.822096	1.89187	0	0.00195111	0.049	475	tags=21%, list=3%, signal=21%		GO_REGULATION_OF_METANEPHROS_DEVELOPMENT	GO_REGULATION_OF_METANEPHROS_DEVELOPMENT
ENSHGLG00000023627	RF00099	5.88321e-06	2.0777	6.23039		ENSHGLG00000016670	C15orf48	0.00653205	2.09128	3.18495		ENSHGLG00000012510	ENSHGLG00000012510	1.02892e-21	-4.36936	19.9876		ENSHGLG00000013479	DPYSL3	3.16589e-18	-1.84974	16.4995		GO_GLYCOLYTIC_PROCESS_THROUGH_FRUCTOSE_6_PHOSPHATE	GO_GLYCOLYTIC_PROCESS_THROUGH_FRUCTOSE_6_PHOSPHATE		20	-0.788831	-1.70298	0.012685	0.380277	1	297	tags=15%, list=2%, signal=15%		GO_SYNAPTONEMAL_COMPLEX_ORGANIZATION	GO_SYNAPTONEMAL_COMPLEX_ORGANIZATION		18	0.969104	1.85827	0	0.00658696	0.158	80	tags=50%, list=1%, signal=50%		GO_ETHER_METABOLIC_PROCESS	GO_ETHER_METABOLIC_PROCESS
ENSHGLG00000010081	FABP3	7.82777e-06	-2.13695	4.10636		ENSHGLG00000009345	ESRRG	0.00693699	1.6768	3.15883		ENSHGLG00000004845	SYCP3	7.23238e-20	-3.42583	18.1407		ENSHGLG00000007662	ADAMTS9	7.70048e-18	-1.62262	16.1135		GO_FEMALE_GENITALIA_DEVELOPMENT	GO_FEMALE_GENITALIA_DEVELOPMENT		15	-0.824891	-1.70101	0.0063425	0.372549	1	21	tags=13%, list=0%, signal=13%		GO_DOUBLE_STRAND_BREAK_REPAIR	GO_DOUBLE_STRAND_BREAK_REPAIR		167	0.710539	1.85282	0	0.00755832	0.183	74	tags=6%, list=0%, signal=6%		GO_POSITIVE_REGULATION_OF_CYTOKINE_BIOSYNTHETIC_PROCESS	GO_POSITIVE_REGULATION_OF_CYTOKINE_BIOSYNTHETIC_PROCESS
ENSHGLG00000022593	RF00334	8.99427e-06	2.45357	6.04603		ENSHGLG00000009360	ATXN1	0.0075451	1.17706	3.12234		ENSHGLG00000006508	LRP2	7.23238e-20	-2.55035	18.1407		ENSHGLG00000002825	ENSHGLG00000002825	1.5667e-16	-2.12844	14.805		GO_POSITIVE_REGULATION_OF_HORMONE_SECRETION	GO_POSITIVE_REGULATION_OF_HORMONE_SECRETION		74	-0.657513	-1.69864	0.00253165	0.367885	1	919	tags=9%, list=6%, signal=10%		GO_SISTER_CHROMATID_COHESION	GO_SISTER_CHROMATID_COHESION		37	0.843452	1.83012	0	0.0141853	0.333	162	tags=16%, list=1%, signal=16%		GO_BONE_MATURATION	GO_BONE_MATURATION
ENSHGLG00000001565	COL28A1	1.00525e-05	2.80308	5.99772		ENSHGLG00000004276	LHX8	0.00828469	2.62513	3.08172		ENSHGLG00000004860	M1AP	3.13192e-19	-2.89602	17.5042		ENSHGLG00000004527	BRINP3	2.99644e-16	3.65643	16.5234		GO_BRANCHED_CHAIN_AMINO_ACID_METABOLIC_PROCESS	GO_BRANCHED_CHAIN_AMINO_ACID_METABOLIC_PROCESS		21	-0.773204	-1.69532	0.012474	0.367258	1	1352	tags=29%, list=8%, signal=31%		GO_EMBRYONIC_FORELIMB_MORPHOGENESIS	GO_EMBRYONIC_FORELIMB_MORPHOGENESIS		25	0.873471	1.79403	0.00186916	0.0385767	0.666	1105	tags=48%, list=7%, signal=51%		GO_CELLULAR_RESPONSE_TO_OXYGEN_RADICAL	GO_CELLULAR_RESPONSE_TO_OXYGEN_RADICAL
ENSHGLG00000023054	RF00613	1.00525e-05	2.4633	5.99772		ENSHGLG00000021079	ANKRD63	0.00881165	2.88981	3.05494		ENSHGLG00000016808	ENSHGLG00000016808	8.0719e-19	-3.90271	17.093		ENSHGLG00000011325	SLC26A7	5.10034e-16	-4.83991	14.2924		GO_MONOSACCHARIDE_BIOSYNTHETIC_PROCESS	GO_MONOSACCHARIDE_BIOSYNTHETIC_PROCESS		65	-0.653662	-1.69302	0.00477327	0.362411	1	1470	tags=23%, list=9%, signal=25%		GO_OOCYTE_DIFFERENTIATION	GO_OOCYTE_DIFFERENTIATION		32	0.842578	1.79245	0.00185185	0.0390809	0.683	475	tags=22%, list=3%, signal=23%		GO_MATURATION_OF_LSU_RRNA	GO_MATURATION_OF_LSU_RRNA
ENSHGLG00000000289	KBTBD12	2.07997e-05	3.95867	5.68194		ENSHGLG00000006174	GDF9	0.0124559	1.76184	2.90463		ENSHGLG00000015853	PIWIL2	1.34852e-18	-2.94664	16.8701		ENSHGLG00000008269	SERPINE2	5.95852e-16	1.7423	16.2249		GO_NAD_METABOLIC_PROCESS	GO_NAD_METABOLIC_PROCESS		31	-0.749517	-1.68811	0.00952381	0.366511	1	812	tags=16%, list=5%, signal=17%		GO_ANATOMICAL_STRUCTURE_MATURATION	GO_ANATOMICAL_STRUCTURE_MATURATION		136	0.684746	1.77547	0	0.0579067	0.835	1210	tags=20%, list=8%, signal=21%		GO_FOAM_CELL_DIFFERENTIATION	GO_FOAM_CELL_DIFFERENTIATION
ENSHGLG00000000660	CXXC4	2.55916e-05	-2.49306	3.5919		ENSHGLG00000017297	SKOR1	0.0125323	2.13297	2.90197		ENSHGLG00000009360	ATXN1	4.34957e-18	2.1584	18.3616		ENSHGLG00000006928	VWDE	6.25648e-16	3.08564	16.2037		GO_THIOESTER_METABOLIC_PROCESS	GO_THIOESTER_METABOLIC_PROCESS		71	-0.635726	-1.68121	0.00815217	0.376523	1	1650	tags=21%, list=10%, signal=23%		GO_FEMALE_MEIOTIC_NUCLEAR_DIVISION	GO_FEMALE_MEIOTIC_NUCLEAR_DIVISION		24	0.857336	1.75891	0.0129151	0.0834896	0.928	162	tags=17%, list=1%, signal=17%		GO_CEREBELLAR_CORTEX_FORMATION	GO_CEREBELLAR_CORTEX_FORMATION
ENSHGLG00000001398	ACSL4	2.58495e-05	-2.01263	3.58755		ENSHGLG00000008004	PLEKHG5	0.0136686	1.32425	2.86427		ENSHGLG00000011714	S100PBP	7.1388e-18	-2.25695	16.1464		ENSHGLG00000000424	SFRP2	7.89288e-16	-1.52439	14.1028		GO_VITAMIN_METABOLIC_PROCESS	GO_VITAMIN_METABOLIC_PROCESS		74	-0.634289	-1.67993	0.00501253	0.369619	1	1352	tags=18%, list=8%, signal=19%		GO_MITOTIC_SISTER_CHROMATID_COHESION	GO_MITOTIC_SISTER_CHROMATID_COHESION		15	0.931046	1.74792	0	0.102324	0.965	13	tags=13%, list=0%, signal=13%		GO_ASYMMETRIC_CELL_DIVISION	GO_ASYMMETRIC_CELL_DIVISION
ENSHGLG00000024327	RF00004	3.72067e-05	1.84979	5.42938		ENSHGLG00000013495	PAPLN	0.0136686	1.79797	2.86427		ENSHGLG00000005307	MSH4	9.69457e-18	-3.25857	16.0135		ENSHGLG00000026284	ENSHGLG00000026284	5.26331e-15	6.09144	15.2787		GO_CELLULAR_RESPONSE_TO_STEROL	GO_CELLULAR_RESPONSE_TO_STEROL		19	-0.822585	-1.6788	0.0145228	0.361798	1	556	tags=26%, list=3%, signal=27%		GO_MUSCLE_FIBER_DEVELOPMENT	GO_MUSCLE_FIBER_DEVELOPMENT		43	0.791193	1.74683	0.00361664	0.101625	0.967	306	tags=12%, list=2%, signal=12%		GO_REGULATION_OF_NUCLEOTIDE_BIOSYNTHETIC_PROCESS	GO_REGULATION_OF_NUCLEOTIDE_BIOSYNTHETIC_PROCESS
ENSHGLG00000003839	LGR6	9.41167e-05	3.01572	5.02633		ENSHGLG00000031496	ENSHGLG00000031496	0.0136686	3.88901	2.86427		ENSHGLG00000017562	BOLL	2.23504e-17	-2.97065	15.6507		ENSHGLG00000008677	FAM13A	6.91333e-15	1.89806	15.1603		GO_REGULATION_OF_CENTROSOME_DUPLICATION	GO_REGULATION_OF_CENTROSOME_DUPLICATION		28	-0.739336	-1.66811	0.016129	0.38558	1	1900	tags=36%, list=12%, signal=40%		GO_ANIMAL_ORGAN_MATURATION	GO_ANIMAL_ORGAN_MATURATION		19	0.858021	1.70068	0.00759013	0.229494	1	1385	tags=37%, list=9%, signal=40%		GO_MONONUCLEAR_CELL_DIFFERENTIATION	GO_MONONUCLEAR_CELL_DIFFERENTIATION
ENSHGLG00000006792	COL14A1	9.41167e-05	2.81417	5.02633		ENSHGLG00000023701	RF00443	0.0136972	-1.84298	0.863369		ENSHGLG00000014309	SPTBN2	3.00353e-17	-2.02578	15.5224		ENSHGLG00000003693	COLCA2	8.32885e-15	1.99027	15.0794		GO_REGULATION_OF_WATER_LOSS_VIA_SKIN	GO_REGULATION_OF_WATER_LOSS_VIA_SKIN		15	-0.811991	-1.66658	0.0290456	0.380144	1	509	tags=20%, list=3%, signal=21%		GO_TOLL_LIKE_RECEPTOR_4_SIGNALING_PATHWAY	GO_TOLL_LIKE_RECEPTOR_4_SIGNALING_PATHWAY		25	0.819042	1.70012	0.00878735	0.225383	1	1634	tags=56%, list=10%, signal=62%		GO_CARBOHYDRATE_PHOSPHORYLATION	GO_CARBOHYDRATE_PHOSPHORYLATION
ENSHGLG00000024631	RF01291	9.41167e-05	1.80668	5.02633		ENSHGLG00000001823	TLX1	0.0206918	2.38042	2.6842		ENSHGLG00000001371	USP11	3.58993e-17	-2.40203	15.4449		ENSHGLG00000011828	FAM78A	1.39069e-14	2.76651	14.8568		GO_RESPIRATORY_ELECTRON_TRANSPORT_CHAIN	GO_RESPIRATORY_ELECTRON_TRANSPORT_CHAIN		59	-0.660143	-1.6654	0.0149626	0.373899	1	3180	tags=44%, list=20%, signal=55%		GO_NEURON_MATURATION	GO_NEURON_MATURATION		31	0.809993	1.69994	0.00183823	0.220043	1	722	tags=16%, list=5%, signal=17%		GO_REGULATION_OF_LIPOPROTEIN_LIPASE_ACTIVITY	GO_REGULATION_OF_LIPOPROTEIN_LIPASE_ACTIVITY
ENSHGLG00000013937	XK	0.000106787	2.34032	4.97148		ENSHGLG00000023639	RF00322	0.0206918	-2.35681	0.684201		ENSHGLG00000003196	ATP6V1G3	3.69711e-17	3.10851	17.4321		ENSHGLG00000000320	TMTC2	1.51848e-14	-1.75849	12.8186		GO_HORMONE_BIOSYNTHETIC_PROCESS	GO_HORMONE_BIOSYNTHETIC_PROCESS		44	-0.691117	-1.66397	0.0191847	0.368866	1	703	tags=18%, list=4%, signal=19%		GO_DEVELOPMENTAL_MATURATION	GO_DEVELOPMENTAL_MATURATION		175	0.646749	1.69795	0	0.221396	1	1420	tags=20%, list=9%, signal=22%		GO_GLANDULAR_EPITHELIAL_CELL_DEVELOPMENT	GO_GLANDULAR_EPITHELIAL_CELL_DEVELOPMENT
ENSHGLG00000002717	ABI3BP	0.00012948	2.63358	4.8878		ENSHGLG00000016356	SERPINA5	0.0250918	2.6778	2.60047		ENSHGLG00000000384	RAB3B	9.88733e-17	-3.39901	15.0049		ENSHGLG00000002897	CAPN6	1.53338e-14	-1.94891	12.8144		GO_GLUCOSE_CATABOLIC_PROCESS	GO_GLUCOSE_CATABOLIC_PROCESS		25	-0.752352	-1.66327	0.01875	0.361449	1	812	tags=16%, list=5%, signal=17%		GO_COLLAGEN_FIBRIL_ORGANIZATION	GO_COLLAGEN_FIBRIL_ORGANIZATION		44	0.767769	1.6958	0.00525394	0.223956	1	775	tags=27%, list=5%, signal=29%		GO_POSITIVE_REGULATION_OF_LYMPHOCYTE_MIGRATION	GO_POSITIVE_REGULATION_OF_LYMPHOCYTE_MIGRATION
ENSHGLG00000016112	MYH7B	0.00012948	2.90727	4.8878		ENSHGLG00000017833	SVOP	0.0250918	1.50049	2.60047		ENSHGLG00000004900	SMC1B	1.84508e-16	-2.38301	14.734		ENSHGLG00000011912	PTPRT	1.98209e-14	-2.49764	12.7029		GO_REGULATION_OF_OXIDATIVE_PHOSPHORYLATION	GO_REGULATION_OF_OXIDATIVE_PHOSPHORYLATION		19	-0.801229	-1.6623	0.00613497	0.355822	1	191	tags=11%, list=1%, signal=11%		GO_MEIOTIC_CHROMOSOME_SEPARATION	GO_MEIOTIC_CHROMOSOME_SEPARATION		16	0.889049	1.69289	0.00606061	0.228589	1	47	tags=19%, list=0%, signal=19%		GO_HISTONE_H3_DEACETYLATION	GO_HISTONE_H3_DEACETYLATION
ENSHGLG00000014761	PTPRU	0.000140265	-1.87116	2.85305		ENSHGLG00000009361	ENSHGLG00000009361	0.0271352	1.96229	2.56647		ENSHGLG00000002024	NUTM1	2.20424e-16	-5.38403	14.6567		ENSHGLG00000017653	NEFL	2.36321e-14	2.72712	14.6265		GO_RIBOSOME_BIOGENESIS	GO_RIBOSOME_BIOGENESIS		202	-0.553557	-1.65834	0	0.358938	1	3361	tags=35%, list=21%, signal=44%		GO_REGULATION_OF_SYNAPTIC_TRANSMISSION_GABAERGIC	GO_REGULATION_OF_SYNAPTIC_TRANSMISSION_GABAERGIC		17	0.867816	1.68612	0.00718133	0.249156	1	579	tags=24%, list=4%, signal=24%		GO_NEGATIVE_REGULATION_OF_OXIDOREDUCTASE_ACTIVITY	GO_NEGATIVE_REGULATION_OF_OXIDOREDUCTASE_ACTIVITY
ENSHGLG00000002087	CYP17A1	0.000151532	-6.59262	2.8195		ENSHGLG00000015903	HIF3A	0.0271352	-1.22081	0.566467		ENSHGLG00000001626	REC8	2.26136e-16	-3.62514	14.6456		ENSHGLG00000006464	ENSHGLG00000006464	5.70527e-14	3.35016	14.2437		GO_ORGAN_GROWTH	GO_ORGAN_GROWTH		107	-0.601213	-1.65502	0.0107239	0.360081	1	332	tags=5%, list=2%, signal=5%		GO_DNA_REPAIR	GO_DNA_REPAIR		377	0.599861	1.68286	0	0.255643	1	210	tags=4%, list=1%, signal=4%		GO_REGULATION_OF_MACROPHAGE_DERIVED_FOAM_CELL_DIFFERENTIATION	GO_REGULATION_OF_MACROPHAGE_DERIVED_FOAM_CELL_DIFFERENTIATION
ENSHGLG00000016326	CYP11A1	0.000151532	-8.65982	2.8195		ENSHGLG00000022639	RF00392	0.0271352	-2.06551	0.566467		ENSHGLG00000013087	HORMAD1	2.3383e-16	-2.93011	14.6311		ENSHGLG00000008926	TRHDE	6.83626e-14	2.95627	14.1652		GO_REGULATION_OF_MACROPHAGE_MIGRATION	GO_REGULATION_OF_MACROPHAGE_MIGRATION		23	-0.751222	-1.65456	0.0227273	0.353016	1	286	tags=9%, list=2%, signal=9%		GO_SYNAPTIC_TRANSMISSION_GABAERGIC	GO_SYNAPTIC_TRANSMISSION_GABAERGIC		23	0.846601	1.6825	0.00922509	0.251019	1	579	tags=17%, list=4%, signal=18%		GO_TUMOR_NECROSIS_FACTOR_SECRETION	GO_TUMOR_NECROSIS_FACTOR_SECRETION
ENSHGLG00000019570	ALPK1	0.00018155	2.6492	4.741		ENSHGLG00000002724	CHRM1	0.0278033	2.12305	2.5559		ENSHGLG00000025488	ENSHGLG00000025488	4.11432e-16	3.10005	16.3857		ENSHGLG00000019354	CACNA1G	7.50193e-14	-2.10566	12.1248		GO_REGULATION_OF_STEROID_METABOLIC_PROCESS	GO_REGULATION_OF_STEROID_METABOLIC_PROCESS		91	-0.609545	-1.65395	0.00268096	0.346808	1	1188	tags=15%, list=7%, signal=17%		GO_APOPTOTIC_CELL_CLEARANCE	GO_APOPTOTIC_CELL_CLEARANCE		27	0.80109	1.67628	0.0187617	0.267771	1	190	tags=11%, list=1%, signal=11%		GO_TRANSFORMING_GROWTH_FACTOR_BETA_PRODUCTION	GO_TRANSFORMING_GROWTH_FACTOR_BETA_PRODUCTION
ENSHGLG00000000218	ENSHGLG00000000218	0.00019368	-3.69141	2.71292		ENSHGLG00000014351	ADAD2	0.0294496	2.55257	2.53092		ENSHGLG00000004928	MALRD1	4.51682e-16	2.03802	16.3452		ENSHGLG00000028320	ENSHGLG00000028320	1.05661e-13	4.5355	13.9761		GO_ORGANIC_HYDROXY_COMPOUND_BIOSYNTHETIC_PROCESS	GO_ORGANIC_HYDROXY_COMPOUND_BIOSYNTHETIC_PROCESS		159	-0.567319	-1.65239	0	0.343843	1	353	tags=6%, list=2%, signal=6%		GO_HISTONE_EXCHANGE	GO_HISTONE_EXCHANGE		28	0.801809	1.6712	0.00561798	0.28185	1	124	tags=7%, list=1%, signal=7%		GO_POSITIVE_REGULATION_OF_INTERLEUKIN_2_PRODUCTION	GO_POSITIVE_REGULATION_OF_INTERLEUKIN_2_PRODUCTION
ENSHGLG00000006464	ENSHGLG00000006464	0.00019368	-3.67442	2.71292		ENSHGLG00000022394	RF00561	0.0299628	-2.01426	0.523417		ENSHGLG00000012730	MCMDC2	4.68029e-16	-3.34079	14.3297		ENSHGLG00000003546	MTCL1	1.10334e-13	-1.87754	11.9573		GO_RESPONSE_TO_XENOBIOTIC_STIMULUS	GO_RESPONSE_TO_XENOBIOTIC_STIMULUS		47	-0.660066	-1.65136	0.0117096	0.339019	1	741	tags=13%, list=5%, signal=13%		GO_BONE_MATURATION	GO_BONE_MATURATION		16	0.862328	1.66559	0.010142	0.298177	1	1385	tags=38%, list=9%, signal=41%		GO_PLASMA_MEMBRANE_TUBULATION	GO_PLASMA_MEMBRANE_TUBULATION
ENSHGLG00000006684	KIAA1324	0.00019368	2.86439	4.71292		ENSHGLG00000027953	ENSHGLG00000027953	0.0299628	2.21889	2.52342		ENSHGLG00000018729	RYR3	6.84977e-16	1.71774	16.1643		ENSHGLG00000007733	PAMR1	1.11941e-13	-1.80041	11.951		GO_MACROPHAGE_MIGRATION	GO_MACROPHAGE_MIGRATION		30	-0.725445	-1.64778	0.0190931	0.341344	1	286	tags=7%, list=2%, signal=7%		GO_REGULATION_OF_TOLL_LIKE_RECEPTOR_SIGNALING_PATHWAY	GO_REGULATION_OF_TOLL_LIKE_RECEPTOR_SIGNALING_PATHWAY		41	0.766076	1.66357	0.00705467	0.299448	1	1634	tags=29%, list=10%, signal=33%		GO_NEGATIVE_REGULATION_OF_CELLULAR_RESPONSE_TO_INSULIN_STIMULUS	GO_NEGATIVE_REGULATION_OF_CELLULAR_RESPONSE_TO_INSULIN_STIMULUS
ENSHGLG00000012611	ACADS	0.00019368	-2.09472	2.71292		ENSHGLG00000018155	GBX2	0.0303474	2.49658	2.51788		ENSHGLG00000012089	ENSHGLG00000012089	8.90755e-16	-2.94233	14.0502		ENSHGLG00000016756	AMH	1.12182e-13	2.68768	13.9501		GO_ESTABLISHMENT_OF_PROTEIN_LOCALIZATION_TO_ENDOPLASMIC_RETICULUM	GO_ESTABLISHMENT_OF_PROTEIN_LOCALIZATION_TO_ENDOPLASMIC_RETICULUM		46	-0.688355	-1.64688	0.0117925	0.336794	1	3443	tags=63%, list=22%, signal=80%		GO_DEFINITIVE_HEMOPOIESIS	GO_DEFINITIVE_HEMOPOIESIS		16	0.863044	1.663	0.00609756	0.295382	1	509	tags=31%, list=3%, signal=32%		GO_POSITIVE_REGULATION_OF_FILOPODIUM_ASSEMBLY	GO_POSITIVE_REGULATION_OF_FILOPODIUM_ASSEMBLY
ENSHGLG00000021478	RF00003	0.00019368	2.53893	4.71292		ENSHGLG00000013821	PHACTR3	0.0326413	1.89824	2.48623		ENSHGLG00000019550	ENSHGLG00000019550	9.05303e-16	-2.32412	14.0432		ENSHGLG00000007411	LGALS4	1.43367e-13	-3.34321	11.8435		GO_CELLULAR_RESPIRATION	GO_CELLULAR_RESPIRATION		103	-0.614342	-1.64634	0.00773196	0.331481	1	2466	tags=31%, list=15%, signal=37%		GO_FORELIMB_MORPHOGENESIS	GO_FORELIMB_MORPHOGENESIS		31	0.795673	1.66151	0.00541516	0.295358	1	1105	tags=39%, list=7%, signal=42%		GO_POSITIVE_REGULATION_OF_CHOLESTEROL_EFFLUX	GO_POSITIVE_REGULATION_OF_CHOLESTEROL_EFFLUX
ENSHGLG00000009566	LUM	0.000257355	2.50071	4.58947		ENSHGLG00000022985	RF01848	0.03361	2.32754	2.47353		ENSHGLG00000019570	ALPK1	1.21468e-15	-2.26409	13.9155		ENSHGLG00000013151	WSCD1	1.88829e-13	-1.93665	11.7239		GO_RIBOSOMAL_LARGE_SUBUNIT_BIOGENESIS	GO_RIBOSOMAL_LARGE_SUBUNIT_BIOGENESIS		44	-0.666806	-1.64315	0.0189573	0.333684	1	1986	tags=32%, list=12%, signal=36%		GO_EXTRACELLULAR_STRUCTURE_ORGANIZATION	GO_EXTRACELLULAR_STRUCTURE_ORGANIZATION		276	0.61114	1.65683	0	0.310611	1	1725	tags=25%, list=11%, signal=27%		GO_RESPONSE_TO_OXYGEN_RADICAL	GO_RESPONSE_TO_OXYGEN_RADICAL
ENSHGLG00000014552	DUOX1	0.000259461	4.87183	4.58593		ENSHGLG00000002637	ENSHGLG00000002637	0.0369622	2.69107	2.43224		ENSHGLG00000016321	SYNGR4	1.39468e-15	-3.43116	13.8555		ENSHGLG00000016253	HSD17B3	2.00922e-13	7.5032	13.697		GO_REGULATION_OF_ALCOHOL_BIOSYNTHETIC_PROCESS	GO_REGULATION_OF_ALCOHOL_BIOSYNTHETIC_PROCESS		52	-0.651644	-1.63837	0.0143541	0.34166	1	1188	tags=19%, list=7%, signal=21%		GO_CHROMOSOME_LOCALIZATION	GO_CHROMOSOME_LOCALIZATION		48	0.741598	1.65569	0.00176991	0.30916	1	38	tags=8%, list=0%, signal=8%		GO_POSITIVE_REGULATION_OF_COAGULATION	GO_POSITIVE_REGULATION_OF_COAGULATION
ENSHGLG00000015068	ENSHGLG00000015068	0.00025958	2.54855	4.58573		ENSHGLG00000014750	UPB1	0.0369622	2.85985	2.43224		ENSHGLG00000027922	ENSHGLG00000027922	1.63355e-15	-4.76288	13.7869		ENSHGLG00000011481	COL26A1	2.17065e-13	-3.00814	11.6634		GO_TRIGLYCERIDE_CATABOLIC_PROCESS	GO_TRIGLYCERIDE_CATABOLIC_PROCESS		17	-0.785361	-1.63497	0.0140187	0.345543	1	450	tags=18%, list=3%, signal=18%		GO_RELEASE_OF_SEQUESTERED_CALCIUM_ION_INTO_CYTOSOL_BY_ENDOPLASMIC_RETICULUM	GO_RELEASE_OF_SEQUESTERED_CALCIUM_ION_INTO_CYTOSOL_BY_ENDOPLASMIC_RETICULUM		17	0.829853	1.65112	0.0247148	0.322268	1	668	tags=18%, list=4%, signal=18%		GO_MITOTIC_G2_DNA_DAMAGE_CHECKPOINT	GO_MITOTIC_G2_DNA_DAMAGE_CHECKPOINT
ENSHGLG00000005156	JPH2	0.000265276	2.98651	4.5763		ENSHGLG00000011569	FEZF2	0.0375209	2.32699	2.42573		ENSHGLG00000009316	ENSHGLG00000009316	4.64069e-15	-3.10185	13.3334		ENSHGLG00000003756	DCLK1	2.44905e-13	-1.44933	11.611		GO_REGULATION_OF_STEROID_BIOSYNTHETIC_PROCESS	GO_REGULATION_OF_STEROID_BIOSYNTHETIC_PROCESS		70	-0.642386	-1.63126	0.0127551	0.349904	1	1188	tags=17%, list=7%, signal=18%		GO_SINGLE_FERTILIZATION	GO_SINGLE_FERTILIZATION		62	0.721899	1.64953	0.00168634	0.322828	1	1267	tags=19%, list=8%, signal=21%		GO_SKELETAL_MUSCLE_ADAPTATION	GO_SKELETAL_MUSCLE_ADAPTATION
ENSHGLG00000009140	MCOLN3	0.00031681	-2.76495	2.4992		ENSHGLG00000018710	LRRC43	0.0387445	2.34817	2.41179		ENSHGLG00000016931	SLC4A10	4.64069e-15	-3.33813	13.3334		ENSHGLG00000019396	NOS2	2.85769e-13	2.46882	13.544		GO_POSITIVE_REGULATION_OF_SKELETAL_MUSCLE_TISSUE_DEVELOPMENT	GO_POSITIVE_REGULATION_OF_SKELETAL_MUSCLE_TISSUE_DEVELOPMENT		16	-0.809924	-1.63081	0.0149893	0.344865	1	38	tags=13%, list=0%, signal=13%		GO_POSITIVE_REGULATION_OF_CALCIUM_MEDIATED_SIGNALING	GO_POSITIVE_REGULATION_OF_CALCIUM_MEDIATED_SIGNALING		24	0.80928	1.64518	0.0164534	0.333479	1	459	tags=17%, list=3%, signal=17%		GO_REGULATION_OF_FIBROBLAST_GROWTH_FACTOR_RECEPTOR_SIGNALING_PATHWAY	GO_REGULATION_OF_FIBROBLAST_GROWTH_FACTOR_RECEPTOR_SIGNALING_PATHWAY
ENSHGLG00000006286	APBB1IP	0.000335639	2.64669	4.47413		ENSHGLG00000004604	HELT	0.0394342	2.1193	2.40413		ENSHGLG00000007600	ENSHGLG00000007600	8.35347e-15	-2.15712	13.0781		ENSHGLG00000018522	IHH	3.81529e-13	4.96508	13.4185		GO_ANDROGEN_METABOLIC_PROCESS	GO_ANDROGEN_METABOLIC_PROCESS		15	-0.804838	-1.62855	0.0178218	0.345421	1	288	tags=20%, list=2%, signal=20%		GO_REGULATION_OF_CARDIAC_CONDUCTION	GO_REGULATION_OF_CARDIAC_CONDUCTION		37	0.777707	1.63917	0.00754717	0.353118	1	950	tags=22%, list=6%, signal=23%		GO_POSITIVE_REGULATION_OF_LIPID_CATABOLIC_PROCESS	GO_POSITIVE_REGULATION_OF_LIPID_CATABOLIC_PROCESS
ENSHGLG00000002825	ENSHGLG00000002825	0.000366361	-3.12014	2.43609		ENSHGLG00000007046	NKX1-1	0.039832	2.48566	2.39977		ENSHGLG00000009985	ZP2	1.01085e-14	3.79566	14.9953		ENSHGLG00000002723	ENSHGLG00000002723	7.56738e-13	-1.78476	11.1211		GO_REGULATION_OF_ENDOCRINE_PROCESS	GO_REGULATION_OF_ENDOCRINE_PROCESS		19	-0.775767	-1.62358	0.00867679	0.354187	1	1110	tags=21%, list=7%, signal=23%		GO_VESICLE_CYTOSKELETAL_TRAFFICKING	GO_VESICLE_CYTOSKELETAL_TRAFFICKING		49	0.738588	1.63885	0.0102389	0.348302	1	1862	tags=33%, list=12%, signal=37%		GO_REGULATION_OF_FIBROBLAST_MIGRATION	GO_REGULATION_OF_FIBROBLAST_MIGRATION
ENSHGLG00000004181	MSX1	0.000366361	3.36434	4.43609		ENSHGLG00000012125	ERN2	0.0448872	2.34698	2.34788		ENSHGLG00000031585	ENSHGLG00000031585	1.35012e-14	-3.27224	12.8696		ENSHGLG00000005400	THSD7B	8.89172e-13	1.78249	13.051		GO_ELECTRON_TRANSPORT_CHAIN	GO_ELECTRON_TRANSPORT_CHAIN		102	-0.595489	-1.61731	0.0127226	0.367121	1	2466	tags=31%, list=15%, signal=37%		GO_STEM_CELL_DIVISION	GO_STEM_CELL_DIVISION		33	0.770782	1.63538	0.0222635	0.35736	1	348	tags=12%, list=2%, signal=12%		GO_ANIMAL_ORGAN_MATURATION	GO_ANIMAL_ORGAN_MATURATION
ENSHGLG00000021745	RF00563	0.000366361	1.6699	4.43609		ENSHGLG00000031355	ENSHGLG00000031355	0.0450314	1.75825	2.34648		ENSHGLG00000018084	ENSHGLG00000018084	1.82302e-14	-2.06222	12.7392		ENSHGLG00000008993	ABCC8	8.89172e-13	-2.62598	11.051		GO_FAT_SOLUBLE_VITAMIN_METABOLIC_PROCESS	GO_FAT_SOLUBLE_VITAMIN_METABOLIC_PROCESS		24	-0.747927	-1.61332	0.0261438	0.373751	1	882	tags=21%, list=6%, signal=22%		GO_ENDOCHONDRAL_BONE_MORPHOGENESIS	GO_ENDOCHONDRAL_BONE_MORPHOGENESIS		40	0.742289	1.63385	0.0163339	0.358369	1	2178	tags=35%, list=14%, signal=40%		GO_KERATAN_SULFATE_BIOSYNTHETIC_PROCESS	GO_KERATAN_SULFATE_BIOSYNTHETIC_PROCESS
ENSHGLG00000009774	ENSHGLG00000009774	0.000436248	4.15547	4.36027		ENSHGLG00000022406	RF00411	0.0450754	-1.87784	0.34606		ENSHGLG00000025853	ENSHGLG00000025853	1.85987e-14	-3.8637	12.7305		ENSHGLG00000011920	ALAS1	1.27112e-12	1.39867	12.8958		GO_AEROBIC_RESPIRATION	GO_AEROBIC_RESPIRATION		50	-0.650115	-1.61159	0.0185615	0.372796	1	2064	tags=30%, list=13%, signal=34%		GO_OOCYTE_MATURATION	GO_OOCYTE_MATURATION		15	0.847941	1.62918	0.0199203	0.373994	1	429	tags=20%, list=3%, signal=21%		GO_CHONDROCYTE_DEVELOPMENT	GO_CHONDROCYTE_DEVELOPMENT
ENSHGLG00000013494	CPXM2	0.00045262	2.23777	4.34427		ENSHGLG00000022649	RF00264	0.0450754	-1.73564	0.34606		ENSHGLG00000006208	CCDC73	2.16954e-14	-2.74693	12.6636		ENSHGLG00000019555	TNFRSF21	1.53927e-12	-1.80359	10.8127		GO_NADH_DEHYDROGENASE_COMPLEX_ASSEMBLY	GO_NADH_DEHYDROGENASE_COMPLEX_ASSEMBLY		37	-0.682485	-1.61097	0.0172043	0.368467	1	3741	tags=57%, list=23%, signal=74%		GO_POSITIVE_REGULATION_OF_MEIOTIC_CELL_CYCLE	GO_POSITIVE_REGULATION_OF_MEIOTIC_CELL_CYCLE		20	0.801011	1.62507	0.0204461	0.3856	1	1064	tags=25%, list=7%, signal=27%		GO_KERATAN_SULFATE_METABOLIC_PROCESS	GO_KERATAN_SULFATE_METABOLIC_PROCESS
ENSHGLG00000004754	KLK13	0.000588371	5.66823	4.23035								ENSHGLG00000016530	STOML1	2.62959e-14	2.39699	14.5801		ENSHGLG00000000084	ENSHGLG00000000084	1.75339e-12	-2.08532	10.7561		GO_REGULATION_OF_CENTROSOME_CYCLE	GO_REGULATION_OF_CENTROSOME_CYCLE		36	-0.698038	-1.6104	0.0305164	0.364147	1	2048	tags=36%, list=13%, signal=41%		GO_EMBRYONIC_EYE_MORPHOGENESIS	GO_EMBRYONIC_EYE_MORPHOGENESIS		23	0.801165	1.62392	0.0153551	0.384596	1	1726	tags=48%, list=11%, signal=54%		GO_CELL_DIFFERENTIATION_INVOLVED_IN_METANEPHROS_DEVELOPMENT	GO_CELL_DIFFERENTIATION_INVOLVED_IN_METANEPHROS_DEVELOPMENT
ENSHGLG00000005784	KLK10	0.000595981	3.07648	4.22477								ENSHGLG00000013896	CCDC158	5.35449e-14	-3.13293	12.2713		ENSHGLG00000004447	RNF19A	2.63876e-12	1.4836	12.5786		GO_RIBONUCLEOPROTEIN_COMPLEX_BIOGENESIS	GO_RIBONUCLEOPROTEIN_COMPLEX_BIOGENESIS		273	-0.519572	-1.60976	0	0.359931	1	3576	tags=34%, list=22%, signal=43%		GO_RESPONSE_TO_ISOQUINOLINE_ALKALOID	GO_RESPONSE_TO_ISOQUINOLINE_ALKALOID		20	0.814096	1.62125	0.0189036	0.391009	1	629	tags=20%, list=4%, signal=21%		GO_REGULATION_OF_ACTIVIN_RECEPTOR_SIGNALING_PATHWAY	GO_REGULATION_OF_ACTIVIN_RECEPTOR_SIGNALING_PATHWAY
ENSHGLG00000019552	RNF39	0.000604653	4.5659	4.21849								ENSHGLG00000010997	TEX12	7.04288e-14	-2.95944	12.1522		ENSHGLG00000007071	NTRK3	2.89495e-12	-2.63217	10.5384		GO_RRNA_METABOLIC_PROCESS	GO_RRNA_METABOLIC_PROCESS		164	-0.550718	-1.60752	0	0.360506	1	3361	tags=37%, list=21%, signal=47%		GO_MYOTUBE_CELL_DEVELOPMENT	GO_MYOTUBE_CELL_DEVELOPMENT		25	0.777743	1.61931	0.0193424	0.393161	1	459	tags=20%, list=3%, signal=21%		GO_OSTEOBLAST_PROLIFERATION	GO_OSTEOBLAST_PROLIFERATION
ENSHGLG00000014259	TNFRSF19	0.000616313	2.23752	4.2102								ENSHGLG00000013732	ENSHGLG00000013732	7.8769e-14	2.54922	14.1036		ENSHGLG00000007898	ENSHGLG00000007898	2.89495e-12	-2.25575	10.5384		GO_ENDOCRINE_HORMONE_SECRETION	GO_ENDOCRINE_HORMONE_SECRETION		22	-0.746872	-1.60716	0.0179775	0.355818	1	1110	tags=18%, list=7%, signal=20%		GO_CATECHOLAMINE_METABOLIC_PROCESS	GO_CATECHOLAMINE_METABOLIC_PROCESS		24	0.790732	1.619	0.019084	0.388468	1	1757	tags=46%, list=11%, signal=51%		GO_INTERLEUKIN_10_PRODUCTION	GO_INTERLEUKIN_10_PRODUCTION
ENSHGLG00000022232	RF00067	0.000673843	2.08877	4.17144								ENSHGLG00000011131	ENSHGLG00000011131	9.73784e-14	-2.95724	12.0115		ENSHGLG00000013086	ENSHGLG00000013086	2.89495e-12	-1.26276	10.5384		GO_HORMONE_TRANSPORT	GO_HORMONE_TRANSPORT		196	-0.544779	-1.60674	0	0.351456	1	1110	tags=11%, list=7%, signal=12%		GO_CELL_FATE_COMMITMENT_INVOLVED_IN_FORMATION_OF_PRIMARY_GERM_LAYER	GO_CELL_FATE_COMMITMENT_INVOLVED_IN_FORMATION_OF_PRIMARY_GERM_LAYER		15	0.843813	1.61879	0.0225989	0.383574	1	890	tags=27%, list=6%, signal=28%		GO_NEGATIVE_REGULATION_OF_DNA_REPAIR	GO_NEGATIVE_REGULATION_OF_DNA_REPAIR
ENSHGLG00000024139	RF00020	0.000751861	2.26439	4.12386								ENSHGLG00000014626	TMEM116	1.05405e-13	-2.37064	11.9771		ENSHGLG00000015039	CNN1	3.95917e-12	-1.99538	10.4024		GO_TRICARBOXYLIC_ACID_CYCLE	GO_TRICARBOXYLIC_ACID_CYCLE		22	-0.746631	-1.60458	0.0133038	0.352591	1	1908	tags=32%, list=12%, signal=36%		GO_RESPONSE_TO_ALKALOID	GO_RESPONSE_TO_ALKALOID		66	0.702133	1.6182	0.0155979	0.379992	1	796	tags=15%, list=5%, signal=16%		GO_ENDODERMAL_CELL_DIFFERENTIATION	GO_ENDODERMAL_CELL_DIFFERENTIATION
ENSHGLG00000006844	TESMIN	0.000771888	4.01574	4.11245								ENSHGLG00000008030	ENSHGLG00000008030	1.13114e-13	-1.82676	11.9465		ENSHGLG00000005805	ENSHGLG00000005805	6.96994e-12	2.2153	12.1568		GO_MULTICELLULAR_ORGANISM_AGING	GO_MULTICELLULAR_ORGANISM_AGING		23	-0.734333	-1.59927	0.0164271	0.362464	1	1918	tags=35%, list=12%, signal=39%		GO_POSITIVE_REGULATION_OF_EXCITATORY_POSTSYNAPTIC_POTENTIAL	GO_POSITIVE_REGULATION_OF_EXCITATORY_POSTSYNAPTIC_POTENTIAL		22	0.811296	1.61733	0.0233393	0.377567	1	2022	tags=45%, list=13%, signal=52%		GO_HYALURONAN_METABOLIC_PROCESS	GO_HYALURONAN_METABOLIC_PROCESS
ENSHGLG00000013800	ENSHGLG00000013800	0.000771888	2.54845	4.11245								ENSHGLG00000008474	STK31	1.28409e-13	-2.1839	11.8914		ENSHGLG00000009628	KPNA7	8.29789e-12	3.13047	12.081		GO_HEXOSE_CATABOLIC_PROCESS	GO_HEXOSE_CATABOLIC_PROCESS		36	-0.681175	-1.59876	0.0178117	0.358867	1	1962	tags=19%, list=12%, signal=22%		GO_EMBRYONIC_DIGIT_MORPHOGENESIS	GO_EMBRYONIC_DIGIT_MORPHOGENESIS		41	0.728181	1.61287	0.0158172	0.390855	1	454	tags=22%, list=3%, signal=23%		GO_REGULATION_OF_TRANSCRIPTION_BY_RNA_POLYMERASE_III	GO_REGULATION_OF_TRANSCRIPTION_BY_RNA_POLYMERASE_III
ENSHGLG00000022702	RF00001	0.000771888	1.95648	4.11245								ENSHGLG00000014541	NR1H3	1.3618e-13	-2.89786	11.8659		ENSHGLG00000004873	FDXR	8.73904e-12	2.47682	12.0585		GO_CELLULAR_COMPONENT_DISASSEMBLY_INVOLVED_IN_EXECUTION_PHASE_OF_APOPTOSIS	GO_CELLULAR_COMPONENT_DISASSEMBLY_INVOLVED_IN_EXECUTION_PHASE_OF_APOPTOSIS		22	-0.740272	-1.59872	0.0183066	0.353872	1	2461	tags=41%, list=15%, signal=48%		GO_NON_MOTILE_CILIUM_ASSEMBLY	GO_NON_MOTILE_CILIUM_ASSEMBLY		39	0.742852	1.60677	0.0176367	0.412308	1	869	tags=13%, list=5%, signal=14%		GO_PHOSPHATIDYLINOSITOL_DEPHOSPHORYLATION	GO_PHOSPHATIDYLINOSITOL_DEPHOSPHORYLATION
ENSHGLG00000018531	COL11A2	0.000856356	2.76905	4.06735								ENSHGLG00000011630	DMRT1	2.52897e-13	-3.1387	11.5971		ENSHGLG00000011702	FKBP5	8.73904e-12	1.76046	12.0585		GO_NEGATIVE_REGULATION_OF_POTASSIUM_ION_TRANSMEMBRANE_TRANSPORT	GO_NEGATIVE_REGULATION_OF_POTASSIUM_ION_TRANSMEMBRANE_TRANSPORT		16	-0.787796	-1.59651	0.0107991	0.354837	1	1744	tags=31%, list=11%, signal=35%		GO_CELL_MATURATION	GO_CELL_MATURATION		97	0.65852	1.60613	0.00810373	0.409556	1	1193	tags=19%, list=7%, signal=20%		GO_ASTROCYTE_DEVELOPMENT	GO_ASTROCYTE_DEVELOPMENT
ENSHGLG00000005998	RHBG	0.000890964	5.04354	4.05014								ENSHGLG00000009000	POLN	2.78125e-13	-2.38391	11.5558		ENSHGLG00000013352	COL6A6	9.56805e-12	-2.2951	10.0192		GO_NEUTRAL_LIPID_CATABOLIC_PROCESS	GO_NEUTRAL_LIPID_CATABOLIC_PROCESS		25	-0.721273	-1.5962	0.0205339	0.350681	1	450	tags=12%, list=3%, signal=12%		GO_CELL_SURFACE_RECEPTOR_SIGNALING_PATHWAY_INVOLVED_IN_HEART_DEVELOPMENT	GO_CELL_SURFACE_RECEPTOR_SIGNALING_PATHWAY_INVOLVED_IN_HEART_DEVELOPMENT		20	0.815224	1.60278	0.0305344	0.418932	1	870	tags=20%, list=5%, signal=21%		GO_NEGATIVE_REGULATION_OF_CELL_JUNCTION_ASSEMBLY	GO_NEGATIVE_REGULATION_OF_CELL_JUNCTION_ASSEMBLY
ENSHGLG00000023069	RF00190	0.000890964	1.8879	4.05014								ENSHGLG00000009553	ENSHGLG00000009553	2.95477e-13	1.64401	13.5295		ENSHGLG00000017654	MDK	1.05822e-11	-1.5345	9.97543		GO_NEGATIVE_REGULATION_OF_DEFENSE_RESPONSE	GO_NEGATIVE_REGULATION_OF_DEFENSE_RESPONSE		111	-0.581797	-1.59329	0.00864553	0.354145	1	317	tags=5%, list=2%, signal=5%		GO_REGULATION_OF_MEIOTIC_CELL_CYCLE	GO_REGULATION_OF_MEIOTIC_CELL_CYCLE		35	0.766794	1.6025	0.0110701	0.414276	1	1064	tags=20%, list=7%, signal=21%		GO_FIBROBLAST_MIGRATION	GO_FIBROBLAST_MIGRATION
ENSHGLG00000003597	MEIOB	0.000967441	6.79438	4.01438								ENSHGLG00000005544	CDH17	4.74122e-13	2.168	13.3241		ENSHGLG00000002153	THBS4	1.06299e-11	-1.65312	9.97347		GO_CELLULAR_KETONE_METABOLIC_PROCESS	GO_CELLULAR_KETONE_METABOLIC_PROCESS		161	-0.546741	-1.59326	0	0.349362	1	1705	tags=19%, list=11%, signal=21%		GO_COCHLEA_MORPHOGENESIS	GO_COCHLEA_MORPHOGENESIS		15	0.837067	1.5972	0.0242991	0.433208	1	1726	tags=47%, list=11%, signal=52%		GO_REGULATION_OF_VASCULAR_PERMEABILITY	GO_REGULATION_OF_VASCULAR_PERMEABILITY
ENSHGLG00000018254	RASGEF1C	0.00102587	2.98522	3.98891								ENSHGLG00000006681	PPTC7	5.23618e-13	-1.95019	11.281		ENSHGLG00000013550	TGFBI	1.18457e-11	-1.5498	9.92644		GO_MONOSACCHARIDE_CATABOLIC_PROCESS	GO_MONOSACCHARIDE_CATABOLIC_PROCESS		42	-0.679125	-1.5914	0.027972	0.349955	1	1988	tags=21%, list=12%, signal=24%		GO_NUCLEUS_ORGANIZATION	GO_NUCLEUS_ORGANIZATION		80	0.656425	1.59493	0.0177419	0.437516	1	933	tags=10%, list=6%, signal=11%		GO_HEPARAN_SULFATE_PROTEOGLYCAN_METABOLIC_PROCESS	GO_HEPARAN_SULFATE_PROTEOGLYCAN_METABOLIC_PROCESS
ENSHGLG00000015052	PHF7	0.00107555	3.92745	3.96837								ENSHGLG00000018910	CNTD1	6.03819e-13	-4.88021	11.2191		ENSHGLG00000010830	ENSHGLG00000010830	1.2099e-11	1.81105	11.9173		GO_TRANSLATIONAL_ELONGATION	GO_TRANSLATIONAL_ELONGATION		101	-0.579914	-1.58898	0.013587	0.352203	1	3393	tags=37%, list=21%, signal=46%		GO_PIRNA_METABOLIC_PROCESS	GO_PIRNA_METABOLIC_PROCESS		15	0.855364	1.59037	0.0201613	0.45293	1	409	tags=27%, list=3%, signal=27%		GO_REGULATION_OF_ESTABLISHMENT_OR_MAINTENANCE_OF_CELL_POLARITY	GO_REGULATION_OF_ESTABLISHMENT_OR_MAINTENANCE_OF_CELL_POLARITY
ENSHGLG00000017343	HRH3	0.00107555	4.37587	3.96837								ENSHGLG00000019317	INCA1	8.20522e-13	-3.70344	11.0859		ENSHGLG00000012685	ACTG2	1.30458e-11	-2.05034	9.88453		GO_RESPONSE_TO_LEPTIN	GO_RESPONSE_TO_LEPTIN		17	-0.775258	-1.58729	0.0251938	0.352251	1	118	tags=18%, list=1%, signal=18%		GO_SARCOPLASMIC_RETICULUM_CALCIUM_ION_TRANSPORT	GO_SARCOPLASMIC_RETICULUM_CALCIUM_ION_TRANSPORT		20	0.800359	1.58757	0.0246679	0.460097	1	1240	tags=25%, list=8%, signal=27%		GO_REGULATION_OF_T_CELL_MIGRATION	GO_REGULATION_OF_T_CELL_MIGRATION
ENSHGLG00000017320	Hp	0.00108899	3.38202	3.96298								ENSHGLG00000015795	PKMYT1	8.97451e-13	-1.8786	11.047		ENSHGLG00000019556	CRABP2	1.76909e-11	-4.11712	9.75225		GO_PROSTATE_GLAND_DEVELOPMENT	GO_PROSTATE_GLAND_DEVELOPMENT		34	-0.689022	-1.58341	0.0313901	0.358532	1	234	tags=6%, list=1%, signal=6%		GO_CALCIUM_ION_REGULATED_EXOCYTOSIS	GO_CALCIUM_ION_REGULATED_EXOCYTOSIS		40	0.721941	1.58563	0.0246046	0.463336	1	787	tags=20%, list=5%, signal=21%		GO_SECONDARY_PALATE_DEVELOPMENT	GO_SECONDARY_PALATE_DEVELOPMENT
ENSHGLG00000023471	RF01296	0.00117513	1.91542	3.92991								ENSHGLG00000002035	DMRTC2	1.23109e-12	-2.22171	10.9097		ENSHGLG00000001160	ABCA8	1.94515e-11	1.44695	11.711		GO_MITOCHONDRIAL_GENE_EXPRESSION	GO_MITOCHONDRIAL_GENE_EXPRESSION		128	-0.565174	-1.58064	0.00872093	0.361493	1	3789	tags=38%, list=24%, signal=49%		GO_NEGATIVE_REGULATION_OF_INTERLEUKIN_6_PRODUCTION	GO_NEGATIVE_REGULATION_OF_INTERLEUKIN_6_PRODUCTION		20	0.813137	1.5802	0.0227704	0.481486	1	1552	tags=25%, list=10%, signal=28%		GO_CELLULAR_RESPONSE_TO_LIPOPROTEIN_PARTICLE_STIMULUS	GO_CELLULAR_RESPONSE_TO_LIPOPROTEIN_PARTICLE_STIMULUS
ENSHGLG00000012561	ENSHGLG00000012561	0.00117523	-3.71057	1.92988								ENSHGLG00000029364	ENSHGLG00000029364	1.5417e-12	-2.6061	10.812		ENSHGLG00000008494	EMILIN3	1.94515e-11	-2.29851	9.71105		GO_MACROPHAGE_CHEMOTAXIS	GO_MACROPHAGE_CHEMOTAXIS		20	-0.773479	-1.58025	0.0168067	0.35804	1	286	tags=10%, list=2%, signal=10%		GO_RESPONSE_TO_CALCIUM_ION	GO_RESPONSE_TO_CALCIUM_ION		90	0.659398	1.57857	0.0112721	0.483294	1	1112	tags=17%, list=7%, signal=18%		GO_NEGATIVE_REGULATION_OF_DENDRITE_DEVELOPMENT	GO_NEGATIVE_REGULATION_OF_DENDRITE_DEVELOPMENT
ENSHGLG00000014607	NOS1	0.00118911	3.86617	3.92478								ENSHGLG00000001751	ZCWPW2	1.74617e-12	-2.75585	10.7579		ENSHGLG00000011760	HAPLN1	2.143e-11	-2.51947	9.66898		GO_MITOCHONDRIAL_TRANSLATION	GO_MITOCHONDRIAL_TRANSLATION		108	-0.569537	-1.57993	0.0179641	0.354613	1	3789	tags=38%, list=24%, signal=49%		GO_ACROSOME_REACTION	GO_ACROSOME_REACTION		19	0.81455	1.57638	0.0319549	0.487977	1	1267	tags=26%, list=8%, signal=29%		GO_POSTSYNAPSE_ASSEMBLY	GO_POSTSYNAPSE_ASSEMBLY
ENSHGLG00000017589	ZNF541	0.00118911	4.53598	3.92478								ENSHGLG00000014112	HHLA2	1.96631e-12	1.73816	12.7063		ENSHGLG00000018676	PAPSS2	2.16175e-11	2.00804	11.6652		GO_DNA_DEPENDENT_DNA_REPLICATION_MAINTENANCE_OF_FIDELITY	GO_DNA_DEPENDENT_DNA_REPLICATION_MAINTENANCE_OF_FIDELITY		24	-0.720118	-1.57984	0.0410023	0.350486	1	2747	tags=42%, list=17%, signal=50%		GO_OUTFLOW_TRACT_MORPHOGENESIS	GO_OUTFLOW_TRACT_MORPHOGENESIS		54	0.692694	1.57578	0.0340136	0.484753	1	1332	tags=28%, list=8%, signal=30%		GO_POSITIVE_REGULATION_OF_CYTOKINE_SECRETION	GO_POSITIVE_REGULATION_OF_CYTOKINE_SECRETION
ENSHGLG00000018109	PKHD1	0.0012058	-2.66998	1.91873								ENSHGLG00000028863	ENSHGLG00000028863	2.13786e-12	-2.46214	10.67		ENSHGLG00000000933	COL12A1	2.75554e-11	-1.92518	9.55979		GO_POSITIVE_REGULATION_OF_ORGANIC_ACID_TRANSPORT	GO_POSITIVE_REGULATION_OF_ORGANIC_ACID_TRANSPORT		19	-0.762272	-1.57977	0.0247423	0.34642	1	269	tags=16%, list=2%, signal=16%		GO_REGULATION_OF_MEIOTIC_NUCLEAR_DIVISION	GO_REGULATION_OF_MEIOTIC_NUCLEAR_DIVISION		20	0.801653	1.57575	0.0346821	0.478902	1	1064	tags=30%, list=7%, signal=32%		GO_NUCLEOTIDE_SUGAR_BIOSYNTHETIC_PROCESS	GO_NUCLEOTIDE_SUGAR_BIOSYNTHETIC_PROCESS
ENSHGLG00000022639	RF00392	0.00135979	2.3074	3.86653								ENSHGLG00000011576	ENSHGLG00000011576	2.25188e-12	-2.51944	10.6475		ENSHGLG00000019614	ENSHGLG00000019614	3.65739e-11	-1.48075	9.43683		GO_REGULATION_OF_MITOCHONDRIAL_OUTER_MEMBRANE_PERMEABILIZATION_INVOLVED_IN_APOPTOTIC_SIGNALING_PATHWAY	GO_REGULATION_OF_MITOCHONDRIAL_OUTER_MEMBRANE_PERMEABILIZATION_INVOLVED_IN_APOPTOTIC_SIGNALING_PATHWAY		28	-0.695957	-1.57895	0.022779	0.344542	1	3193	tags=54%, list=20%, signal=67%		GO_DEVELOPMENTAL_INDUCTION	GO_DEVELOPMENTAL_INDUCTION		21	0.772644	1.57459	0.0359712	0.478655	1	1527	tags=24%, list=10%, signal=26%		GO_POSITIVE_REGULATION_OF_GLUCOSE_TRANSMEMBRANE_TRANSPORT	GO_POSITIVE_REGULATION_OF_GLUCOSE_TRANSMEMBRANE_TRANSPORT
ENSHGLG00000009322	HSD17B7	0.00148992	-3.50486	1.82684								ENSHGLG00000018572	KNL1	3.21606e-12	-1.76838	10.4927		ENSHGLG00000012556	ACTN1	4.03902e-11	-1.18905	9.39372		GO_MITOTIC_SPINDLE_ASSEMBLY	GO_MITOTIC_SPINDLE_ASSEMBLY		33	-0.697782	-1.57702	0.0323276	0.34567	1	1600	tags=30%, list=10%, signal=34%		GO_PEPTIDYL_LYSINE_DIMETHYLATION	GO_PEPTIDYL_LYSINE_DIMETHYLATION		17	0.815479	1.57412	0.0331384	0.475133	1	1346	tags=24%, list=8%, signal=26%		GO_CELLULAR_MODIFIED_AMINO_ACID_BIOSYNTHETIC_PROCESS	GO_CELLULAR_MODIFIED_AMINO_ACID_BIOSYNTHETIC_PROCESS
ENSHGLG00000008200	PLIN1	0.0016372	3.80823	3.7859								ENSHGLG00000000230	ANKRD31	3.52374e-12	-2.28567	10.453		ENSHGLG00000016968	SAMD4A	4.63183e-11	-1.21806	9.33425		GO_LONG_CHAIN_FATTY_ACID_BIOSYNTHETIC_PROCESS	GO_LONG_CHAIN_FATTY_ACID_BIOSYNTHETIC_PROCESS		15	-0.772475	-1.57684	0.0363636	0.342114	1	980	tags=33%, list=6%, signal=35%		GO_RENAL_SYSTEM_VASCULATURE_DEVELOPMENT	GO_RENAL_SYSTEM_VASCULATURE_DEVELOPMENT		21	0.800138	1.57344	0.0292969	0.472492	1	2246	tags=48%, list=14%, signal=55%		GO_GROWTH_PLATE_CARTILAGE_DEVELOPMENT	GO_GROWTH_PLATE_CARTILAGE_DEVELOPMENT
ENSHGLG00000010194	ENSHGLG00000010194	0.00165197	-1.65488	1.782								ENSHGLG00000008171	ENSHGLG00000008171	4.03556e-12	2.79859	12.3941		ENSHGLG00000003936	CCDC3	4.7096e-11	-1.88549	9.32702		GO_RESPONSE_TO_LEAD_ION	GO_RESPONSE_TO_LEAD_ION		17	-0.763249	-1.57116	0.0276134	0.353399	1	484	tags=18%, list=3%, signal=18%		GO_GLIAL_CELL_PROLIFERATION	GO_GLIAL_CELL_PROLIFERATION		29	0.747027	1.5715	0.0314233	0.475435	1	927	tags=21%, list=6%, signal=22%		GO_BRAIN_MORPHOGENESIS	GO_BRAIN_MORPHOGENESIS
ENSHGLG00000017499	ADAM33	0.00169968	1.78937	3.76963								ENSHGLG00000014394	BICDL1	4.47057e-12	-2.05588	10.3496		ENSHGLG00000017767	IGF2	4.71586e-11	-2.05049	9.32644		GO_NEGATIVE_REGULATION_OF_CHEMOTAXIS	GO_NEGATIVE_REGULATION_OF_CHEMOTAXIS		40	-0.64823	-1.56564	0.0334129	0.365242	1	207	tags=13%, list=1%, signal=13%		GO_RESPONSE_TO_MECHANICAL_STIMULUS	GO_RESPONSE_TO_MECHANICAL_STIMULUS		134	0.606975	1.57027	0.0046083	0.47569	1	1636	tags=22%, list=10%, signal=24%		GO_PROTEIN_LIPID_COMPLEX_SUBUNIT_ORGANIZATION	GO_PROTEIN_LIPID_COMPLEX_SUBUNIT_ORGANIZATION
ENSHGLG00000014220	ENSHGLG00000014220	0.00174313	-4.32005	1.75867								ENSHGLG00000002368	NEB	4.75482e-12	1.9484	12.3229		ENSHGLG00000018786	ENSHGLG00000018786	6.03345e-11	1.64186	11.2194		GO_NCRNA_PROCESSING	GO_NCRNA_PROCESSING		265	-0.507964	-1.56315	0	0.36871	1	3695	tags=36%, list=23%, signal=46%		GO_VESICLE_TRANSPORT_ALONG_MICROTUBULE	GO_VESICLE_TRANSPORT_ALONG_MICROTUBULE		32	0.737486	1.5688	0.0253165	0.477111	1	1248	tags=22%, list=8%, signal=24%		GO_REGULATION_OF_T_CELL_RECEPTOR_SIGNALING_PATHWAY	GO_REGULATION_OF_T_CELL_RECEPTOR_SIGNALING_PATHWAY
ENSHGLG00000017777	SLC28A3	0.00188473	5.57941	3.72475								ENSHGLG00000017666	BUB1	5.5833e-12	-1.76323	10.2531		ENSHGLG00000003308	MMP14	6.15068e-11	-1.19423	9.21108		GO_POSITIVE_REGULATION_OF_ANION_TRANSPORT	GO_POSITIVE_REGULATION_OF_ANION_TRANSPORT		27	-0.678613	-1.56184	0.0275229	0.368147	1	269	tags=11%, list=2%, signal=11%		GO_CYTOKINE_PRODUCTION_INVOLVED_IN_INFLAMMATORY_RESPONSE	GO_CYTOKINE_PRODUCTION_INVOLVED_IN_INFLAMMATORY_RESPONSE		24	0.763752	1.56864	0.0282187	0.472355	1	1625	tags=29%, list=10%, signal=32%		GO_INTERLEUKIN_2_PRODUCTION	GO_INTERLEUKIN_2_PRODUCTION
ENSHGLG00000006494	C1QTNF2	0.00196973	2.57224	3.70559								ENSHGLG00000014885	CERS3	6.78962e-12	-2.56191	10.1682		ENSHGLG00000000815	ENSHGLG00000000815	8.8192e-11	1.62844	11.0546		GO_AMYLOID_BETA_METABOLIC_PROCESS	GO_AMYLOID_BETA_METABOLIC_PROCESS		37	-0.659989	-1.56038	0.02407	0.367932	1	701	tags=14%, list=4%, signal=14%		GO_CILIUM_MOVEMENT	GO_CILIUM_MOVEMENT		85	0.644311	1.5672	0.0147059	0.473253	1	2159	tags=38%, list=14%, signal=43%		GO_PROTEIN_LIPID_COMPLEX_ASSEMBLY	GO_PROTEIN_LIPID_COMPLEX_ASSEMBLY
ENSHGLG00000009287	TSPAN8	0.00198076	2.65478	3.70317								ENSHGLG00000014142	NFXL1	7.65359e-12	-1.68089	10.1161		ENSHGLG00000018262	DNMT1	9.17153e-11	1.9568	11.0376		GO_PURINE_NUCLEOSIDE_TRIPHOSPHATE_METABOLIC_PROCESS	GO_PURINE_NUCLEOSIDE_TRIPHOSPHATE_METABOLIC_PROCESS		45	-0.644851	-1.55669	0.0322581	0.374697	1	2387	tags=31%, list=15%, signal=36%		GO_MEMBRANE_INVAGINATION	GO_MEMBRANE_INVAGINATION		37	0.719905	1.56657	0.0337478	0.471078	1	1758	tags=24%, list=11%, signal=27%		GO_MITOTIC_G2_M_TRANSITION_CHECKPOINT	GO_MITOTIC_G2_M_TRANSITION_CHECKPOINT
ENSHGLG00000012930	CNKSR1	0.00200172	3.21138	3.6986								ENSHGLG00000012025	BOLA1	8.12123e-12	7.44215	12.0904		ENSHGLG00000017971	FREM1	1.09298e-10	-1.58089	8.96139		GO_KETONE_BIOSYNTHETIC_PROCESS	GO_KETONE_BIOSYNTHETIC_PROCESS		32	-0.679083	-1.55304	0.0317797	0.381053	1	885	tags=16%, list=6%, signal=17%		GO_POSITIVE_REGULATION_OF_SIGNALING_RECEPTOR_ACTIVITY	GO_POSITIVE_REGULATION_OF_SIGNALING_RECEPTOR_ACTIVITY		18	0.805435	1.56199	0.0392157	0.487255	1	947	tags=28%, list=6%, signal=29%		GO_LENS_FIBER_CELL_DIFFERENTIATION	GO_LENS_FIBER_CELL_DIFFERENTIATION
ENSHGLG00000021327	A4GALT	0.00210156	-3.01896	1.67746								ENSHGLG00000017181	ZCWPW1	9.03521e-12	-2.00806	10.0441		ENSHGLG00000008828	ENSHGLG00000008828	1.52416e-10	1.66756	10.817		GO_ATP_SYNTHESIS_COUPLED_ELECTRON_TRANSPORT	GO_ATP_SYNTHESIS_COUPLED_ELECTRON_TRANSPORT		47	-0.646264	-1.55131	0.0315534	0.381829	1	3180	tags=43%, list=20%, signal=53%		GO_CHROMOSOME_SEPARATION	GO_CHROMOSOME_SEPARATION		61	0.671558	1.56197	0.0154639	0.482069	1	47	tags=5%, list=0%, signal=5%		GO_AMMONIUM_ION_METABOLIC_PROCESS	GO_AMMONIUM_ION_METABOLIC_PROCESS
ENSHGLG00000023695	RF00092	0.00210156	1.61333	3.67746								ENSHGLG00000019168	ZNF280C	9.84994e-12	-1.61144	10.0066		ENSHGLG00000030264	ENSHGLG00000030264	1.61881e-10	-2.31869	8.7908		GO_RIBOSOME_ASSEMBLY	GO_RIBOSOME_ASSEMBLY		33	-0.668572	-1.55048	0.0393013	0.380142	1	2539	tags=24%, list=16%, signal=29%		GO_LYMPH_VESSEL_DEVELOPMENT	GO_LYMPH_VESSEL_DEVELOPMENT		19	0.790785	1.55535	0.0346715	0.506883	1	1145	tags=37%, list=7%, signal=40%		GO_STRESS_GRANULE_ASSEMBLY	GO_STRESS_GRANULE_ASSEMBLY
ENSHGLG00000025277	ENSHGLG00000025277	0.00216043	-3.43541	1.66546								ENSHGLG00000002226	ENSHGLG00000002226	1.08524e-11	-2.5682	9.96447		ENSHGLG00000005953	BLVRB	1.95012e-10	2.48754	10.7099		GO_REGULATION_OF_LIPID_LOCALIZATION	GO_REGULATION_OF_LIPID_LOCALIZATION		93	-0.578345	-1.54818	0.0335052	0.383252	1	269	tags=4%, list=2%, signal=4%		GO_CELL_SUBSTRATE_ADHESION	GO_CELL_SUBSTRATE_ADHESION		267	0.56627	1.55283	0	0.513137	1	1841	tags=24%, list=12%, signal=27%		GO_REGULATION_OF_TYPE_I_INTERFERON_MEDIATED_SIGNALING_PATHWAY	GO_REGULATION_OF_TYPE_I_INTERFERON_MEDIATED_SIGNALING_PATHWAY
ENSHGLG00000014186	YBX2	0.00217006	2.35301	3.66353								ENSHGLG00000013631	ENSHGLG00000013631	1.12534e-11	1.93058	11.9487		ENSHGLG00000013161	MCF2	2.80413e-10	2.71306	10.5522		GO_LONG_CHAIN_FATTY_ACYL_COA_BIOSYNTHETIC_PROCESS	GO_LONG_CHAIN_FATTY_ACYL_COA_BIOSYNTHETIC_PROCESS		15	-0.751482	-1.5472	0.03125	0.382389	1	761	tags=33%, list=5%, signal=35%		GO_MODULATION_OF_EXCITATORY_POSTSYNAPTIC_POTENTIAL	GO_MODULATION_OF_EXCITATORY_POSTSYNAPTIC_POTENTIAL		31	0.736798	1.54771	0.0464286	0.531249	1	2022	tags=35%, list=13%, signal=41%		GO_CELLULAR_MODIFIED_AMINO_ACID_CATABOLIC_PROCESS	GO_CELLULAR_MODIFIED_AMINO_ACID_CATABOLIC_PROCESS
ENSHGLG00000004044	FOSB	0.00219398	4.9672	3.65877								ENSHGLG00000002342	NETO2	1.27598e-11	-1.7495	9.89416		ENSHGLG00000014231	SPEG	2.88248e-10	-1.78008	8.54023		GO_SECONDARY_METABOLIC_PROCESS	GO_SECONDARY_METABOLIC_PROCESS		28	-0.693172	-1.54664	0.0377778	0.379925	1	1294	tags=21%, list=8%, signal=23%		GO_EMBRYONIC_ORGAN_MORPHOGENESIS	GO_EMBRYONIC_ORGAN_MORPHOGENESIS		205	0.580114	1.54741	0.00294551	0.527308	1	1960	tags=26%, list=12%, signal=30%		GO_RESPONSE_TO_COPPER_ION	GO_RESPONSE_TO_COPPER_ION
ENSHGLG00000004195	ARHGEF6	0.0022998	1.56721	3.63831								ENSHGLG00000007727	TDRD9	1.36201e-11	-2.12387	9.86582		ENSHGLG00000010568	HSPG2	2.92043e-10	-1.19381	8.53455		GO_POSITIVE_REGULATION_OF_LIPID_LOCALIZATION	GO_POSITIVE_REGULATION_OF_LIPID_LOCALIZATION		59	-0.611808	-1.54472	0.0115473	0.381676	1	269	tags=5%, list=2%, signal=5%		GO_REGULATION_OF_PHAGOCYTOSIS	GO_REGULATION_OF_PHAGOCYTOSIS		47	0.689261	1.54719	0.0183639	0.522941	1	914	tags=15%, list=6%, signal=16%		GO_NEGATIVE_REGULATION_OF_LEUKOCYTE_MIGRATION	GO_NEGATIVE_REGULATION_OF_LEUKOCYTE_MIGRATION
ENSHGLG00000006397	HID1	0.00233324	1.86168	3.63204								ENSHGLG00000019200	DNAH8	1.60824e-11	-2.25653	9.79365		ENSHGLG00000009649	ENSHGLG00000009649	3.03184e-10	5.21134	10.5183		GO_LONG_CHAIN_FATTY_ACYL_COA_METABOLIC_PROCESS	GO_LONG_CHAIN_FATTY_ACYL_COA_METABOLIC_PROCESS		19	-0.733468	-1.54217	0.0368852	0.385017	1	761	tags=32%, list=5%, signal=33%		GO_MUSCLE_CELL_DEVELOPMENT	GO_MUSCLE_CELL_DEVELOPMENT		117	0.613702	1.54637	0.0176565	0.521662	1	1062	tags=15%, list=7%, signal=16%		GO_ENDODERM_FORMATION	GO_ENDODERM_FORMATION
ENSHGLG00000009106	ENSHGLG00000009106	0.00255351	5.59785	3.59286								ENSHGLG00000016924	BCO2	1.80575e-11	-3.15911	9.74334		ENSHGLG00000009585	XYLT1	3.16039e-10	1.77826	10.5003		GO_GLUCOSE_6_PHOSPHATE_METABOLIC_PROCESS	GO_GLUCOSE_6_PHOSPHATE_METABOLIC_PROCESS		18	-0.742199	-1.54116	0.034	0.384359	1	914	tags=17%, list=6%, signal=18%		GO_POSITIVE_REGULATION_OF_TOLL_LIKE_RECEPTOR_SIGNALING_PATHWAY	GO_POSITIVE_REGULATION_OF_TOLL_LIKE_RECEPTOR_SIGNALING_PATHWAY		16	0.810627	1.54611	0.0417495	0.51769	1	1579	tags=38%, list=10%, signal=42%		GO_REGULATION_OF_HAIR_CYCLE	GO_REGULATION_OF_HAIR_CYCLE
ENSHGLG00000023701	RF00443	0.00270937	1.87765	3.56713								ENSHGLG00000000701	GAB3	1.81656e-11	-1.92664	9.74075		ENSHGLG00000019267	RARRES2	4.36304e-10	1.61764	10.3602		GO_CYTOPLASMIC_TRANSLATION	GO_CYTOPLASMIC_TRANSLATION		43	-0.635624	-1.54099	0.0393519	0.381061	1	3336	tags=47%, list=21%, signal=59%		GO_NEGATIVE_REGULATION_OF_GLIOGENESIS	GO_NEGATIVE_REGULATION_OF_GLIOGENESIS		26	0.734009	1.54457	0.0414313	0.519758	1	2201	tags=38%, list=14%, signal=45%		GO_INSULIN_LIKE_GROWTH_FACTOR_RECEPTOR_SIGNALING_PATHWAY	GO_INSULIN_LIKE_GROWTH_FACTOR_RECEPTOR_SIGNALING_PATHWAY
ENSHGLG00000010344	ENSHGLG00000010344	0.00280861	2.77728	3.55151								ENSHGLG00000013707	ENSHGLG00000013707	1.81656e-11	-2.36822	9.74075		ENSHGLG00000005790	ENSHGLG00000005790	4.56466e-10	-1.56913	8.34059		GO_CELLULAR_HORMONE_METABOLIC_PROCESS	GO_CELLULAR_HORMONE_METABOLIC_PROCESS		71	-0.591586	-1.54086	0.0207792	0.377663	1	741	tags=15%, list=5%, signal=16%		GO_ACTIVATION_OF_ADENYLATE_CYCLASE_ACTIVITY	GO_ACTIVATION_OF_ADENYLATE_CYCLASE_ACTIVITY		22	0.759072	1.5439	0.0464217	0.51724	1	1405	tags=32%, list=9%, signal=35%		GO_REGULATION_OF_ERYTHROCYTE_DIFFERENTIATION	GO_REGULATION_OF_ERYTHROCYTE_DIFFERENTIATION
ENSHGLG00000001519	PIM2	0.00311543	-2.07354	1.50648								ENSHGLG00000019037	NRXN2	2.78397e-11	-2.49096	9.55533		ENSHGLG00000005588	LGI2	4.77574e-10	-2.86492	8.32096		GO_SMALL_MOLECULE_BIOSYNTHETIC_PROCESS	GO_SMALL_MOLECULE_BIOSYNTHETIC_PROCESS		453	-0.472884	-1.54055	0	0.374888	1	1840	tags=16%, list=12%, signal=18%		GO_ATP_DEPENDENT_CHROMATIN_REMODELING	GO_ATP_DEPENDENT_CHROMATIN_REMODELING		52	0.676548	1.54155	0.0316901	0.523035	1	1051	tags=10%, list=7%, signal=10%		GO_REGULATION_OF_FATTY_ACID_BETA_OXIDATION	GO_REGULATION_OF_FATTY_ACID_BETA_OXIDATION
ENSHGLG00000002523	MSTN	0.00323456	3.55746	3.49018								ENSHGLG00000014203	TERB2	3.06891e-11	-3.43541	9.51302		ENSHGLG00000017389	ENSHGLG00000017389	5.9869e-10	2.16401	10.2228		GO_NEGATIVE_REGULATION_OF_INFLAMMATORY_RESPONSE	GO_NEGATIVE_REGULATION_OF_INFLAMMATORY_RESPONSE		77	-0.57354	-1.54016	0.0310881	0.372176	1	286	tags=4%, list=2%, signal=4%		GO_SISTER_CHROMATID_SEGREGATION	GO_SISTER_CHROMATID_SEGREGATION		121	0.605668	1.53866	0.0198777	0.531413	1	162	tags=5%, list=1%, signal=5%		GO_PHOSPHOLIPID_DEPHOSPHORYLATION	GO_PHOSPHOLIPID_DEPHOSPHORYLATION
ENSHGLG00000005828	CHI3L1	0.00323456	7.10268	3.49018								ENSHGLG00000005566	HSF5	3.82387e-11	-2.49204	9.4175		ENSHGLG00000016871	AIF1L	6.44056e-10	-1.61199	8.19108		GO_REGULATION_OF_ATP_METABOLIC_PROCESS	GO_REGULATION_OF_ATP_METABOLIC_PROCESS		82	-0.582042	-1.53981	0.0153846	0.369496	1	1330	tags=18%, list=8%, signal=20%		GO_EAR_MORPHOGENESIS	GO_EAR_MORPHOGENESIS		83	0.63028	1.5379	0.0217755	0.52979	1	2073	tags=33%, list=13%, signal=37%		GO_T_CELL_APOPTOTIC_PROCESS	GO_T_CELL_APOPTOTIC_PROCESS
ENSHGLG00000013865	ALAD	0.00333085	-1.45594	1.47744								ENSHGLG00000005457	JAG1	3.91035e-11	1.25832	11.4078		ENSHGLG00000006168	DNER	6.72108e-10	-1.94159	8.17256		GO_ACTIVIN_RECEPTOR_SIGNALING_PATHWAY	GO_ACTIVIN_RECEPTOR_SIGNALING_PATHWAY		25	-0.697971	-1.53925	0.0282609	0.36757	1	1586	tags=24%, list=10%, signal=27%		GO_CYCLIC_NUCLEOTIDE_MEDIATED_SIGNALING	GO_CYCLIC_NUCLEOTIDE_MEDIATED_SIGNALING		116	0.605764	1.5317	0.0218409	0.553799	1	1515	tags=23%, list=9%, signal=26%		GO_FOLIC_ACID_CONTAINING_COMPOUND_METABOLIC_PROCESS	GO_FOLIC_ACID_CONTAINING_COMPOUND_METABOLIC_PROCESS
ENSHGLG00000021604	RF00568	0.00337361	1.73538	3.4719								ENSHGLG00000030156	ENSHGLG00000030156	4.06193e-11	-2.49714	9.39127		ENSHGLG00000002295	SMOC2	1.32978e-09	-1.97164	7.87622		GO_MODIFIED_AMINO_ACID_TRANSPORT	GO_MODIFIED_AMINO_ACID_TRANSPORT		21	-0.704346	-1.5378	0.0488323	0.368065	1	21	tags=5%, list=0%, signal=5%		GO_SPINAL_CORD_DEVELOPMENT	GO_SPINAL_CORD_DEVELOPMENT		67	0.653519	1.52995	0.0133111	0.556947	1	1300	tags=21%, list=8%, signal=23%		GO_NEGATIVE_REGULATION_OF_EXTRINSIC_APOPTOTIC_SIGNALING_PATHWAY_VIA_DEATH_DOMAIN_RECEPTORS	GO_NEGATIVE_REGULATION_OF_EXTRINSIC_APOPTOTIC_SIGNALING_PATHWAY_VIA_DEATH_DOMAIN_RECEPTORS
ENSHGLG00000023126	RF00019	0.00352046	1.76615	3.4534								ENSHGLG00000001669	TDRD7	4.69471e-11	-1.83967	9.32839		ENSHGLG00000012243	HLA-DRA	1.36523e-09	1.87022	9.86479		GO_MITOCHONDRIAL_ELECTRON_TRANSPORT_NADH_TO_UBIQUINONE	GO_MITOCHONDRIAL_ELECTRON_TRANSPORT_NADH_TO_UBIQUINONE		27	-0.679247	-1.53758	0.0412148	0.365143	1	3741	tags=56%, list=23%, signal=72%		GO_FORMATION_OF_PRIMARY_GERM_LAYER	GO_FORMATION_OF_PRIMARY_GERM_LAYER		79	0.637609	1.52956	0.0243112	0.553495	1	921	tags=20%, list=6%, signal=21%		GO_HETEROTYPIC_CELL_CELL_ADHESION	GO_HETEROTYPIC_CELL_CELL_ADHESION
ENSHGLG00000012852	FBXO47	0.00363192	6.1652	3.43986								ENSHGLG00000012630	ENSHGLG00000012630	4.86971e-11	-1.77844	9.3125		ENSHGLG00000012471	Aox4	1.57547e-09	5.4005	9.80259		GO_MITOCHONDRIAL_RESPIRATORY_CHAIN_COMPLEX_ASSEMBLY	GO_MITOCHONDRIAL_RESPIRATORY_CHAIN_COMPLEX_ASSEMBLY		65	-0.59778	-1.53739	0.0407674	0.362255	1	4321	tags=57%, list=27%, signal=78%		GO_EYE_MORPHOGENESIS	GO_EYE_MORPHOGENESIS		102	0.628706	1.52881	0.0209003	0.552101	1	1850	tags=28%, list=12%, signal=32%		GO_MEMBRANE_BIOGENESIS	GO_MEMBRANE_BIOGENESIS
ENSHGLG00000004481	MYO5B	0.0036967	2.697	3.43219								ENSHGLG00000019278	ARHGAP18	4.86971e-11	1.34334	11.3125		ENSHGLG00000013867	CYP1B1	1.76194e-09	-1.65594	7.75401		GO_NEGATIVE_REGULATION_OF_MUSCLE_CONTRACTION	GO_NEGATIVE_REGULATION_OF_MUSCLE_CONTRACTION		17	-0.749031	-1.53735	0.0473373	0.359063	1	767	tags=24%, list=5%, signal=25%		GO_NEURAL_TUBE_PATTERNING	GO_NEURAL_TUBE_PATTERNING		30	0.738459	1.52785	0.0368324	0.551472	1	846	tags=10%, list=5%, signal=11%		GO_HEAD_MORPHOGENESIS	GO_HEAD_MORPHOGENESIS
ENSHGLG00000018533	MOXD1	0.00379723	2.61569	3.42053								ENSHGLG00000016670	C15orf48	4.96867e-11	2.09697	11.3038		ENSHGLG00000025571	ENSHGLG00000025571	1.77566e-09	2.93905	9.75064		GO_EXIT_FROM_MITOSIS	GO_EXIT_FROM_MITOSIS		18	-0.718858	-1.53101	0.0617021	0.372701	1	875	tags=33%, list=5%, signal=35%		GO_REGULATION_OF_CALCINEURIN_MEDIATED_SIGNALING	GO_REGULATION_OF_CALCINEURIN_MEDIATED_SIGNALING		27	0.730816	1.52627	0.0357815	0.554195	1	1635	tags=30%, list=10%, signal=33%		GO_POSTSYNAPTIC_SPECIALIZATION_ORGANIZATION	GO_POSTSYNAPTIC_SPECIALIZATION_ORGANIZATION
ENSHGLG00000024138	RF00020	0.00382864	2.386	3.41696								ENSHGLG00000003151	Rgs5	5.21697e-11	2.07624	11.2826		ENSHGLG00000012453	NID2	1.93437e-09	-1.18531	7.71346		GO_HORMONE_METABOLIC_PROCESS	GO_HORMONE_METABOLIC_PROCESS		118	-0.550051	-1.52949	0.0115607	0.373434	1	905	tags=14%, list=6%, signal=14%		GO_CELLULAR_RESPONSE_TO_ALKALOID	GO_CELLULAR_RESPONSE_TO_ALKALOID		21	0.748877	1.52436	0.0483271	0.557799	1	668	tags=14%, list=4%, signal=15%		GO_MITOTIC_RECOMBINATION	GO_MITOTIC_RECOMBINATION
ENSHGLG00000023555	RF00026	0.0040413	2.96989	3.39348								ENSHGLG00000030830	ENSHGLG00000030830	5.76777e-11	-3.42731	9.23899		ENSHGLG00000012914	COL16A1	2.04561e-09	-1.73135	7.68918		GO_LIPID_CATABOLIC_PROCESS	GO_LIPID_CATABOLIC_PROCESS		207	-0.511463	-1.52729	0.0103093	0.375843	1	1643	tags=14%, list=10%, signal=16%		GO_BONE_DEVELOPMENT	GO_BONE_DEVELOPMENT		141	0.598657	1.52409	0.0149254	0.554077	1	1561	tags=23%, list=10%, signal=25%		GO_REGULATION_OF_FILOPODIUM_ASSEMBLY	GO_REGULATION_OF_FILOPODIUM_ASSEMBLY
ENSHGLG00000016808	ENSHGLG00000016808	0.00414384	6.74465	3.3826								ENSHGLG00000006174	GDF9	7.83692e-11	1.72162	11.1059		ENSHGLG00000009392	SOX17	2.26191e-09	-1.5725	7.64552		GO_ATP_METABOLIC_PROCESS	GO_ATP_METABOLIC_PROCESS		186	-0.519298	-1.5249	0.0126582	0.379193	1	2387	tags=25%, list=15%, signal=29%		GO_REGULATION_OF_MACROPHAGE_ACTIVATION	GO_REGULATION_OF_MACROPHAGE_ACTIVATION		26	0.745471	1.5231	0.0373134	0.553688	1	1634	tags=23%, list=10%, signal=26%		GO_REGULATION_OF_T_CELL_MEDIATED_IMMUNITY	GO_REGULATION_OF_T_CELL_MEDIATED_IMMUNITY
ENSHGLG00000018318	TMEM107	0.0044495	2.48209	3.35169								ENSHGLG00000013979	XDH	8.3571e-11	1.84052	11.0779		ENSHGLG00000004212	ADAMTS12	2.32534e-09	-1.51122	7.63351		GO_REPLICATION_FORK_PROCESSING	GO_REPLICATION_FORK_PROCESSING		18	-0.735536	-1.5244	0.0448718	0.377177	1	2747	tags=50%, list=17%, signal=60%		GO_OVARIAN_FOLLICLE_DEVELOPMENT	GO_OVARIAN_FOLLICLE_DEVELOPMENT		42	0.687139	1.5226	0.0309811	0.550982	1	262	tags=12%, list=2%, signal=12%		GO_GENITALIA_DEVELOPMENT	GO_GENITALIA_DEVELOPMENT
ENSHGLG00000001770	ABCA6	0.00461977	1.55366	3.33538								ENSHGLG00000027052	ENSHGLG00000027052	8.38422e-11	-3.11925	9.07654		ENSHGLG00000013970	MME	2.44148e-09	1.18076	9.61235		GO_MITOCHONDRIAL_TRANSLATIONAL_TERMINATION	GO_MITOCHONDRIAL_TRANSLATIONAL_TERMINATION		71	-0.588099	-1.52316	0.0205656	0.377325	1	3789	tags=44%, list=24%, signal=57%		GO_POSITIVE_REGULATION_OF_SYNAPTIC_TRANSMISSION_GLUTAMATERGIC	GO_POSITIVE_REGULATION_OF_SYNAPTIC_TRANSMISSION_GLUTAMATERGIC		21	0.780418	1.52211	0.0503876	0.548385	1	1426	tags=33%, list=9%, signal=37%		GO_CRANIAL_SKELETAL_SYSTEM_DEVELOPMENT	GO_CRANIAL_SKELETAL_SYSTEM_DEVELOPMENT
ENSHGLG00000002925	TGFBR1	0.00461977	-1.98665	1.33538								ENSHGLG00000002463	ENSHGLG00000002463	9.73391e-11	-2.39477	9.01171		ENSHGLG00000015617	SEMA3A	2.83163e-09	-1.5634	7.54796		GO_RIBOSOMAL_SMALL_SUBUNIT_BIOGENESIS	GO_RIBOSOMAL_SMALL_SUBUNIT_BIOGENESIS		45	-0.617718	-1.51856	0.0234192	0.386804	1	3336	tags=31%, list=21%, signal=39%		GO_REGULATION_OF_CALCIUM_MEDIATED_SIGNALING	GO_REGULATION_OF_CALCIUM_MEDIATED_SIGNALING		61	0.664212	1.52071	0.0401396	0.550689	1	1635	tags=20%, list=10%, signal=22%		GO_POSITIVE_REGULATION_OF_EXTRINSIC_APOPTOTIC_SIGNALING_PATHWAY	GO_POSITIVE_REGULATION_OF_EXTRINSIC_APOPTOTIC_SIGNALING_PATHWAY
ENSHGLG00000005559	SYBU	0.00461977	2.82291	3.33538								ENSHGLG00000015198	ENSHGLG00000015198	1.11048e-10	2.06416	10.9545		ENSHGLG00000009122	FIGN	3.03169e-09	1.8428	9.51832		GO_REGULATION_OF_GENERATION_OF_PRECURSOR_METABOLITES_AND_ENERGY	GO_REGULATION_OF_GENERATION_OF_PRECURSOR_METABOLITES_AND_ENERGY		110	-0.54655	-1.51831	0.0078534	0.384313	1	1370	tags=16%, list=9%, signal=18%		GO_POSITIVE_REGULATION_OF_G_PROTEIN_COUPLED_RECEPTOR_SIGNALING_PATHWAY	GO_POSITIVE_REGULATION_OF_G_PROTEIN_COUPLED_RECEPTOR_SIGNALING_PATHWAY		15	0.804339	1.52046	0.0547667	0.547182	1	298	tags=13%, list=2%, signal=14%		GO_ANGIOGENESIS_INVOLVED_IN_WOUND_HEALING	GO_ANGIOGENESIS_INVOLVED_IN_WOUND_HEALING
ENSHGLG00000017812	FAM83F	0.00461977	2.75735	3.33538								ENSHGLG00000004390	BMP15	1.14447e-10	2.40004	10.9414		ENSHGLG00000005373	GRB14	3.64393e-09	1.63912	9.43843		GO_EXPORT_ACROSS_PLASMA_MEMBRANE	GO_EXPORT_ACROSS_PLASMA_MEMBRANE		38	-0.640173	-1.51782	0.0332542	0.382247	1	635	tags=11%, list=4%, signal=11%		GO_FACE_DEVELOPMENT	GO_FACE_DEVELOPMENT		37	0.689733	1.52038	0.0512367	0.542843	1	1025	tags=24%, list=6%, signal=26%		GO_FILOPODIUM_ASSEMBLY	GO_FILOPODIUM_ASSEMBLY
ENSHGLG00000003064	ENSHGLG00000003064	0.0046232	5.7981	3.33506								ENSHGLG00000031312	ENSHGLG00000031312	1.17763e-10	2.17706	10.929		ENSHGLG00000007940	RASD2	3.64393e-09	-1.64588	7.43843		GO_FATTY_ACYL_COA_METABOLIC_PROCESS	GO_FATTY_ACYL_COA_METABOLIC_PROCESS		30	-0.670283	-1.51692	0.0460829	0.381444	1	761	tags=20%, list=5%, signal=21%		GO_MYOBLAST_FUSION	GO_MYOBLAST_FUSION		26	0.743073	1.51956	0.0352505	0.541902	1	1208	tags=42%, list=8%, signal=46%		GO_G2_DNA_DAMAGE_CHECKPOINT	GO_G2_DNA_DAMAGE_CHECKPOINT
ENSHGLG00000007722	ENSHGLG00000007722	0.00527944	-1.50322	1.27741								ENSHGLG00000030302	ENSHGLG00000030302	1.18545e-10	-3.35539	8.92612		ENSHGLG00000015637	CRISPLD1	3.64393e-09	-1.84221	7.43843		GO_MATURATION_OF_LSU_RRNA	GO_MATURATION_OF_LSU_RRNA		19	-0.715974	-1.51439	0.0463158	0.384972	1	2650	tags=47%, list=17%, signal=57%		GO_NEGATIVE_REGULATION_OF_GLIAL_CELL_DIFFERENTIATION	GO_NEGATIVE_REGULATION_OF_GLIAL_CELL_DIFFERENTIATION		15	0.783005	1.51862	0.0625	0.541613	1	1879	tags=40%, list=12%, signal=45%		GO_AXIS_ELONGATION	GO_AXIS_ELONGATION
ENSHGLG00000002035	DMRTC2	0.00530408	5.67909	3.27539								ENSHGLG00000019574	ENSHGLG00000019574	1.71554e-10	-2.20489	8.7656		ENSHGLG00000004047	ENSHGLG00000004047	4.13665e-09	2.08295	9.38335		GO_MAINTENANCE_OF_PROTEIN_LOCATION_IN_NUCLEUS	GO_MAINTENANCE_OF_PROTEIN_LOCATION_IN_NUCLEUS		18	-0.732159	-1.51406	0.0595483	0.382718	1	1844	tags=33%, list=12%, signal=38%		GO_DOPAMINE_METABOLIC_PROCESS	GO_DOPAMINE_METABOLIC_PROCESS		18	0.779206	1.5181	0.0633147	0.539211	1	1757	tags=44%, list=11%, signal=50%		GO_RESPONSE_TO_INTERLEUKIN_6	GO_RESPONSE_TO_INTERLEUKIN_6
ENSHGLG00000014885	CERS3	0.00530408	2.89767	3.27539								ENSHGLG00000019940	ENSHGLG00000019940	1.71554e-10	-2.48825	8.7656		ENSHGLG00000017427	PSCA	4.22939e-09	-4.30223	7.37372		GO_NEGATIVE_REGULATION_OF_CELL_CYCLE_G2_M_PHASE_TRANSITION	GO_NEGATIVE_REGULATION_OF_CELL_CYCLE_G2_M_PHASE_TRANSITION		75	-0.577237	-1.51186	0.0445026	0.385448	1	2682	tags=40%, list=17%, signal=48%		GO_EMBRYONIC_CAMERA_TYPE_EYE_MORPHOGENESIS	GO_EMBRYONIC_CAMERA_TYPE_EYE_MORPHOGENESIS		16	0.789805	1.51695	0.0426357	0.5398	1	1105	tags=38%, list=7%, signal=40%		GO_NECROTIC_CELL_DEATH	GO_NECROTIC_CELL_DEATH
ENSHGLG00000015049	ENSHGLG00000015049	0.00530408	-1.43728	1.27539								ENSHGLG00000016979	ENSHGLG00000016979	1.72341e-10	2.47219	10.7636		ENSHGLG00000014220	ENSHGLG00000014220	4.36473e-09	2.98549	9.36004		GO_MITOCHONDRIAL_RNA_METABOLIC_PROCESS	GO_MITOCHONDRIAL_RNA_METABOLIC_PROCESS		33	-0.649428	-1.50938	0.0372093	0.389102	1	2750	tags=33%, list=17%, signal=40%		GO_REGULATION_OF_MYELOID_LEUKOCYTE_MEDIATED_IMMUNITY	GO_REGULATION_OF_MYELOID_LEUKOCYTE_MEDIATED_IMMUNITY		30	0.706054	1.51663	0.0642202	0.536819	1	2407	tags=30%, list=15%, signal=35%		GO_FACE_DEVELOPMENT	GO_FACE_DEVELOPMENT
ENSHGLG00000016478	ADIPOQ	0.00530408	5.21158	3.27539								ENSHGLG00000014625	SLC4A8	2.0124e-10	-2.46073	8.69629		ENSHGLG00000019175	P3H2	4.44652e-09	-1.4783	7.35198		GO_NADH_METABOLIC_PROCESS	GO_NADH_METABOLIC_PROCESS		30	-0.661913	-1.50856	0.0520607	0.388283	1	926	tags=20%, list=6%, signal=21%		GO_CARTILAGE_DEVELOPMENT_INVOLVED_IN_ENDOCHONDRAL_BONE_MORPHOGENESIS	GO_CARTILAGE_DEVELOPMENT_INVOLVED_IN_ENDOCHONDRAL_BONE_MORPHOGENESIS		22	0.756771	1.51469	0.0534351	0.540717	1	2018	tags=32%, list=13%, signal=36%		GO_EMBRYONIC_CRANIAL_SKELETON_MORPHOGENESIS	GO_EMBRYONIC_CRANIAL_SKELETON_MORPHOGENESIS
ENSHGLG00000026786	ENSHGLG00000026786	0.00530408	-4.35933	1.27539								ENSHGLG00000018077	ENSHGLG00000018077	2.0424e-10	-1.74079	8.68986		ENSHGLG00000004403	ENSHGLG00000004403	4.54467e-09	1.62389	9.3425		GO_FATTY_ACYL_COA_BIOSYNTHETIC_PROCESS	GO_FATTY_ACYL_COA_BIOSYNTHETIC_PROCESS		25	-0.679108	-1.50683	0.044186	0.390155	1	761	tags=20%, list=5%, signal=21%		GO_SENSORY_PERCEPTION_OF_PAIN	GO_SENSORY_PERCEPTION_OF_PAIN		55	0.644952	1.51253	0.0416667	0.545763	1	1114	tags=16%, list=7%, signal=18%		GO_REGULATION_OF_PROTEIN_EXPORT_FROM_NUCLEUS	GO_REGULATION_OF_PROTEIN_EXPORT_FROM_NUCLEUS
ENSHGLG00000007148	ENSHGLG00000007148	0.00553342	1.39679	3.25701								ENSHGLG00000007546	RBBP8	2.48142e-10	-1.64482	8.6053		ENSHGLG00000002399	CADPS	4.87003e-09	-2.13117	7.31247		GO_ASPARTATE_FAMILY_AMINO_ACID_METABOLIC_PROCESS	GO_ASPARTATE_FAMILY_AMINO_ACID_METABOLIC_PROCESS		35	-0.638868	-1.50469	0.0328638	0.393121	1	1801	tags=20%, list=11%, signal=22%		GO_HISTONE_H3_K9_METHYLATION	GO_HISTONE_H3_K9_METHYLATION		28	0.722801	1.51013	0.0598291	0.552135	1	845	tags=18%, list=5%, signal=19%		GO_COLUMNAR_CUBOIDAL_EPITHELIAL_CELL_DEVELOPMENT	GO_COLUMNAR_CUBOIDAL_EPITHELIAL_CELL_DEVELOPMENT
ENSHGLG00000018570	RAD21L1	0.00553342	5.63429	3.25701								ENSHGLG00000014853	ENSHGLG00000014853	3.03625e-10	-2.62495	8.51766		ENSHGLG00000004596	CAST	4.87969e-09	1.11456	9.31161		GO_FATTY_ACID_DERIVATIVE_BIOSYNTHETIC_PROCESS	GO_FATTY_ACID_DERIVATIVE_BIOSYNTHETIC_PROCESS		57	-0.59289	-1.50109	0.0235294	0.400133	1	1671	tags=25%, list=10%, signal=27%		GO_REGULATION_OF_MAST_CELL_ACTIVATION_INVOLVED_IN_IMMUNE_RESPONSE	GO_REGULATION_OF_MAST_CELL_ACTIVATION_INVOLVED_IN_IMMUNE_RESPONSE		16	0.794215	1.50778	0.061144	0.558197	1	2407	tags=31%, list=15%, signal=37%		GO_PROTEIN_LOCALIZATION_TO_CILIUM	GO_PROTEIN_LOCALIZATION_TO_CILIUM
ENSHGLG00000009227	FABP6	0.00564881	-3.8508	1.24804								ENSHGLG00000007199	RAD9B	3.13985e-10	-2.89853	8.50309		ENSHGLG00000009929	DNAJB2	5.03988e-09	1.63091	9.29758		GO_FATTY_ACID_DERIVATIVE_METABOLIC_PROCESS	GO_FATTY_ACID_DERIVATIVE_METABOLIC_PROCESS		87	-0.555121	-1.50061	0.0305344	0.398234	1	1671	tags=22%, list=10%, signal=24%		GO_SMOOTH_MUSCLE_TISSUE_DEVELOPMENT	GO_SMOOTH_MUSCLE_TISSUE_DEVELOPMENT		17	0.777806	1.50527	0.0600775	0.565441	1	2102	tags=41%, list=13%, signal=47%		GO_RESPONSE_TO_COCAINE	GO_RESPONSE_TO_COCAINE
ENSHGLG00000010406	NFATC2	0.00567759	2.77278	3.24584								ENSHGLG00000006651	CCDC117	3.1622e-10	-1.6418	8.50001		ENSHGLG00000002106	ITGA5	5.28544e-09	-1.49485	7.27692		GO_REGULATION_OF_SYSTEMIC_ARTERIAL_BLOOD_PRESSURE_BY_HORMONE	GO_REGULATION_OF_SYSTEMIC_ARTERIAL_BLOOD_PRESSURE_BY_HORMONE		19	-0.716264	-1.4981	0.0483871	0.402377	1	11	tags=5%, list=0%, signal=5%		GO_POSITIVE_REGULATION_OF_PHAGOCYTOSIS	GO_POSITIVE_REGULATION_OF_PHAGOCYTOSIS		34	0.697276	1.50407	0.0542495	0.566436	1	169	tags=9%, list=1%, signal=9%		GO_POSITIVE_REGULATION_OF_STEROL_TRANSPORT	GO_POSITIVE_REGULATION_OF_STEROL_TRANSPORT
ENSHGLG00000012505	RPL22L1	0.00567759	-1.1692	1.24584								ENSHGLG00000011100	PPA1	3.34256e-10	-1.78733	8.47592		ENSHGLG00000008819	2021-03-01	5.40655e-09	1.77633	9.26708		GO_REGULATION_OF_CELLULAR_AMINO_ACID_METABOLIC_PROCESS	GO_REGULATION_OF_CELLULAR_AMINO_ACID_METABOLIC_PROCESS		40	-0.629028	-1.49804	0.0369458	0.399544	1	3203	tags=48%, list=20%, signal=59%		GO_SPINAL_CORD_PATTERNING	GO_SPINAL_CORD_PATTERNING		15	0.789448	1.50358	0.0703422	0.564249	1	1281	tags=33%, list=8%, signal=36%		GO_POSITIVE_REGULATION_OF_TUMOR_NECROSIS_FACTOR_SUPERFAMILY_CYTOKINE_PRODUCTION	GO_POSITIVE_REGULATION_OF_TUMOR_NECROSIS_FACTOR_SUPERFAMILY_CYTOKINE_PRODUCTION
ENSHGLG00000016080	ENSHGLG00000016080	0.00567759	-3.34223	1.24584								ENSHGLG00000016534	ENSHGLG00000016534	3.77448e-10	1.40092	10.4231		ENSHGLG00000009390	CPXM1	5.66095e-09	-1.35679	7.24711		GO_CENTROMERE_COMPLEX_ASSEMBLY	GO_CENTROMERE_COMPLEX_ASSEMBLY		27	-0.682596	-1.49346	0.0464602	0.408782	1	1230	tags=19%, list=8%, signal=20%		GO_CALCINEURIN_MEDIATED_SIGNALING	GO_CALCINEURIN_MEDIATED_SIGNALING		36	0.700796	1.5026	0.0486111	0.564551	1	1635	tags=33%, list=10%, signal=37%		GO_NEGATIVE_REGULATION_OF_LYMPHOCYTE_APOPTOTIC_PROCESS	GO_NEGATIVE_REGULATION_OF_LYMPHOCYTE_APOPTOTIC_PROCESS
ENSHGLG00000022895	RF00562	0.00567759	1.69753	3.24584								ENSHGLG00000014701	ENSHGLG00000014701	3.80199e-10	-3.63838	8.41999		ENSHGLG00000010114	FBP1	5.66095e-09	1.89892	9.24711		GO_DEOXYRIBOSE_PHOSPHATE_CATABOLIC_PROCESS	GO_DEOXYRIBOSE_PHOSPHATE_CATABOLIC_PROCESS		17	-0.721629	-1.49103	0.0609244	0.412138	1	42	tags=6%, list=0%, signal=6%		GO_DNA_SYNTHESIS_INVOLVED_IN_DNA_REPAIR	GO_DNA_SYNTHESIS_INVOLVED_IN_DNA_REPAIR		38	0.699896	1.5024	0.0391823	0.561112	1	841	tags=16%, list=5%, signal=17%		GO_NUCLEAR_TRANSCRIBED_MRNA_CATABOLIC_PROCESS	GO_NUCLEAR_TRANSCRIBED_MRNA_CATABOLIC_PROCESS
ENSHGLG00000010697	MGP	0.00568539	2.18935	3.24524								ENSHGLG00000026856	ENSHGLG00000026856	4.20545e-10	-3.73774	8.37619		ENSHGLG00000004089	FN1	5.78771e-09	-1.79576	7.23749		GO_IMPORT_ACROSS_PLASMA_MEMBRANE	GO_IMPORT_ACROSS_PLASMA_MEMBRANE		107	-0.541104	-1.49072	0.026087	0.409973	1	1677	tags=19%, list=11%, signal=21%		GO_MITOTIC_RECOMBINATION	GO_MITOTIC_RECOMBINATION		15	0.788958	1.5021	0.0639098	0.558205	1	7	tags=7%, list=0%, signal=7%		GO_AMINOGLYCAN_METABOLIC_PROCESS	GO_AMINOGLYCAN_METABOLIC_PROCESS
ENSHGLG00000008736	RFX4	0.0059962	3.64871	3.22212								ENSHGLG00000000897	ENSHGLG00000000897	5.22903e-10	-2.89986	8.28158		ENSHGLG00000003151	Rgs5	6.6136e-09	1.83583	9.17956		GO_NUCLEOTIDE_SUGAR_BIOSYNTHETIC_PROCESS	GO_NUCLEOTIDE_SUGAR_BIOSYNTHETIC_PROCESS		16	-0.734132	-1.48986	0.0633188	0.409201	1	462	tags=13%, list=3%, signal=13%		GO_PROTEIN_HOMOTETRAMERIZATION	GO_PROTEIN_HOMOTETRAMERIZATION		37	0.690056	1.50043	0.0503731	0.561079	1	828	tags=16%, list=5%, signal=17%		GO_POSITIVE_REGULATION_OF_MICROTUBULE_POLYMERIZATION_OR_DEPOLYMERIZATION	GO_POSITIVE_REGULATION_OF_MICROTUBULE_POLYMERIZATION_OR_DEPOLYMERIZATION
ENSHGLG00000003299	OCLN	0.00642899	1.80027	3.19186								ENSHGLG00000006439	RPGRIP1	5.24382e-10	-2.84941	8.28035		ENSHGLG00000014284	AFAP1	7.58694e-09	-1.1288	7.11993		GO_AMINO_ACID_TRANSMEMBRANE_TRANSPORT	GO_AMINO_ACID_TRANSMEMBRANE_TRANSPORT		58	-0.585572	-1.48874	0.0363196	0.40946	1	2292	tags=22%, list=14%, signal=26%		GO_HISTONE_H3_K9_MODIFICATION	GO_HISTONE_H3_K9_MODIFICATION		36	0.697628	1.49926	0.053407	0.561953	1	845	tags=14%, list=5%, signal=15%		GO_REGULATION_OF_PHOSPHOLIPASE_C_ACTIVITY	GO_REGULATION_OF_PHOSPHOLIPASE_C_ACTIVITY
ENSHGLG00000001989	KCNJ5	0.0065913	-2.03416	1.18103								ENSHGLG00000004402	CCDC18	5.33844e-10	-1.46632	8.27259		ENSHGLG00000028773	ENSHGLG00000028773	7.66432e-09	2.91637	9.11553		GO_XENOBIOTIC_TRANSPORT	GO_XENOBIOTIC_TRANSPORT		23	-0.700569	-1.48702	0.0454545	0.411361	1	854	tags=22%, list=5%, signal=23%		GO_POSITIVE_REGULATION_OF_FIBROBLAST_PROLIFERATION	GO_POSITIVE_REGULATION_OF_FIBROBLAST_PROLIFERATION		34	0.688716	1.4976	0.0692042	0.564802	1	947	tags=32%, list=6%, signal=34%		GO_CYTOKINE_SECRETION	GO_CYTOKINE_SECRETION
ENSHGLG00000017151	TDGF1	0.00677408	-5.10547	1.16915								ENSHGLG00000006908	HSPH1	5.78783e-10	-1.70014	8.23748		ENSHGLG00000008132	TTYH3	7.8467e-09	-1.7483	7.10531		GO_MICROTUBULE_ANCHORING	GO_MICROTUBULE_ANCHORING		19	-0.70185	-1.4833	0.0646465	0.419502	1	970	tags=21%, list=6%, signal=22%		GO_SKELETAL_SYSTEM_DEVELOPMENT	GO_SKELETAL_SYSTEM_DEVELOPMENT		354	0.532052	1.49476	0.00527705	0.572909	1	1726	tags=23%, list=11%, signal=25%		GO_GLYCOPROTEIN_CATABOLIC_PROCESS	GO_GLYCOPROTEIN_CATABOLIC_PROCESS
ENSHGLG00000031291	ENSHGLG00000031291	0.00677408	-1.65836	1.16915								ENSHGLG00000010109	C14orf39	5.78783e-10	-1.59543	8.23748		ENSHGLG00000006792	COL14A1	8.00332e-09	-1.14881	7.09673		GO_CENTROSOME_DUPLICATION	GO_CENTROSOME_DUPLICATION		45	-0.618733	-1.48181	0.0351759	0.420509	1	3318	tags=40%, list=21%, signal=50%		GO_RESPONSE_TO_PROGESTERONE	GO_RESPONSE_TO_PROGESTERONE		24	0.707944	1.49236	0.0620301	0.579382	1	927	tags=17%, list=6%, signal=18%		GO_COTRANSLATIONAL_PROTEIN_TARGETING_TO_MEMBRANE	GO_COTRANSLATIONAL_PROTEIN_TARGETING_TO_MEMBRANE
ENSHGLG00000021401	ENSHGLG00000021401	0.00694963	-1.5962	1.15804								ENSHGLG00000014894	TMEM38B	6.24689e-10	-2.0079	8.20434		ENSHGLG00000001105	DSE	8.16928e-09	1.2218	9.08782		GO_DICARBOXYLIC_ACID_METABOLIC_PROCESS	GO_DICARBOXYLIC_ACID_METABOLIC_PROCESS		53	-0.589408	-1.47993	0.0517241	0.422801	1	926	tags=19%, list=6%, signal=20%		GO_CELL_FATE_SPECIFICATION	GO_CELL_FATE_SPECIFICATION		43	0.66897	1.49213	0.054386	0.576196	1	1062	tags=21%, list=7%, signal=22%		GO_POSITIVE_REGULATION_OF_PLASMA_MEMBRANE_BOUNDED_CELL_PROJECTION_ASSEMBLY	GO_POSITIVE_REGULATION_OF_PLASMA_MEMBRANE_BOUNDED_CELL_PROJECTION_ASSEMBLY
ENSHGLG00000013049	TBC1D30	0.00696113	1.77034	3.15732								ENSHGLG00000010252	ENSHGLG00000010252	6.70488e-10	-2.61524	8.17361		ENSHGLG00000014960	ENSHGLG00000014960	8.29171e-09	5.7964	9.08136		GO_AMINO_ACID_IMPORT	GO_AMINO_ACID_IMPORT		31	-0.642386	-1.47687	0.0528634	0.428388	1	1430	tags=23%, list=9%, signal=25%		GO_RESPONSE_TO_VITAMIN_D	GO_RESPONSE_TO_VITAMIN_D		24	0.74015	1.49209	0.0632184	0.572299	1	927	tags=21%, list=6%, signal=22%		GO_NEUROINFLAMMATORY_RESPONSE	GO_NEUROINFLAMMATORY_RESPONSE
ENSHGLG00000014455	TJP3	0.00696113	2.9577	3.15732								ENSHGLG00000001637	TAL1	7.01254e-10	-1.46888	8.15412		ENSHGLG00000006188	GADD45G	8.73477e-09	2.09009	9.05875		GO_REGULATION_OF_HORMONE_LEVELS	GO_REGULATION_OF_HORMONE_LEVELS		304	-0.470734	-1.47479	0.00692042	0.431298	1	953	tags=11%, list=6%, signal=11%		GO_POSITIVE_REGULATION_OF_ALPHA_BETA_T_CELL_ACTIVATION	GO_POSITIVE_REGULATION_OF_ALPHA_BETA_T_CELL_ACTIVATION		32	0.698405	1.48997	0.0699433	0.577506	1	2256	tags=34%, list=14%, signal=40%		GO_REGULATION_OF_ANTIGEN_RECEPTOR_MEDIATED_SIGNALING_PATHWAY	GO_REGULATION_OF_ANTIGEN_RECEPTOR_MEDIATED_SIGNALING_PATHWAY
ENSHGLG00000014541	NR1H3	0.00696113	3.19986	3.15732								ENSHGLG00000005043	ENSHGLG00000005043	7.05635e-10	-2.14486	8.15142		ENSHGLG00000007487	CDH2	8.76827e-09	-1.69915	7.05709		GO_CARBOHYDRATE_BIOSYNTHETIC_PROCESS	GO_CARBOHYDRATE_BIOSYNTHETIC_PROCESS		136	-0.517569	-1.47072	0.0266272	0.439599	1	2358	tags=22%, list=15%, signal=26%		GO_ESTABLISHMENT_OF_ORGANELLE_LOCALIZATION	GO_ESTABLISHMENT_OF_ORGANELLE_LOCALIZATION		270	0.543196	1.48956	0.00421348	0.575275	1	820	tags=7%, list=5%, signal=7%		GO_TRANSLATIONAL_INITIATION	GO_TRANSLATIONAL_INITIATION
ENSHGLG00000017147	SDC4	0.00696113	2.3098	3.15732								ENSHGLG00000031620	ENSHGLG00000031620	7.27849e-10	-1.6013	8.13796		ENSHGLG00000018308	COL18A1	1.09011e-08	-1.16642	6.96253		GO_RESPONSE_TO_GONADOTROPIN	GO_RESPONSE_TO_GONADOTROPIN		20	-0.686391	-1.46635	0.0686071	0.450418	1	135	tags=15%, list=1%, signal=15%		GO_POSITIVE_CHEMOTAXIS	GO_POSITIVE_CHEMOTAXIS		36	0.69294	1.48842	0.0542373	0.576142	1	3002	tags=47%, list=19%, signal=58%		GO_ONE_CARBON_METABOLIC_PROCESS	GO_ONE_CARBON_METABOLIC_PROCESS
ENSHGLG00000019365	RARG	0.00696113	3.78625	3.15732								ENSHGLG00000019478	SLC15A1	7.33265e-10	1.99814	10.1347		ENSHGLG00000012337	FCN3	1.10009e-08	2.49416	8.95857		GO_TRANSLATIONAL_TERMINATION	GO_TRANSLATIONAL_TERMINATION		81	-0.556449	-1.46628	0.0209424	0.447457	1	4751	tags=52%, list=30%, signal=73%		GO_REGULATION_OF_ANIMAL_ORGAN_FORMATION	GO_REGULATION_OF_ANIMAL_ORGAN_FORMATION		23	0.737546	1.48814	0.0537037	0.573411	1	1527	tags=30%, list=10%, signal=34%		GO_NEGATIVE_REGULATION_OF_I_KAPPAB_KINASE_NF_KAPPAB_SIGNALING	GO_NEGATIVE_REGULATION_OF_I_KAPPAB_KINASE_NF_KAPPAB_SIGNALING
ENSHGLG00000019556	CRABP2	0.00704192	2.51536	3.15231								ENSHGLG00000017883	CNTLN	7.96948e-10	-1.56316	8.09857		ENSHGLG00000016729	Aifm2	1.1002e-08	1.93571	8.95853		GO_PROTEASOMAL_UBIQUITIN_INDEPENDENT_PROTEIN_CATABOLIC_PROCESS	GO_PROTEASOMAL_UBIQUITIN_INDEPENDENT_PROTEIN_CATABOLIC_PROCESS		16	-0.719051	-1.46569	0.0704225	0.44626	1	3203	tags=69%, list=20%, signal=86%		GO_MULTICELLULAR_ORGANISMAL_RESPONSE_TO_STRESS	GO_MULTICELLULAR_ORGANISMAL_RESPONSE_TO_STRESS		42	0.681881	1.48648	0.0619308	0.576656	1	2103	tags=36%, list=13%, signal=41%		GO_NEGATIVE_REGULATION_OF_CARBOHYDRATE_METABOLIC_PROCESS	GO_NEGATIVE_REGULATION_OF_CARBOHYDRATE_METABOLIC_PROCESS
ENSHGLG00000021615	RF00394	0.00711056	1.92541	3.1481								ENSHGLG00000000828	ENSHGLG00000000828	8.01391e-10	-1.52519	8.09616		ENSHGLG00000019200	DNAH8	1.14883e-08	1.87392	8.93975		GO_REGULATION_OF_SKELETAL_MUSCLE_TISSUE_DEVELOPMENT	GO_REGULATION_OF_SKELETAL_MUSCLE_TISSUE_DEVELOPMENT		33	-0.628401	-1.46149	0.0749415	0.455483	1	38	tags=6%, list=0%, signal=6%		GO_COCHLEA_DEVELOPMENT	GO_COCHLEA_DEVELOPMENT		34	0.692459	1.48605	0.0667838	0.574615	1	1844	tags=35%, list=12%, signal=40%		GO_PROTEOGLYCAN_METABOLIC_PROCESS	GO_PROTEOGLYCAN_METABOLIC_PROCESS
ENSHGLG00000002345	ENSHGLG00000002345	0.00725531	-2.37156	1.13934								ENSHGLG00000028065	ENSHGLG00000028065	8.51323e-10	-4.51567	8.06991		ENSHGLG00000026283	ENSHGLG00000026283	1.23605e-08	2.96718	8.90796		GO_POSITIVE_REGULATION_OF_MITOCHONDRIAL_OUTER_MEMBRANE_PERMEABILIZATION_INVOLVED_IN_APOPTOTIC_SIGNALING_PATHWAY	GO_POSITIVE_REGULATION_OF_MITOCHONDRIAL_OUTER_MEMBRANE_PERMEABILIZATION_INVOLVED_IN_APOPTOTIC_SIGNALING_PATHWAY		22	-0.677563	-1.45828	0.0566802	0.462464	1	2322	tags=45%, list=15%, signal=53%		GO_CELL_SUBSTRATE_JUNCTION_ORGANIZATION	GO_CELL_SUBSTRATE_JUNCTION_ORGANIZATION		78	0.619703	1.4857	0.0294599	0.572066	1	1901	tags=24%, list=12%, signal=28%		GO_REGULATION_OF_FATTY_ACID_OXIDATION	GO_REGULATION_OF_FATTY_ACID_OXIDATION
ENSHGLG00000013506	MYO18B	0.00725531	3.89513	3.13934								ENSHGLG00000017406	NECAB1	9.4197e-10	-1.89675	8.02596		ENSHGLG00000009719	UNC5D	1.34938e-08	-1.48154	6.86987		GO_L_ALPHA_AMINO_ACID_TRANSMEMBRANE_TRANSPORT	GO_L_ALPHA_AMINO_ACID_TRANSMEMBRANE_TRANSPORT		40	-0.617571	-1.45817	0.0559284	0.459704	1	2292	tags=28%, list=14%, signal=32%		GO_POSITIVE_REGULATION_OF_PATTERN_RECOGNITION_RECEPTOR_SIGNALING_PATHWAY	GO_POSITIVE_REGULATION_OF_PATTERN_RECOGNITION_RECEPTOR_SIGNALING_PATHWAY		23	0.731214	1.48543	0.0633147	0.569486	1	1579	tags=26%, list=10%, signal=29%		GO_CELLULAR_BIOGENIC_AMINE_METABOLIC_PROCESS	GO_CELLULAR_BIOGENIC_AMINE_METABOLIC_PROCESS
ENSHGLG00000001451	VWF	0.00729744	3.068	3.13683								ENSHGLG00000000616	JADE3	9.50419e-10	-1.56386	8.02208		ENSHGLG00000003682	ENSHGLG00000003682	1.35103e-08	2.28084	8.86933		GO_CHROMOSOME_CONDENSATION	GO_CHROMOSOME_CONDENSATION		18	-0.706927	-1.45579	0.083691	0.463933	1	2422	tags=44%, list=15%, signal=52%		GO_METANEPHRIC_NEPHRON_DEVELOPMENT	GO_METANEPHRIC_NEPHRON_DEVELOPMENT		28	0.715282	1.4841	0.0683919	0.571143	1	2246	tags=36%, list=14%, signal=41%		GO_REGULATION_OF_EXTRINSIC_APOPTOTIC_SIGNALING_PATHWAY_VIA_DEATH_DOMAIN_RECEPTORS	GO_REGULATION_OF_EXTRINSIC_APOPTOTIC_SIGNALING_PATHWAY_VIA_DEATH_DOMAIN_RECEPTORS
ENSHGLG00000000282	LDLRAD1	0.00742262	4.18561	3.12944								ENSHGLG00000020521	ENSHGLG00000020521	1.18022e-09	-1.97052	7.92804		ENSHGLG00000009542	SH3PXD2B	1.376e-08	-1.2351	6.86138		GO_MITOTIC_METAPHASE_PLATE_CONGRESSION	GO_MITOTIC_METAPHASE_PLATE_CONGRESSION		26	-0.661997	-1.45402	0.0668104	0.466402	1	3417	tags=46%, list=21%, signal=59%		GO_ORGANELLE_TRANSPORT_ALONG_MICROTUBULE	GO_ORGANELLE_TRANSPORT_ALONG_MICROTUBULE		54	0.648894	1.4836	0.0258621	0.569282	1	1680	tags=22%, list=11%, signal=25%		GO_POSITIVE_REGULATION_OF_PROTEIN_TYROSINE_KINASE_ACTIVITY	GO_POSITIVE_REGULATION_OF_PROTEIN_TYROSINE_KINASE_ACTIVITY
ENSHGLG00000011862	WSCD2	0.00746681	2.96781	3.12686								ENSHGLG00000009181	GRAMD4	1.52021e-09	1.46204	9.8181		ENSHGLG00000008843	SOD1	1.47571e-08	1.33376	8.831		GO_POSITIVE_REGULATION_OF_GLIOGENESIS	GO_POSITIVE_REGULATION_OF_GLIOGENESIS		42	-0.605231	-1.45091	0.0488372	0.472731	1	826	tags=12%, list=5%, signal=13%		GO_REGULATION_OF_BEHAVIOR	GO_REGULATION_OF_BEHAVIOR		36	0.68314	1.48142	0.0665434	0.574715	1	1645	tags=36%, list=10%, signal=40%		GO_ACTIVATED_T_CELL_PROLIFERATION	GO_ACTIVATED_T_CELL_PROLIFERATION
ENSHGLG00000007164	ENSHGLG00000007164	0.00762063	3.31463	3.11801								ENSHGLG00000000589	UGT8	1.6221e-09	-1.37135	7.78992		ENSHGLG00000007251	ENSHGLG00000007251	1.66248e-08	1.34014	8.77924		GO_MITOCHONDRIAL_TRANSMEMBRANE_TRANSPORT	GO_MITOCHONDRIAL_TRANSMEMBRANE_TRANSPORT		57	-0.571399	-1.44796	0.0478469	0.478708	1	3498	tags=42%, list=22%, signal=54%		GO_EMBRYONIC_SKELETAL_SYSTEM_MORPHOGENESIS	GO_EMBRYONIC_SKELETAL_SYSTEM_MORPHOGENESIS		73	0.634751	1.48141	0.0531561	0.571017	1	1934	tags=32%, list=12%, signal=36%		GO_CYTOKINE_METABOLIC_PROCESS	GO_CYTOKINE_METABOLIC_PROCESS
ENSHGLG00000013542	DPEP3	0.0077672	3.75293	3.10974								ENSHGLG00000005404	PLEKHA8	1.73713e-09	-1.5436	7.76017		ENSHGLG00000018533	MOXD1	1.70545e-08	-2.42818	6.76816		GO_ACETYL_COA_METABOLIC_PROCESS	GO_ACETYL_COA_METABOLIC_PROCESS		26	-0.646204	-1.44794	0.0746606	0.475711	1	1650	tags=19%, list=10%, signal=21%		GO_NITRIC_OXIDE_MEDIATED_SIGNAL_TRANSDUCTION	GO_NITRIC_OXIDE_MEDIATED_SIGNAL_TRANSDUCTION		17	0.76838	1.48124	0.0736434	0.567954	1	780	tags=18%, list=5%, signal=19%		GO_WNT_SIGNALING_PATHWAY_CALCIUM_MODULATING_PATHWAY	GO_WNT_SIGNALING_PATHWAY_CALCIUM_MODULATING_PATHWAY
ENSHGLG00000021625	RF00398	0.0077672	1.72004	3.10974								ENSHGLG00000017320	Hp	1.84269e-09	2.54152	9.73455		ENSHGLG00000000985	GATA2	1.80752e-08	-2.46375	6.74292		GO_REGULATION_OF_TYPE_I_INTERFERON_MEDIATED_SIGNALING_PATHWAY	GO_REGULATION_OF_TYPE_I_INTERFERON_MEDIATED_SIGNALING_PATHWAY		20	-0.691862	-1.44752	0.0793991	0.473963	1	1192	tags=15%, list=7%, signal=16%		GO_FOAM_CELL_DIFFERENTIATION	GO_FOAM_CELL_DIFFERENTIATION		20	0.733203	1.48077	0.0700758	0.566381	1	1619	tags=25%, list=10%, signal=28%		GO_MRNA_CIS_SPLICING_VIA_SPLICEOSOME	GO_MRNA_CIS_SPLICING_VIA_SPLICEOSOME
ENSHGLG00000023363	RF00399	0.00781312	1.88355	3.10718								ENSHGLG00000016595	CCDC122	1.87731e-09	-3.26897	7.72646		ENSHGLG00000001938	ENSHGLG00000001938	1.97045e-08	2.50102	8.70543		GO_RIG_I_SIGNALING_PATHWAY	GO_RIG_I_SIGNALING_PATHWAY		16	-0.712586	-1.44633	0.088172	0.474621	1	2835	tags=38%, list=18%, signal=46%		GO_MESODERM_MORPHOGENESIS	GO_MESODERM_MORPHOGENESIS		42	0.667919	1.4799	0.0697248	0.566347	1	870	tags=21%, list=5%, signal=23%		GO_NUCLEAR_TRANSCRIBED_MRNA_CATABOLIC_PROCESS_NONSENSE_MEDIATED_DECAY	GO_NUCLEAR_TRANSCRIBED_MRNA_CATABOLIC_PROCESS_NONSENSE_MEDIATED_DECAY
ENSHGLG00000018785	TRPM2	0.00814343	3.4215	3.08919								ENSHGLG00000012844	ENSHGLG00000012844	1.88258e-09	-1.25693	7.72525		ENSHGLG00000016726	THSD4	2.15524e-08	-1.79874	6.66651		GO_RIBOSE_PHOSPHATE_METABOLIC_PROCESS	GO_RIBOSE_PHOSPHATE_METABOLIC_PROCESS		270	-0.476657	-1.44469	0.00692042	0.476821	1	2321	tags=22%, list=15%, signal=25%		GO_EXOCYTIC_PROCESS	GO_EXOCYTIC_PROCESS		60	0.641393	1.47814	0.0447504	0.570264	1	1089	tags=15%, list=7%, signal=16%		GO_RETROGRADE_TRANSPORT_ENDOSOME_TO_GOLGI	GO_RETROGRADE_TRANSPORT_ENDOSOME_TO_GOLGI
ENSHGLG00000019172	ENSHGLG00000019172	0.00829588	2.62149	3.08114								ENSHGLG00000016108	PROSER2	2.13114e-09	1.56653	9.67139		ENSHGLG00000001766	ENSHGLG00000001766	2.36292e-08	1.81368	8.62655		GO_ORGANIC_HYDROXY_COMPOUND_METABOLIC_PROCESS	GO_ORGANIC_HYDROXY_COMPOUND_METABOLIC_PROCESS		335	-0.458497	-1.44377	0.00421941	0.476577	1	925	tags=8%, list=6%, signal=8%		GO_SECONDARY_PALATE_DEVELOPMENT	GO_SECONDARY_PALATE_DEVELOPMENT		18	0.746416	1.47781	0.0812379	0.568259	1	870	tags=33%, list=5%, signal=35%		GO_RIBOSOMAL_LARGE_SUBUNIT_BIOGENESIS	GO_RIBOSOMAL_LARGE_SUBUNIT_BIOGENESIS
ENSHGLG00000001133	FRMPD4	0.00848305	2.7456	3.07145								ENSHGLG00000016165	FANCD2	2.19771e-09	-1.43055	7.65803		ENSHGLG00000009985	ZP2	2.40708e-08	2.12232	8.61851		GO_MATURATION_OF_SSU_RRNA	GO_MATURATION_OF_SSU_RRNA		35	-0.624711	-1.44229	0.0772627	0.478317	1	3336	tags=31%, list=21%, signal=40%		GO_NEGATIVE_REGULATION_OF_COLD_INDUCED_THERMOGENESIS	GO_NEGATIVE_REGULATION_OF_COLD_INDUCED_THERMOGENESIS		35	0.669708	1.47699	0.0545455	0.567843	1	1719	tags=23%, list=11%, signal=26%		GO_ESTABLISHMENT_OF_PROTEIN_LOCALIZATION_TO_ENDOPLASMIC_RETICULUM	GO_ESTABLISHMENT_OF_PROTEIN_LOCALIZATION_TO_ENDOPLASMIC_RETICULUM
ENSHGLG00000007733	PAMR1	0.00848305	2.06707	3.07145								ENSHGLG00000015360	CCDC172	2.27407e-09	-1.94651	7.6432		ENSHGLG00000000831	CPM	2.51528e-08	4.88297	8.59941		GO_GLYCEROLIPID_CATABOLIC_PROCESS	GO_GLYCEROLIPID_CATABOLIC_PROCESS		42	-0.606056	-1.44081	0.0530303	0.479889	1	1855	tags=21%, list=12%, signal=24%		GO_PHAGOCYTOSIS	GO_PHAGOCYTOSIS		158	0.573329	1.47338	0.011713	0.579492	1	2094	tags=20%, list=13%, signal=23%		GO_POSITIVE_REGULATION_OF_MUSCLE_CELL_DIFFERENTIATION	GO_POSITIVE_REGULATION_OF_MUSCLE_CELL_DIFFERENTIATION
ENSHGLG00000015489	ADAMTS5	0.00848305	2.84196	3.07145								ENSHGLG00000004092	CDC20B	2.38661e-09	-2.19058	7.62222		ENSHGLG00000016121	PLAC8	2.72539e-08	-2.45573	6.56457		GO_RIBONUCLEOSIDE_TRIPHOSPHATE_BIOSYNTHETIC_PROCESS	GO_RIBONUCLEOSIDE_TRIPHOSPHATE_BIOSYNTHETIC_PROCESS		37	-0.601316	-1.43651	0.0586957	0.490093	1	2387	tags=38%, list=15%, signal=44%		GO_CELL_DIFFERENTIATION_IN_SPINAL_CORD	GO_CELL_DIFFERENTIATION_IN_SPINAL_CORD		29	0.692561	1.47282	0.0706522	0.578165	1	1719	tags=21%, list=11%, signal=23%		GO_B_CELL_APOPTOTIC_PROCESS	GO_B_CELL_APOPTOTIC_PROCESS
ENSHGLG00000017461	ENSHGLG00000017461	0.00848305	2.40912	3.07145								ENSHGLG00000009876	EPHA8	2.48933e-09	-2.25218	7.60392		ENSHGLG00000006955	DMPK	2.82469e-08	-1.42792	6.54903		GO_ASPARTATE_FAMILY_AMINO_ACID_CATABOLIC_PROCESS	GO_ASPARTATE_FAMILY_AMINO_ACID_CATABOLIC_PROCESS		17	-0.694916	-1.43581	0.10101	0.489449	1	16	tags=6%, list=0%, signal=6%		GO_METANEPHRIC_NEPHRON_EPITHELIUM_DEVELOPMENT	GO_METANEPHRIC_NEPHRON_EPITHELIUM_DEVELOPMENT		16	0.746707	1.47131	0.0778443	0.581066	1	1487	tags=31%, list=9%, signal=34%		GO_REGULATION_OF_LIPASE_ACTIVITY	GO_REGULATION_OF_LIPASE_ACTIVITY
ENSHGLG00000017949	INHBA	0.00848305	-2.32285	1.07145								ENSHGLG00000029955	ENSHGLG00000029955	2.79904e-09	-3.06484	7.55299		ENSHGLG00000017787	ENSHGLG00000017787	2.82469e-08	-4.60119	6.54903		GO_KINETOCHORE_ORGANIZATION	GO_KINETOCHORE_ORGANIZATION		17	-0.713688	-1.43522	0.0851064	0.488174	1	1761	tags=24%, list=11%, signal=26%		GO_CILIUM_OR_FLAGELLUM_DEPENDENT_CELL_MOTILITY	GO_CILIUM_OR_FLAGELLUM_DEPENDENT_CELL_MOTILITY		62	0.639454	1.47041	0.0454545	0.581055	1	1723	tags=27%, list=11%, signal=31%		GO_TUMOR_NECROSIS_FACTOR_SUPERFAMILY_CYTOKINE_PRODUCTION	GO_TUMOR_NECROSIS_FACTOR_SUPERFAMILY_CYTOKINE_PRODUCTION
ENSHGLG00000010132	LGMN	0.00855692	-1.77873	1.06768								ENSHGLG00000001376	ENSHGLG00000001376	2.85391e-09	-1.90432	7.54456		ENSHGLG00000004695	MKX	2.82627e-08	1.47229	8.54879		GO_NUCLEAR_TRANSCRIBED_MRNA_CATABOLIC_PROCESS_NONSENSE_MEDIATED_DECAY	GO_NUCLEAR_TRANSCRIBED_MRNA_CATABOLIC_PROCESS_NONSENSE_MEDIATED_DECAY		51	-0.587969	-1.43446	0.0581114	0.487467	1	2457	tags=43%, list=15%, signal=51%		GO_AXONEME_ASSEMBLY	GO_AXONEME_ASSEMBLY		45	0.665629	1.47038	0.0641248	0.577615	1	1742	tags=40%, list=11%, signal=45%		GO_POSITIVE_REGULATION_OF_OXIDOREDUCTASE_ACTIVITY	GO_POSITIVE_REGULATION_OF_OXIDOREDUCTASE_ACTIVITY
ENSHGLG00000021522	RF00056	0.00872408	1.93561	3.05928								ENSHGLG00000031373	ENSHGLG00000031373	3.25392e-09	-2.72354	7.48759		ENSHGLG00000009138	ENSHGLG00000009138	2.82627e-08	-1.53946	6.54879		GO_PROTEIN_LOCALIZATION_TO_MICROTUBULE_ORGANIZING_CENTER	GO_PROTEIN_LOCALIZATION_TO_MICROTUBULE_ORGANIZING_CENTER		21	-0.683106	-1.43265	0.10262	0.490294	1	2557	tags=38%, list=16%, signal=45%		GO_POSITIVE_REGULATION_OF_B_CELL_PROLIFERATION	GO_POSITIVE_REGULATION_OF_B_CELL_PROLIFERATION		23	0.727504	1.46975	0.0650096	0.576622	1	1467	tags=35%, list=9%, signal=38%		GO_AMINOGLYCAN_CATABOLIC_PROCESS	GO_AMINOGLYCAN_CATABOLIC_PROCESS
ENSHGLG00000004845	SYCP3	0.00882823	3.8513	3.05413								ENSHGLG00000028249	ENSHGLG00000028249	3.69479e-09	-2.56645	7.43241		ENSHGLG00000003938	ADGRA2	2.86409e-08	-1.48499	6.54301		GO_ENERGY_DERIVATION_BY_OXIDATION_OF_ORGANIC_COMPOUNDS	GO_ENERGY_DERIVATION_BY_OXIDATION_OF_ORGANIC_COMPOUNDS		167	-0.492912	-1.42863	0.0455927	0.499402	1	3265	tags=31%, list=20%, signal=38%		GO_SPERM_MOTILITY	GO_SPERM_MOTILITY		46	0.660423	1.46882	0.0582878	0.576992	1	1723	tags=30%, list=11%, signal=34%		GO_ACETYL_COA_METABOLIC_PROCESS	GO_ACETYL_COA_METABOLIC_PROCESS
ENSHGLG00000000052	ENSHGLG00000000052	0.00885788	-3.39803	1.05267								ENSHGLG00000005860	ENSHGLG00000005860	4.0056e-09	-1.98172	7.39733		ENSHGLG00000007649	AP3B2	2.90028e-08	-1.47975	6.53756		GO_NUCLEOSIDE_BISPHOSPHATE_BIOSYNTHETIC_PROCESS	GO_NUCLEOSIDE_BISPHOSPHATE_BIOSYNTHETIC_PROCESS		52	-0.578841	-1.42747	0.0736342	0.500294	1	1650	tags=25%, list=10%, signal=28%		GO_POSITIVE_REGULATION_OF_CD4_POSITIVE_ALPHA_BETA_T_CELL_ACTIVATION	GO_POSITIVE_REGULATION_OF_CD4_POSITIVE_ALPHA_BETA_T_CELL_ACTIVATION		19	0.731912	1.46868	0.0880282	0.573971	1	2256	tags=32%, list=14%, signal=37%		GO_REPLICATION_FORK_PROCESSING	GO_REPLICATION_FORK_PROCESSING
ENSHGLG00000016924	BCO2	0.00899924	4.06815	3.04579								ENSHGLG00000019324	TDRD6	4.02315e-09	-2.66621	7.39543		ENSHGLG00000002950	ACTA2	3.1761e-08	-1.42305	6.49811		GO_EMBRYONIC_PLACENTA_MORPHOGENESIS	GO_EMBRYONIC_PLACENTA_MORPHOGENESIS		19	-0.667434	-1.42712	0.0864745	0.498449	1	641	tags=11%, list=4%, signal=11%		GO_POSITIVE_REGULATION_OF_CHEMOKINE_PRODUCTION	GO_POSITIVE_REGULATION_OF_CHEMOKINE_PRODUCTION		24	0.730914	1.46807	0.0589286	0.57308	1	2477	tags=33%, list=16%, signal=39%		GO_CELLULAR_DEFENSE_RESPONSE	GO_CELLULAR_DEFENSE_RESPONSE
ENSHGLG00000019574	ENSHGLG00000019574	0.00899924	5.03858	3.04579								ENSHGLG00000007823	ENSHGLG00000007823	4.06865e-09	-1.73881	7.39055		ENSHGLG00000010558	TNFSF10	3.33559e-08	1.32547	8.47683		GO_NEGATIVE_REGULATION_OF_DNA_DEPENDENT_DNA_REPLICATION	GO_NEGATIVE_REGULATION_OF_DNA_DEPENDENT_DNA_REPLICATION		16	-0.682852	-1.42638	0.0784708	0.497744	1	2747	tags=38%, list=17%, signal=45%		GO_INFLAMMATORY_RESPONSE_TO_ANTIGENIC_STIMULUS	GO_INFLAMMATORY_RESPONSE_TO_ANTIGENIC_STIMULUS		27	0.713897	1.46591	0.0793358	0.57909	1	1396	tags=22%, list=9%, signal=24%		GO_POSITIVE_REGULATION_OF_STEROID_METABOLIC_PROCESS	GO_POSITIVE_REGULATION_OF_STEROID_METABOLIC_PROCESS
ENSHGLG00000011488	ARL6IP1	0.00903295	-1.29294	1.04417								ENSHGLG00000000155	ENSHGLG00000000155	4.30757e-09	-1.4767	7.36577		ENSHGLG00000017865	ST6GAL2	3.41109e-08	1.36261	8.46711		GO_REGULATION_OF_LEUKOCYTE_CHEMOTAXIS	GO_REGULATION_OF_LEUKOCYTE_CHEMOTAXIS		64	-0.556927	-1.4246	0.0462287	0.500387	1	677	tags=9%, list=4%, signal=10%		GO_POSITIVE_REGULATION_OF_NERVOUS_SYSTEM_PROCESS	GO_POSITIVE_REGULATION_OF_NERVOUS_SYSTEM_PROCESS		42	0.673675	1.46407	0.0541516	0.583293	1	2192	tags=31%, list=14%, signal=36%		GO_CORTICAL_ACTIN_CYTOSKELETON_ORGANIZATION	GO_CORTICAL_ACTIN_CYTOSKELETON_ORGANIZATION
ENSHGLG00000008129	REN	0.00904406	-3.14893	1.04364								ENSHGLG00000015251	ENSHGLG00000015251	4.35858e-09	1.16374	9.36065		ENSHGLG00000002217	ELOVL5	3.87042e-08	1.68555	8.41224		GO_REGULATION_OF_CYTOKINESIS	GO_REGULATION_OF_CYTOKINESIS		48	-0.578494	-1.42167	0.0545024	0.506628	1	1362	tags=25%, list=9%, signal=27%		GO_PROTEIN_LOCALIZATION_TO_CILIUM	GO_PROTEIN_LOCALIZATION_TO_CILIUM		40	0.675394	1.464	0.0639432	0.580271	1	869	tags=15%, list=5%, signal=16%		GO_INTERLEUKIN_1_BETA_PRODUCTION	GO_INTERLEUKIN_1_BETA_PRODUCTION
ENSHGLG00000016274	SH2D5	0.00904406	2.58067	3.04364								ENSHGLG00000013937	XK	4.44229e-09	-2.01864	7.35239		ENSHGLG00000003752	EPHX1	3.88475e-08	1.13368	8.41064		GO_LIPID_BIOSYNTHETIC_PROCESS	GO_LIPID_BIOSYNTHETIC_PROCESS		489	-0.445464	-1.42125	0	0.505153	1	767	tags=8%, list=5%, signal=8%		GO_POSITIVE_REGULATION_OF_CD4_POSITIVE_ALPHA_BETA_T_CELL_DIFFERENTIATION	GO_POSITIVE_REGULATION_OF_CD4_POSITIVE_ALPHA_BETA_T_CELL_DIFFERENTIATION		16	0.760605	1.46325	0.0779468	0.579805	1	2256	tags=31%, list=14%, signal=36%		GO_REGULATION_OF_LYMPHOCYTE_MIGRATION	GO_REGULATION_OF_LYMPHOCYTE_MIGRATION
ENSHGLG00000016434	DNAH17	0.00938898	1.78442	3.02738								ENSHGLG00000013495	PAPLN	5.04268e-09	1.60212	9.29734		ENSHGLG00000015436	NXPE2	4.11033e-08	1.71816	8.38612		GO_CELL_CYCLE_G2_M_PHASE_TRANSITION	GO_CELL_CYCLE_G2_M_PHASE_TRANSITION		190	-0.477742	-1.42057	0.014881	0.504286	1	2600	tags=31%, list=16%, signal=36%		GO_CELLULAR_RESPONSE_TO_VITAMIN_D	GO_CELLULAR_RESPONSE_TO_VITAMIN_D		15	0.757943	1.46138	0.0885312	0.584181	1	927	tags=13%, list=6%, signal=14%		GO_REGULATION_OF_PHOSPHOLIPASE_ACTIVITY	GO_REGULATION_OF_PHOSPHOLIPASE_ACTIVITY
ENSHGLG00000025145	RF00420	0.00938898	2.86813	3.02738								ENSHGLG00000006103	SYCP1	5.23912e-09	-2.1948	7.28074		ENSHGLG00000000910	GREB1	4.24856e-08	1.96327	8.37176		GO_VIRAL_GENE_EXPRESSION	GO_VIRAL_GENE_EXPRESSION		100	-0.516362	-1.41943	0.05	0.504738	1	3537	tags=44%, list=22%, signal=56%		GO_POSITIVE_REGULATION_OF_POTASSIUM_ION_TRANSMEMBRANE_TRANSPORTER_ACTIVITY	GO_POSITIVE_REGULATION_OF_POTASSIUM_ION_TRANSMEMBRANE_TRANSPORTER_ACTIVITY		16	0.768622	1.46076	0.0782779	0.583331	1	1240	tags=31%, list=8%, signal=34%		GO_EMBRYONIC_SKELETAL_SYSTEM_MORPHOGENESIS	GO_EMBRYONIC_SKELETAL_SYSTEM_MORPHOGENESIS
ENSHGLG00000007270	ENSHGLG00000007270	0.0100438	3.32814	2.9981								ENSHGLG00000016635	DPY19L2	5.23912e-09	-2.76162	7.28074		ENSHGLG00000018182	ANKS4B	4.34498e-08	2.32557	8.36201		GO_NEGATIVE_REGULATION_OF_HORMONE_SECRETION	GO_NEGATIVE_REGULATION_OF_HORMONE_SECRETION		32	-0.609835	-1.41934	0.0633484	0.502147	1	1515	tags=19%, list=9%, signal=21%		GO_REGULATION_OF_VESICLE_FUSION	GO_REGULATION_OF_VESICLE_FUSION		18	0.755125	1.46075	0.0800781	0.580083	1	579	tags=17%, list=4%, signal=17%		GO_POSITIVE_REGULATION_OF_CELL_MATRIX_ADHESION	GO_POSITIVE_REGULATION_OF_CELL_MATRIX_ADHESION
ENSHGLG00000022406	RF00411	0.0102307	2.08224	2.99009								ENSHGLG00000006953	ENSHGLG00000006953	5.3046e-09	-1.34464	7.27535		ENSHGLG00000016611	SLC5A7	4.44823e-08	-3.17448	6.35181		GO_ENDOCRINE_PROCESS	GO_ENDOCRINE_PROCESS		40	-0.599368	-1.41828	0.0671296	0.502524	1	1110	tags=10%, list=7%, signal=11%		GO_INOSITOL_PHOSPHATE_MEDIATED_SIGNALING	GO_INOSITOL_PHOSPHATE_MEDIATED_SIGNALING		43	0.667718	1.4604	0.0661017	0.578239	1	1720	tags=30%, list=11%, signal=34%		GO_EXTRINSIC_APOPTOTIC_SIGNALING_PATHWAY	GO_EXTRINSIC_APOPTOTIC_SIGNALING_PATHWAY
ENSHGLG00000023959	RF00410	0.0105156	1.47039	2.97816								ENSHGLG00000003886	SLC6A19	5.48297e-09	-2.93057	7.26098		ENSHGLG00000006381	LAMA5	5.10921e-08	-1.12317	6.29165		GO_ATP_BIOSYNTHETIC_PROCESS	GO_ATP_BIOSYNTHETIC_PROCESS		26	-0.647148	-1.41639	0.0767494	0.505573	1	2387	tags=46%, list=15%, signal=54%		GO_DNA_DOUBLE_STRAND_BREAK_PROCESSING	GO_DNA_DOUBLE_STRAND_BREAK_PROCESSING		18	0.737739	1.45616	0.0803059	0.592426	1	431	tags=17%, list=3%, signal=17%		GO_REGULATION_OF_KIDNEY_DEVELOPMENT	GO_REGULATION_OF_KIDNEY_DEVELOPMENT
ENSHGLG00000016356	SERPINA5	0.0107409	-4.99445	0.96896								ENSHGLG00000013419	SHMT2	5.48297e-09	1.36113	9.26098		ENSHGLG00000001843	PGR	5.13493e-08	-2.07713	6.28947		GO_POSITIVE_REGULATION_OF_ATP_METABOLIC_PROCESS	GO_POSITIVE_REGULATION_OF_ATP_METABOLIC_PROCESS		29	-0.61755	-1.41597	0.0829493	0.504095	1	885	tags=14%, list=6%, signal=15%		GO_POSITIVE_REGULATION_OF_CHONDROCYTE_DIFFERENTIATION	GO_POSITIVE_REGULATION_OF_CHONDROCYTE_DIFFERENTIATION		17	0.759772	1.45467	0.0807692	0.59539	1	2180	tags=35%, list=14%, signal=41%		GO_BONE_GROWTH	GO_BONE_GROWTH
ENSHGLG00000017372	SRD5A2	0.0107491	2.89124	2.96863								ENSHGLG00000015199	ELAVL3	5.48297e-09	-2.77596	7.26098		ENSHGLG00000002701	LRRN1	5.56766e-08	-2.18376	6.25433		GO_NEGATIVE_REGULATION_OF_TRANSMEMBRANE_TRANSPORT	GO_NEGATIVE_REGULATION_OF_TRANSMEMBRANE_TRANSPORT		68	-0.547062	-1.41484	0.0495049	0.504934	1	1888	tags=24%, list=12%, signal=27%		GO_POSITIVE_REGULATION_OF_MYELOID_LEUKOCYTE_MEDIATED_IMMUNITY	GO_POSITIVE_REGULATION_OF_MYELOID_LEUKOCYTE_MEDIATED_IMMUNITY		21	0.736436	1.45398	0.08	0.594714	1	868	tags=19%, list=5%, signal=20%		GO_POSITIVE_REGULATION_OF_TELOMERASE_ACTIVITY	GO_POSITIVE_REGULATION_OF_TELOMERASE_ACTIVITY
ENSHGLG00000011348	WIF1	0.0108988	2.50726	2.96262								ENSHGLG00000003359	ENSHGLG00000003359	5.87839e-09	1.68748	9.23074		ENSHGLG00000003305	ENSHGLG00000003305	5.95993e-08	1.36627	8.22476		GO_CYTOPLASMIC_PATTERN_RECOGNITION_RECEPTOR_SIGNALING_PATHWAY_IN_RESPONSE_TO_VIRUS	GO_CYTOPLASMIC_PATTERN_RECOGNITION_RECEPTOR_SIGNALING_PATHWAY_IN_RESPONSE_TO_VIRUS		21	-0.664337	-1.41453	0.083151	0.50303	1	2835	tags=33%, list=18%, signal=40%		GO_PRESYNAPSE_ORGANIZATION	GO_PRESYNAPSE_ORGANIZATION		32	0.698213	1.45313	0.076225	0.5946	1	1881	tags=28%, list=12%, signal=32%		GO_NEGATIVE_REGULATION_OF_ACTIN_FILAMENT_BUNDLE_ASSEMBLY	GO_NEGATIVE_REGULATION_OF_ACTIN_FILAMENT_BUNDLE_ASSEMBLY
ENSHGLG00000016104	STOX2	0.0109016	-1.49142	0.962511								ENSHGLG00000009043	SALL4	6.42619e-09	1.84589	9.19205		ENSHGLG00000002362	THBS2	6.04452e-08	-1.49819	6.21864		GO_PURINE_CONTAINING_COMPOUND_METABOLIC_PROCESS	GO_PURINE_CONTAINING_COMPOUND_METABOLIC_PROCESS		286	-0.459715	-1.41378	0.00790514	0.502413	1	2321	tags=21%, list=15%, signal=25%		GO_MESODERMAL_CELL_DIFFERENTIATION	GO_MESODERMAL_CELL_DIFFERENTIATION		16	0.768278	1.45299	0.0909091	0.591908	1	547	tags=31%, list=3%, signal=32%		GO_EXTRINSIC_APOPTOTIC_SIGNALING_PATHWAY_VIA_DEATH_DOMAIN_RECEPTORS	GO_EXTRINSIC_APOPTOTIC_SIGNALING_PATHWAY_VIA_DEATH_DOMAIN_RECEPTORS
ENSHGLG00000017024	ENSHGLG00000017024	0.0110142	2.31995	2.95805								ENSHGLG00000017589	ZNF541	6.68268e-09	-1.95475	7.17505		ENSHGLG00000015928	KIF26B	6.08772e-08	-1.42106	6.21555		GO_FATTY_ACID_TRANSPORT	GO_FATTY_ACID_TRANSPORT		56	-0.562122	-1.41202	0.0739857	0.505163	1	649	tags=13%, list=4%, signal=13%		GO_REGULATION_OF_POSTSYNAPTIC_MEMBRANE_POTENTIAL	GO_REGULATION_OF_POSTSYNAPTIC_MEMBRANE_POTENTIAL		87	0.597919	1.44978	0.0429936	0.601965	1	1405	tags=22%, list=9%, signal=24%		GO_THIOESTER_BIOSYNTHETIC_PROCESS	GO_THIOESTER_BIOSYNTHETIC_PROCESS
ENSHGLG00000001140	KCNA1	0.011188	1.9114	2.95125								ENSHGLG00000025583	ENSHGLG00000025583	6.88975e-09	-2.35943	7.1618		ENSHGLG00000018090	PLAU	6.42444e-08	1.54585	8.19216		GO_CARDIAC_MUSCLE_CELL_PROLIFERATION	GO_CARDIAC_MUSCLE_CELL_PROLIFERATION		30	-0.615567	-1.41141	0.0885781	0.504093	1	2075	tags=17%, list=13%, signal=19%		GO_MACROPHAGE_ACTIVATION	GO_MACROPHAGE_ACTIVATION		50	0.647955	1.44968	0.0550775	0.599055	1	1634	tags=20%, list=10%, signal=22%		GO_LYMPHOCYTE_APOPTOTIC_PROCESS	GO_LYMPHOCYTE_APOPTOTIC_PROCESS
ENSHGLG00000024515	RF00319	0.011188	1.7268	2.95125								ENSHGLG00000014180	ENSHGLG00000014180	8.18199e-09	-1.50258	7.08714		ENSHGLG00000006325	WNT7A	7.40438e-08	-3.35424	6.13051		GO_SOMATIC_DIVERSIFICATION_OF_IMMUNE_RECEPTORS	GO_SOMATIC_DIVERSIFICATION_OF_IMMUNE_RECEPTORS		45	-0.573157	-1.41084	0.0573395	0.503157	1	1578	tags=16%, list=10%, signal=17%		GO_REGULATION_OF_SYNAPTIC_VESICLE_CYCLE	GO_REGULATION_OF_SYNAPTIC_VESICLE_CYCLE		82	0.607522	1.4494	0.0318471	0.596943	1	1645	tags=24%, list=10%, signal=27%		GO_ACTIVIN_RECEPTOR_SIGNALING_PATHWAY	GO_ACTIVIN_RECEPTOR_SIGNALING_PATHWAY
ENSHGLG00000031294	ENSHGLG00000031294	0.011188	-2.38839	0.951249								ENSHGLG00000012531	EXOC6	9.41286e-09	-1.72885	7.02628		ENSHGLG00000007308	Mb	7.40438e-08	-2.59152	6.13051		GO_NEGATIVE_REGULATION_OF_TRANSPORTER_ACTIVITY	GO_NEGATIVE_REGULATION_OF_TRANSPORTER_ACTIVITY		42	-0.588715	-1.40839	0.0771277	0.507973	1	1888	tags=24%, list=12%, signal=27%		GO_CARTILAGE_DEVELOPMENT	GO_CARTILAGE_DEVELOPMENT		135	0.570012	1.4479	0.0245776	0.599699	1	1726	tags=29%, list=11%, signal=32%		GO_SKELETAL_SYSTEM_MORPHOGENESIS	GO_SKELETAL_SYSTEM_MORPHOGENESIS
ENSHGLG00000025235	ENSHGLG00000025235	0.0114115	-1.90465	0.942657								ENSHGLG00000025492	ENSHGLG00000025492	9.41286e-09	2.26848	9.02628		ENSHGLG00000018029	EPHB2	7.40438e-08	-1.50568	6.13051		GO_SOMATIC_DIVERSIFICATION_OF_IMMUNOGLOBULINS	GO_SOMATIC_DIVERSIFICATION_OF_IMMUNOGLOBULINS		39	-0.590273	-1.40779	0.0646766	0.50708	1	1578	tags=15%, list=10%, signal=17%		GO_RESPONSE_TO_PAIN	GO_RESPONSE_TO_PAIN		17	0.751996	1.44702	0.0988806	0.599881	1	2746	tags=53%, list=17%, signal=64%		GO_MICROVILLUS_ORGANIZATION	GO_MICROVILLUS_ORGANIZATION
ENSHGLG00000003483	ENSHGLG00000003483	0.0114242	4.08295	2.94217								ENSHGLG00000015169	CCNB2	9.74671e-09	1.54787	9.01114		ENSHGLG00000014259	TNFRSF19	7.8438e-08	-1.84454	6.10547		GO_SMALL_MOLECULE_CATABOLIC_PROCESS	GO_SMALL_MOLECULE_CATABOLIC_PROCESS		282	-0.45205	-1.4075	0.00727273	0.505309	1	2004	tags=17%, list=13%, signal=20%		GO_SUBSTRATE_ADHESION_DEPENDENT_CELL_SPREADING	GO_SUBSTRATE_ADHESION_DEPENDENT_CELL_SPREADING		77	0.601467	1.4457	0.0313015	0.602201	1	1977	tags=30%, list=12%, signal=34%		GO_PROTEIN_KINASE_A_SIGNALING	GO_PROTEIN_KINASE_A_SIGNALING
ENSHGLG00000022279	RF00554	0.0116222	1.7956	2.93471								ENSHGLG00000008998	ENSHGLG00000008998	9.78516e-09	-4.56131	7.00943		ENSHGLG00000008691	ADGRL2	8.02525e-08	-1.02326	6.09554		GO_LEUKOCYTE_CHEMOTAXIS	GO_LEUKOCYTE_CHEMOTAXIS		103	-0.512001	-1.40708	0.0410557	0.504043	1	481	tags=7%, list=3%, signal=7%		GO_SECOND_MESSENGER_MEDIATED_SIGNALING	GO_SECOND_MESSENGER_MEDIATED_SIGNALING		252	0.531471	1.44541	0.0112676	0.599933	1	1515	tags=18%, list=9%, signal=19%		GO_REGULATION_OF_EPIDERMAL_GROWTH_FACTOR_ACTIVATED_RECEPTOR_ACTIVITY	GO_REGULATION_OF_EPIDERMAL_GROWTH_FACTOR_ACTIVATED_RECEPTOR_ACTIVITY
ENSHGLG00000005008	FADS6	0.0119563	-4.90448	0.922405								ENSHGLG00000011770	KIF15	9.95405e-09	-1.43937	7.002		ENSHGLG00000017321	ENSHGLG00000017321	8.26512e-08	2.10343	8.08275		GO_CYTOKINETIC_PROCESS	GO_CYTOKINETIC_PROCESS		25	-0.627821	-1.40681	0.0862069	0.502003	1	306	tags=16%, list=2%, signal=16%		GO_NEGATIVE_REGULATION_OF_NEURAL_PRECURSOR_CELL_PROLIFERATION	GO_NEGATIVE_REGULATION_OF_NEURAL_PRECURSOR_CELL_PROLIFERATION		16	0.760828	1.44506	0.0988593	0.598178	1	1395	tags=25%, list=9%, signal=27%		GO_SUPEROXIDE_METABOLIC_PROCESS	GO_SUPEROXIDE_METABOLIC_PROCESS
ENSHGLG00000012435	LRRC38	0.0123219	3.14188	2.90932								ENSHGLG00000004276	LHX8	1.01977e-08	2.01626	8.9915		ENSHGLG00000015450	HAND2	8.52984e-08	-2.52104	6.06906		GO_PHOSPHATIDYLCHOLINE_BIOSYNTHETIC_PROCESS	GO_PHOSPHATIDYLCHOLINE_BIOSYNTHETIC_PROCESS		31	-0.612028	-1.40415	0.0748299	0.507431	1	615	tags=10%, list=4%, signal=10%		GO_ACTIN_FILAMENT_BASED_TRANSPORT	GO_ACTIN_FILAMENT_BASED_TRANSPORT		16	0.747685	1.44378	0.0915888	0.600451	1	1808	tags=38%, list=11%, signal=42%		GO_STRIATED_MUSCLE_ADAPTATION	GO_STRIATED_MUSCLE_ADAPTATION
ENSHGLG00000000701	GAB3	0.0124656	2.81237	2.90429								ENSHGLG00000005155	MGAT5	1.09644e-08	1.15777	8.96002		ENSHGLG00000017460	SLC4A11	9.56652e-08	1.78571	8.01925		GO_ORGANIC_CYCLIC_COMPOUND_CATABOLIC_PROCESS	GO_ORGANIC_CYCLIC_COMPOUND_CATABOLIC_PROCESS		374	-0.44506	-1.40365	0	0.506387	1	2076	tags=21%, list=13%, signal=23%		GO_REGULATION_OF_DOUBLE_STRAND_BREAK_REPAIR_VIA_HOMOLOGOUS_RECOMBINATION	GO_REGULATION_OF_DOUBLE_STRAND_BREAK_REPAIR_VIA_HOMOLOGOUS_RECOMBINATION		25	0.698214	1.44366	0.094162	0.59777	1	19	tags=4%, list=0%, signal=4%		GO_REGULATION_OF_CYCLASE_ACTIVITY	GO_REGULATION_OF_CYCLASE_ACTIVITY
ENSHGLG00000002114	ENSHGLG00000002114	0.0124656	4.18106	2.90429								ENSHGLG00000006477	KIF21A	1.11713e-08	-1.49861	6.9519		ENSHGLG00000017409	HSPB1	9.75102e-08	1.50759	8.01095		GO_REGULATION_OF_SISTER_CHROMATID_SEGREGATION	GO_REGULATION_OF_SISTER_CHROMATID_SEGREGATION		56	-0.567841	-1.40334	0.0629723	0.504696	1	1514	tags=21%, list=9%, signal=24%		GO_REGULATION_OF_MAST_CELL_ACTIVATION	GO_REGULATION_OF_MAST_CELL_ACTIVATION		19	0.751718	1.44133	0.0734463	0.603929	1	3113	tags=37%, list=20%, signal=46%		GO_POSITIVE_REGULATION_OF_APOPTOTIC_SIGNALING_PATHWAY	GO_POSITIVE_REGULATION_OF_APOPTOTIC_SIGNALING_PATHWAY
ENSHGLG00000002179	GCM1	0.0124656	-4.31311	0.904288								ENSHGLG00000006844	TESMIN	1.11713e-08	-3.21843	6.9519		ENSHGLG00000015848	ENSHGLG00000015848	9.93981e-08	2.20027	8.00262		GO_GENITALIA_DEVELOPMENT	GO_GENITALIA_DEVELOPMENT		32	-0.599431	-1.40287	0.0679825	0.503653	1	645	tags=16%, list=4%, signal=16%		GO_PRODUCTION_OF_MOLECULAR_MEDIATOR_INVOLVED_IN_INFLAMMATORY_RESPONSE	GO_PRODUCTION_OF_MOLECULAR_MEDIATOR_INVOLVED_IN_INFLAMMATORY_RESPONSE		36	0.676168	1.43987	0.0718039	0.606586	1	1879	tags=25%, list=12%, signal=28%		GO_MUCOPOLYSACCHARIDE_METABOLIC_PROCESS	GO_MUCOPOLYSACCHARIDE_METABOLIC_PROCESS
ENSHGLG00000003604	MMRN1	0.0124656	2.06395	2.90429								ENSHGLG00000000548	ENSHGLG00000000548	1.19061e-08	-1.66767	6.92423		ENSHGLG00000001404	COL3A1	1.0361e-07	-1.76183	5.9846		GO_RESPONSE_TO_TYPE_I_INTERFERON	GO_RESPONSE_TO_TYPE_I_INTERFERON		47	-0.576957	-1.40259	0.074359	0.501989	1	1192	tags=11%, list=7%, signal=11%		GO_CALCIUM_ION_REGULATED_EXOCYTOSIS_OF_NEUROTRANSMITTER	GO_CALCIUM_ION_REGULATED_EXOCYTOSIS_OF_NEUROTRANSMITTER		17	0.735663	1.43921	0.0708812	0.606018	1	579	tags=18%, list=4%, signal=18%		GO_REGULATION_OF_NITRIC_OXIDE_SYNTHASE_ACTIVITY	GO_REGULATION_OF_NITRIC_OXIDE_SYNTHASE_ACTIVITY
ENSHGLG00000011718	ABCC4	0.0124656	-1.8638	0.904288								ENSHGLG00000000587	ACSBG1	1.31033e-08	2.18176	8.88262		ENSHGLG00000018847	ENSHGLG00000018847	1.07573e-07	1.47975	7.9683		GO_MITOCHONDRIAL_GENOME_MAINTENANCE	GO_MITOCHONDRIAL_GENOME_MAINTENANCE		19	-0.672767	-1.40259	0.0883621	0.499425	1	885	tags=16%, list=6%, signal=17%		GO_AXONEMAL_DYNEIN_COMPLEX_ASSEMBLY	GO_AXONEMAL_DYNEIN_COMPLEX_ASSEMBLY		22	0.720957	1.43765	0.0887246	0.60929	1	1742	tags=41%, list=11%, signal=46%		GO_POSITIVE_REGULATION_OF_VASCULAR_ENDOTHELIAL_GROWTH_FACTOR_PRODUCTION	GO_POSITIVE_REGULATION_OF_VASCULAR_ENDOTHELIAL_GROWTH_FACTOR_PRODUCTION
ENSHGLG00000028606	ENSHGLG00000028606	0.0130181	-1.50519	0.885451								ENSHGLG00000001120	WASF1	1.37824e-08	-1.7605	6.86067		ENSHGLG00000007380	ENSHGLG00000007380	1.20278e-07	-1.1625	5.91981		GO_UROGENITAL_SYSTEM_DEVELOPMENT	GO_UROGENITAL_SYSTEM_DEVELOPMENT		237	-0.462775	-1.40205	0.013986	0.49837	1	700	tags=9%, list=4%, signal=9%		GO_INNER_EAR_MORPHOGENESIS	GO_INNER_EAR_MORPHOGENESIS		71	0.609234	1.43714	0.0536013	0.608297	1	2073	tags=32%, list=13%, signal=37%		GO_HYPEROSMOTIC_RESPONSE	GO_HYPEROSMOTIC_RESPONSE
ENSHGLG00000024137	RF00020	0.0133708	1.97225	2.87384								ENSHGLG00000017522	HSPA14	1.48876e-08	-1.53308	6.82718		ENSHGLG00000007562	ZBTB16	1.29487e-07	1.99834	7.88777		GO_RESPONSE_TO_NUTRIENT	GO_RESPONSE_TO_NUTRIENT		120	-0.501159	-1.40097	0.0412088	0.498896	1	1034	tags=15%, list=6%, signal=16%		GO_CELLULAR_RESPONSE_TO_CALCIUM_ION	GO_CELLULAR_RESPONSE_TO_CALCIUM_ION		53	0.634772	1.43544	0.0696864	0.612444	1	1283	tags=17%, list=8%, signal=18%		GO_UBIQUINONE_METABOLIC_PROCESS	GO_UBIQUINONE_METABOLIC_PROCESS
ENSHGLG00000025328	ENSHGLG00000025328	0.0138676	4.70625	2.858								ENSHGLG00000008011	GCM2	1.52409e-08	2.52675	8.81699		ENSHGLG00000004997	ENSHGLG00000004997	1.4175e-07	1.18466	7.84848		GO_PROTEIN_CATABOLIC_PROCESS_IN_THE_VACUOLE	GO_PROTEIN_CATABOLIC_PROCESS_IN_THE_VACUOLE		17	-0.669803	-1.40007	0.0876827	0.498827	1	1774	tags=29%, list=11%, signal=33%		GO_STARTLE_RESPONSE	GO_STARTLE_RESPONSE		21	0.716767	1.43431	0.0921053	0.613773	1	1580	tags=19%, list=10%, signal=21%		GO_REGULATION_OF_OXIDOREDUCTASE_ACTIVITY	GO_REGULATION_OF_OXIDOREDUCTASE_ACTIVITY
ENSHGLG00000014527	SLC35G1	0.0141038	-2.1452	0.850662								ENSHGLG00000005512	CCNE1	1.52727e-08	-2.0992	6.81608		ENSHGLG00000012435	LRRC38	1.42188e-07	-1.81954	5.84714		GO_THIOESTER_BIOSYNTHETIC_PROCESS	GO_THIOESTER_BIOSYNTHETIC_PROCESS		39	-0.585916	-1.39974	0.0812641	0.497439	1	1650	tags=23%, list=10%, signal=26%		GO_REGULATION_OF_MACROPHAGE_DERIVED_FOAM_CELL_DIFFERENTIATION	GO_REGULATION_OF_MACROPHAGE_DERIVED_FOAM_CELL_DIFFERENTIATION		16	0.760003	1.43405	0.0866142	0.611794	1	1619	tags=31%, list=10%, signal=35%		GO_SIGNAL_TRANSDUCTION_IN_ABSENCE_OF_LIGAND	GO_SIGNAL_TRANSDUCTION_IN_ABSENCE_OF_LIGAND
ENSHGLG00000004009	AQP5	0.0145338	4.42075	2.83762								ENSHGLG00000011320	SV2A	1.52727e-08	-1.32901	6.81608		ENSHGLG00000004668	DCHS1	1.83784e-07	-1.33565	5.73569		GO_DEOXYRIBONUCLEOTIDE_METABOLIC_PROCESS	GO_DEOXYRIBONUCLEOTIDE_METABOLIC_PROCESS		26	-0.642505	-1.39901	0.0776053	0.497258	1	805	tags=8%, list=5%, signal=8%		GO_PROTEIN_DNA_COMPLEX_SUBUNIT_ORGANIZATION	GO_PROTEIN_DNA_COMPLEX_SUBUNIT_ORGANIZATION		131	0.561208	1.43359	0.0279001	0.610565	1	294	tags=5%, list=2%, signal=5%		GO_INTERLEUKIN_1_PRODUCTION	GO_INTERLEUKIN_1_PRODUCTION
ENSHGLG00000015272	PTK2B	0.0147322	2.7085	2.83173								ENSHGLG00000004747	ENSHGLG00000004747	1.64511e-08	-2.68985	6.7838		ENSHGLG00000002481	GAS6	1.88092e-07	1.18785	7.72563		GO_SULFUR_COMPOUND_METABOLIC_PROCESS	GO_SULFUR_COMPOUND_METABOLIC_PROCESS		237	-0.467596	-1.3985	0.0415225	0.496425	1	2262	tags=22%, list=14%, signal=25%		GO_REGULATION_OF_LEUKOCYTE_DEGRANULATION	GO_REGULATION_OF_LEUKOCYTE_DEGRANULATION		22	0.726206	1.433	0.106618	0.609786	1	2815	tags=32%, list=18%, signal=39%		GO_MELANOCYTE_DIFFERENTIATION	GO_MELANOCYTE_DIFFERENTIATION
ENSHGLG00000019398	ENSHGLG00000019398	0.0147322	-1.51116	0.831732								ENSHGLG00000016550	CNTROB	1.68939e-08	-1.31003	6.77227		ENSHGLG00000011398	ENSHGLG00000011398	1.90068e-07	1.78631	7.72109		GO_CARBOHYDRATE_CATABOLIC_PROCESS	GO_CARBOHYDRATE_CATABOLIC_PROCESS		133	-0.488734	-1.39715	0.038806	0.49808	1	3606	tags=29%, list=23%, signal=38%		GO_PROTEIN_TETRAMERIZATION	GO_PROTEIN_TETRAMERIZATION		52	0.64225	1.433	0.0714286	0.606768	1	828	tags=13%, list=5%, signal=14%		GO_REGULATION_OF_GLUCOSE_IMPORT	GO_REGULATION_OF_GLUCOSE_IMPORT
ENSHGLG00000021751	RF00156	0.0157105	2.03484	2.80381								ENSHGLG00000011598	SKIL	1.83774e-08	-1.2828	6.73572		ENSHGLG00000006183	ATG9B	1.94926e-07	4.27543	7.71013		GO_LABYRINTHINE_LAYER_MORPHOGENESIS	GO_LABYRINTHINE_LAYER_MORPHOGENESIS		17	-0.678319	-1.39683	0.101911	0.496497	1	641	tags=12%, list=4%, signal=12%		GO_MYOTUBE_DIFFERENTIATION	GO_MYOTUBE_DIFFERENTIATION		72	0.601711	1.43219	0.0478395	0.606923	1	1062	tags=26%, list=7%, signal=28%		GO_REGULATION_OF_HETEROTYPIC_CELL_CELL_ADHESION	GO_REGULATION_OF_HETEROTYPIC_CELL_CELL_ADHESION
ENSHGLG00000006609	ENSHGLG00000006609	0.0158041	-1.64203	0.80123								ENSHGLG00000013913	PLB1	1.88866e-08	1.51309	8.72385		ENSHGLG00000004244	COL24A1	1.9965e-07	-2.75103	5.69973		GO_POSITIVE_REGULATION_OF_CYTOKINESIS	GO_POSITIVE_REGULATION_OF_CYTOKINESIS		19	-0.649063	-1.39672	0.11329	0.494399	1	1362	tags=32%, list=9%, signal=34%		GO_POSITIVE_REGULATION_OF_NEUROTRANSMITTER_TRANSPORT	GO_POSITIVE_REGULATION_OF_NEUROTRANSMITTER_TRANSPORT		20	0.73297	1.43174	0.0940499	0.605937	1	579	tags=15%, list=4%, signal=16%		GO_TRANSLATIONAL_TERMINATION	GO_TRANSLATIONAL_TERMINATION
ENSHGLG00000023022	RF00424	0.0158041	1.49661	2.80123								ENSHGLG00000008587	ESCO2	1.92004e-08	-1.53866	6.71669		ENSHGLG00000009461	TNNI3	2.00027e-07	3.28662	7.69891		GO_NEGATIVE_REGULATION_OF_PEPTIDE_HORMONE_SECRETION	GO_NEGATIVE_REGULATION_OF_PEPTIDE_HORMONE_SECRETION		23	-0.640055	-1.39632	0.0782609	0.493158	1	2429	tags=26%, list=15%, signal=31%		GO_ODONTOGENESIS	GO_ODONTOGENESIS		84	0.589421	1.43148	0.0572755	0.603985	1	832	tags=14%, list=5%, signal=15%		GO_POSITIVE_REGULATION_OF_TOLL_LIKE_RECEPTOR_SIGNALING_PATHWAY	GO_POSITIVE_REGULATION_OF_TOLL_LIKE_RECEPTOR_SIGNALING_PATHWAY
ENSHGLG00000023982	RF01290	0.0158041	1.67877	2.80123								ENSHGLG00000016288	KIAA1755	1.9325e-08	1.54714	8.71388		ENSHGLG00000014900	CCDC33	2.00027e-07	1.9951	7.69891		GO_CELL_DIFFERENTIATION_INVOLVED_IN_EMBRYONIC_PLACENTA_DEVELOPMENT	GO_CELL_DIFFERENTIATION_INVOLVED_IN_EMBRYONIC_PLACENTA_DEVELOPMENT		16	-0.695847	-1.39564	0.105882	0.492855	1	763	tags=19%, list=5%, signal=20%		GO_NEUROBLAST_PROLIFERATION	GO_NEUROBLAST_PROLIFERATION		35	0.6524	1.43147	0.0863558	0.601097	1	2095	tags=23%, list=13%, signal=26%		GO_REGULATION_OF_GLUCOSE_TRANSMEMBRANE_TRANSPORT	GO_REGULATION_OF_GLUCOSE_TRANSMEMBRANE_TRANSPORT
ENSHGLG00000009895	FCGBP	0.0160807	2.46017	2.79369								ENSHGLG00000001910	ABCA5	2.0287e-08	-1.50235	6.69278		ENSHGLG00000005265	DCC	2.03053e-07	1.62679	7.69239		GO_POSITIVE_REGULATION_OF_MEMBRANE_PERMEABILITY	GO_POSITIVE_REGULATION_OF_MEMBRANE_PERMEABILITY		35	-0.603377	-1.39546	0.0833333	0.490988	1	1888	tags=34%, list=12%, signal=39%		GO_CELL_DIFFERENTIATION_INVOLVED_IN_METANEPHROS_DEVELOPMENT	GO_CELL_DIFFERENTIATION_INVOLVED_IN_METANEPHROS_DEVELOPMENT		17	0.729107	1.43026	0.0776699	0.602874	1	2894	tags=41%, list=18%, signal=50%		GO_MITOCHONDRIAL_TRANSLATIONAL_TERMINATION	GO_MITOCHONDRIAL_TRANSLATIONAL_TERMINATION
ENSHGLG00000028563	ENSHGLG00000028563	0.0160807	5.47072	2.79369								ENSHGLG00000000153	CLGN	2.2163e-08	-1.58215	6.65437		ENSHGLG00000012006	COL6A3	2.18683e-07	-1.26923	5.66019		GO_REGULATION_OF_LEUKOCYTE_MIGRATION	GO_REGULATION_OF_LEUKOCYTE_MIGRATION		110	-0.501764	-1.39466	0.0277778	0.490955	1	757	tags=9%, list=5%, signal=9%		GO_CELL_ADHESION_MEDIATED_BY_INTEGRIN	GO_CELL_ADHESION_MEDIATED_BY_INTEGRIN		50	0.646299	1.42808	0.0815972	0.608469	1	1588	tags=30%, list=10%, signal=33%		GO_HETEROPHILIC_CELL_CELL_ADHESION_VIA_PLASMA_MEMBRANE_CELL_ADHESION_MOLECULES	GO_HETEROPHILIC_CELL_CELL_ADHESION_VIA_PLASMA_MEMBRANE_CELL_ADHESION_MOLECULES
ENSHGLG00000010221	FAM131C	0.0164796	2.45033	2.78305								ENSHGLG00000010691	TUBA4A	2.21747e-08	1.28932	8.65414		ENSHGLG00000017133	ENSHGLG00000017133	3.04656e-07	-1.25961	5.51619		GO_MITOCHONDRIAL_OUTER_MEMBRANE_PERMEABILIZATION	GO_MITOCHONDRIAL_OUTER_MEMBRANE_PERMEABILIZATION		32	-0.603455	-1.39043	0.098434	0.501122	1	1888	tags=34%, list=12%, signal=39%		GO_REGULATION_OF_LIPID_STORAGE	GO_REGULATION_OF_LIPID_STORAGE		33	0.66521	1.42672	0.0943396	0.611235	1	68	tags=6%, list=0%, signal=6%		GO_DEVELOPMENTAL_INDUCTION	GO_DEVELOPMENTAL_INDUCTION
ENSHGLG00000015189	TMEM37	0.0164796	-2.15301	0.783053								ENSHGLG00000004096	GPLD1	2.23568e-08	1.61348	8.65059		ENSHGLG00000019134	FBLIM1	3.21138e-07	-1.46651	5.49331		GO_REGULATION_OF_HEART_GROWTH	GO_REGULATION_OF_HEART_GROWTH		43	-0.567308	-1.3902	0.0614657	0.499397	1	332	tags=7%, list=2%, signal=7%		GO_RENAL_TUBULE_DEVELOPMENT	GO_RENAL_TUBULE_DEVELOPMENT		66	0.602496	1.42517	0.0496689	0.61427	1	1527	tags=17%, list=10%, signal=18%		GO_NUCLEOSIDE_BISPHOSPHATE_BIOSYNTHETIC_PROCESS	GO_NUCLEOSIDE_BISPHOSPHATE_BIOSYNTHETIC_PROCESS
ENSHGLG00000018697	GSTP1	0.0164796	-1.86072	0.783053								ENSHGLG00000001011	LRCH2	2.23848e-08	-1.75627	6.65005		ENSHGLG00000004700	LRRC4B	3.24399e-07	-2.85293	5.48892		GO_REGULATION_OF_SYSTEMIC_ARTERIAL_BLOOD_PRESSURE_MEDIATED_BY_A_CHEMICAL_SIGNAL	GO_REGULATION_OF_SYSTEMIC_ARTERIAL_BLOOD_PRESSURE_MEDIATED_BY_A_CHEMICAL_SIGNAL		23	-0.622119	-1.38945	0.123142	0.499147	1	869	tags=9%, list=5%, signal=9%		GO_AUTONOMIC_NERVOUS_SYSTEM_DEVELOPMENT	GO_AUTONOMIC_NERVOUS_SYSTEM_DEVELOPMENT		33	0.657049	1.42508	0.0831858	0.611783	1	1643	tags=33%, list=10%, signal=37%		GO_PHOSPHATIDYLCHOLINE_BIOSYNTHETIC_PROCESS	GO_PHOSPHATIDYLCHOLINE_BIOSYNTHETIC_PROCESS
ENSHGLG00000021571	RF00090	0.0164796	2.18433	2.78305								ENSHGLG00000009361	ENSHGLG00000009361	2.2507e-08	1.6551	8.64768		ENSHGLG00000000401	ASXL3	3.33234e-07	-1.27054	5.47725		GO_NUCLEAR_TRANSCRIBED_MRNA_CATABOLIC_PROCESS_EXONUCLEOLYTIC	GO_NUCLEAR_TRANSCRIBED_MRNA_CATABOLIC_PROCESS_EXONUCLEOLYTIC		28	-0.621104	-1.38828	0.0903361	0.50023	1	2534	tags=29%, list=16%, signal=34%		GO_CELL_MATRIX_ADHESION	GO_CELL_MATRIX_ADHESION		172	0.541053	1.42348	0.0298063	0.614997	1	1901	tags=24%, list=12%, signal=27%		GO_GLUCOSE_IMPORT	GO_GLUCOSE_IMPORT
ENSHGLG00000022986	RF01848	0.0164796	1.29929	2.78305								ENSHGLG00000002233	MAN1A1	2.25143e-08	1.34866	8.64754		ENSHGLG00000005008	FADS6	3.33234e-07	5.29176	7.47725		GO_MICROVILLUS_ORGANIZATION	GO_MICROVILLUS_ORGANIZATION		15	-0.68206	-1.38653	0.112033	0.503008	1	1320	tags=33%, list=8%, signal=36%		GO_SENSORY_ORGAN_MORPHOGENESIS	GO_SENSORY_ORGAN_MORPHOGENESIS		175	0.533628	1.4229	0.028777	0.614365	1	1850	tags=27%, list=12%, signal=31%		GO_NEGATIVE_REGULATION_OF_ADAPTIVE_IMMUNE_RESPONSE	GO_NEGATIVE_REGULATION_OF_ADAPTIVE_IMMUNE_RESPONSE
ENSHGLG00000004092	CDC20B	0.0166113	3.30227	2.7796								ENSHGLG00000006805	Hprt1	2.25143e-08	-1.63701	6.64754		ENSHGLG00000008335	RBM24	3.36773e-07	-1.92579	5.47266		GO_PEPTIDYL_ASPARAGINE_MODIFICATION	GO_PEPTIDYL_ASPARAGINE_MODIFICATION		23	-0.652861	-1.38415	0.0978261	0.507801	1	2308	tags=22%, list=14%, signal=25%		GO_REGULATION_OF_VESICLE_MEDIATED_TRANSPORT	GO_REGULATION_OF_VESICLE_MEDIATED_TRANSPORT		343	0.509808	1.42152	0.003861	0.616673	1	1645	tags=17%, list=10%, signal=18%		GO_POSITIVE_REGULATION_OF_DNA_BIOSYNTHETIC_PROCESS	GO_POSITIVE_REGULATION_OF_DNA_BIOSYNTHETIC_PROCESS
ENSHGLG00000011744	HOXB5	0.0166113	2.59747	2.7796								ENSHGLG00000004417	BAIAP2	2.60236e-08	1.28209	8.58463		ENSHGLG00000028378	ENSHGLG00000028378	3.37238e-07	2.77073	7.47206		GO_ANION_HOMEOSTASIS	GO_ANION_HOMEOSTASIS		42	-0.568873	-1.3828	0.0622222	0.509456	1	12	tags=2%, list=0%, signal=2%		GO_POSITIVE_REGULATION_OF_REGULATED_SECRETORY_PATHWAY	GO_POSITIVE_REGULATION_OF_REGULATED_SECRETORY_PATHWAY		36	0.655501	1.42045	0.0955882	0.617888	1	579	tags=11%, list=4%, signal=12%		GO_POSITIVE_REGULATION_OF_LIPASE_ACTIVITY	GO_POSITIVE_REGULATION_OF_LIPASE_ACTIVITY
ENSHGLG00000007376	EPS8L2	0.0167278	2.75418	2.77656								ENSHGLG00000003794	STAB1	2.63876e-08	1.26153	8.5786		ENSHGLG00000005638	CA2	3.37554e-07	-1.754	5.47166		GO_REGULATION_OF_MITOCHONDRIAL_MEMBRANE_PERMEABILITY_INVOLVED_IN_APOPTOTIC_PROCESS	GO_REGULATION_OF_MITOCHONDRIAL_MEMBRANE_PERMEABILITY_INVOLVED_IN_APOPTOTIC_PROCESS		35	-0.590301	-1.37961	0.0949074	0.516706	1	1888	tags=31%, list=12%, signal=36%		GO_ODONTOGENESIS_OF_DENTIN_CONTAINING_TOOTH	GO_ODONTOGENESIS_OF_DENTIN_CONTAINING_TOOTH		57	0.630648	1.41981	0.0769231	0.617638	1	832	tags=14%, list=5%, signal=15%		GO_ALTERNATIVE_MRNA_SPLICING_VIA_SPLICEOSOME	GO_ALTERNATIVE_MRNA_SPLICING_VIA_SPLICEOSOME
ENSHGLG00000021598	RF00007	0.0167278	2.00011	2.77656								ENSHGLG00000013966	ENPP3	2.74671e-08	-1.68181	6.56119		ENSHGLG00000002308	DDO	3.40531e-07	2.33441	7.46784		GO_PROTEIN_ADP_RIBOSYLATION	GO_PROTEIN_ADP_RIBOSYLATION		21	-0.639652	-1.37632	0.109731	0.523996	1	1706	tags=33%, list=11%, signal=37%		GO_SKELETAL_SYSTEM_MORPHOGENESIS	GO_SKELETAL_SYSTEM_MORPHOGENESIS		159	0.550521	1.4197	0.0373832	0.615233	1	2233	tags=31%, list=14%, signal=36%		GO_SERINE_FAMILY_AMINO_ACID_METABOLIC_PROCESS	GO_SERINE_FAMILY_AMINO_ACID_METABOLIC_PROCESS
ENSHGLG00000021936	RF00619	0.0168446	2.07831	2.77354								ENSHGLG00000030667	ENSHGLG00000030667	2.78865e-08	-3.39964	6.55461		ENSHGLG00000013462	ENSHGLG00000013462	4.34146e-07	4.64338	7.36236		GO_CYTOKINESIS	GO_CYTOKINESIS		92	-0.50738	-1.37443	0.0787172	0.527123	1	2492	tags=25%, list=16%, signal=29%		GO_PHENOL_CONTAINING_COMPOUND_METABOLIC_PROCESS	GO_PHENOL_CONTAINING_COMPOUND_METABOLIC_PROCESS		51	0.62253	1.41906	0.0694915	0.614915	1	1757	tags=31%, list=11%, signal=35%		GO_POSITIVE_REGULATION_OF_MUSCLE_CELL_APOPTOTIC_PROCESS	GO_POSITIVE_REGULATION_OF_MUSCLE_CELL_APOPTOTIC_PROCESS
ENSHGLG00000003231	C2orf54	0.017112	3.19974	2.7667								ENSHGLG00000000808	ENSHGLG00000000808	2.82836e-08	-3.58689	6.54847		ENSHGLG00000004119	CDCA7	4.3716e-07	-1.46366	5.35936		GO_REGULATION_OF_FATTY_ACID_OXIDATION	GO_REGULATION_OF_FATTY_ACID_OXIDATION		25	-0.618142	-1.37439	0.0918803	0.524836	1	125	tags=8%, list=1%, signal=8%		GO_POSITIVE_REGULATION_OF_CHOLESTEROL_EFFLUX	GO_POSITIVE_REGULATION_OF_CHOLESTEROL_EFFLUX		17	0.734732	1.41905	0.0919765	0.612184	1	2074	tags=35%, list=13%, signal=41%		GO_EMBRYONIC_SKELETAL_SYSTEM_DEVELOPMENT	GO_EMBRYONIC_SKELETAL_SYSTEM_DEVELOPMENT
ENSHGLG00000008233	SCUBE1	0.017112	-2.89588	0.766699								ENSHGLG00000019300	IQCB1	2.88759e-08	-1.65572	6.53946		ENSHGLG00000009885	DES	4.50341e-07	-1.40596	5.34646		GO_REGULATION_OF_PHOSPHOLIPID_BIOSYNTHETIC_PROCESS	GO_REGULATION_OF_PHOSPHOLIPID_BIOSYNTHETIC_PROCESS		15	-0.685698	-1.37414	0.13215	0.523158	1	640	tags=27%, list=4%, signal=28%		GO_REGULATION_OF_CHOLESTEROL_EFFLUX	GO_REGULATION_OF_CHOLESTEROL_EFFLUX		23	0.71051	1.41866	0.106542	0.610906	1	2074	tags=30%, list=13%, signal=35%		GO_PURINE_NUCLEOSIDE_MONOPHOSPHATE_BIOSYNTHETIC_PROCESS	GO_PURINE_NUCLEOSIDE_MONOPHOSPHATE_BIOSYNTHETIC_PROCESS
ENSHGLG00000011700	USP31	0.017112	1.21336	2.7667								ENSHGLG00000027216	ENSHGLG00000027216	2.91262e-08	-2.90913	6.53572		ENSHGLG00000003217	GRIA3	4.84479e-07	-2.2243	5.31473		GO_REGULATION_OF_SMAD_PROTEIN_SIGNAL_TRANSDUCTION	GO_REGULATION_OF_SMAD_PROTEIN_SIGNAL_TRANSDUCTION		21	-0.656254	-1.37296	0.0956522	0.524241	1	455	tags=14%, list=3%, signal=15%		GO_NEGATIVE_REGULATION_OF_MUSCLE_HYPERTROPHY	GO_NEGATIVE_REGULATION_OF_MUSCLE_HYPERTROPHY		21	0.710845	1.4185	0.108949	0.608873	1	2460	tags=33%, list=15%, signal=39%		GO_POSITIVE_REGULATION_OF_CARTILAGE_DEVELOPMENT	GO_POSITIVE_REGULATION_OF_CARTILAGE_DEVELOPMENT
ENSHGLG00000005385	IL1A	0.0173154	6.464	2.76157								ENSHGLG00000014672	SPDYA	3.37747e-08	-1.75702	6.47141		ENSHGLG00000011348	WIF1	5.22262e-07	-2.1595	5.28211		GO_NEGATIVE_REGULATION_OF_CELL_CYCLE_PHASE_TRANSITION	GO_NEGATIVE_REGULATION_OF_CELL_CYCLE_PHASE_TRANSITION		176	-0.469889	-1.37121	0.0250784	0.527339	1	2804	tags=28%, list=18%, signal=34%		GO_POSITIVE_REGULATION_OF_CELL_JUNCTION_ASSEMBLY	GO_POSITIVE_REGULATION_OF_CELL_JUNCTION_ASSEMBLY		72	0.598788	1.41839	0.0604575	0.606551	1	2506	tags=31%, list=16%, signal=36%		GO_REGULATION_OF_TELOMERASE_ACTIVITY	GO_REGULATION_OF_TELOMERASE_ACTIVITY
ENSHGLG00000025275	ENSHGLG00000025275	0.0173154	-1.96522	0.761568								ENSHGLG00000011003	PJVK	3.39011e-08	-3.20131	6.46979		ENSHGLG00000019114	SREBF1	5.22262e-07	1.26542	7.28211		GO_INTRACELLULAR_LIPID_TRANSPORT	GO_INTRACELLULAR_LIPID_TRANSPORT		33	-0.601009	-1.37089	0.0763889	0.525934	1	125	tags=9%, list=1%, signal=9%		GO_REGULATION_OF_PRESYNAPSE_ORGANIZATION	GO_REGULATION_OF_PRESYNAPSE_ORGANIZATION		22	0.696001	1.41734	0.107607	0.608106	1	1127	tags=23%, list=7%, signal=24%		GO_REGULATION_OF_RECEPTOR_BINDING	GO_REGULATION_OF_RECEPTOR_BINDING
ENSHGLG00000019317	INCA1	0.0174386	3.2144	2.75849								ENSHGLG00000017644	ENSHGLG00000017644	3.65907e-08	1.73861	8.43663		ENSHGLG00000000553	ENSHGLG00000000553	5.27781e-07	-1.26389	5.27755		GO_INORGANIC_ION_IMPORT_ACROSS_PLASMA_MEMBRANE	GO_INORGANIC_ION_IMPORT_ACROSS_PLASMA_MEMBRANE		61	-0.529453	-1.37088	0.0611765	0.523608	1	1677	tags=16%, list=11%, signal=18%		GO_MALE_GENITALIA_DEVELOPMENT	GO_MALE_GENITALIA_DEVELOPMENT		16	0.734574	1.41659	0.107632	0.608549	1	412	tags=25%, list=3%, signal=26%		GO_VASCULAR_ASSOCIATED_SMOOTH_MUSCLE_CELL_MIGRATION	GO_VASCULAR_ASSOCIATED_SMOOTH_MUSCLE_CELL_MIGRATION
ENSHGLG00000022381	RF00553	0.0174386	2.04141	2.75849								ENSHGLG00000005053	RIMS2	3.91149e-08	-1.47536	6.40766		ENSHGLG00000014952	CDH4	5.27781e-07	-2.90709	5.27755		GO_MAMMARY_GLAND_DEVELOPMENT	GO_MAMMARY_GLAND_DEVELOPMENT		102	-0.49887	-1.3682	0.0589888	0.529355	1	1014	tags=7%, list=6%, signal=7%		GO_G_PROTEIN_COUPLED_RECEPTOR_SIGNALING_PATHWAY	GO_G_PROTEIN_COUPLED_RECEPTOR_SIGNALING_PATHWAY		442	0.499619	1.41634	0.00794702	0.606887	1	2515	tags=27%, list=16%, signal=31%		GO_PROTEIN_TARGETING_TO_MEMBRANE	GO_PROTEIN_TARGETING_TO_MEMBRANE
ENSHGLG00000030100	ENSHGLG00000030100	0.0174386	5.12373	2.75849								ENSHGLG00000015547	CDC25B	3.9628e-08	1.41944	8.402		ENSHGLG00000006389	TENM3	5.38311e-07	-1.10673	5.26897		GO_NEGATIVE_REGULATION_OF_TELOMERE_MAINTENANCE_VIA_TELOMERE_LENGTHENING	GO_NEGATIVE_REGULATION_OF_TELOMERE_MAINTENANCE_VIA_TELOMERE_LENGTHENING		19	-0.659923	-1.36775	0.111562	0.528346	1	1187	tags=21%, list=7%, signal=23%		GO_TRANSMISSION_OF_NERVE_IMPULSE	GO_TRANSMISSION_OF_NERVE_IMPULSE		41	0.647164	1.41588	0.0877193	0.605842	1	851	tags=17%, list=5%, signal=18%		GO_RIBOSOME_ASSEMBLY	GO_RIBOSOME_ASSEMBLY
ENSHGLG00000004747	ENSHGLG00000004747	0.017511	3.60228	2.75669								ENSHGLG00000004437	ENSHGLG00000004437	3.96896e-08	-1.67114	6.40132		ENSHGLG00000008482	NXN	5.46168e-07	-1.27729	5.26267		GO_RIBONUCLEOSIDE_TRIPHOSPHATE_METABOLIC_PROCESS	GO_RIBONUCLEOSIDE_TRIPHOSPHATE_METABOLIC_PROCESS		43	-0.566246	-1.36694	0.0880952	0.528619	1	2387	tags=33%, list=15%, signal=38%		GO_NEGATIVE_REGULATION_OF_LIPID_LOCALIZATION	GO_NEGATIVE_REGULATION_OF_LIPID_LOCALIZATION		25	0.69481	1.41564	0.104972	0.604172	1	2293	tags=32%, list=14%, signal=37%		GO_NEGATIVE_REGULATION_OF_ERK1_AND_ERK2_CASCADE	GO_NEGATIVE_REGULATION_OF_ERK1_AND_ERK2_CASCADE
ENSHGLG00000029864	ENSHGLG00000029864	0.0175355	6.08558	2.75608								ENSHGLG00000007245	CCDC169	4.11835e-08	-2.89716	6.38528		ENSHGLG00000017878	COL6A1	5.46168e-07	-1.44645	5.26267		GO_RESPONSE_TO_INTERLEUKIN_12	GO_RESPONSE_TO_INTERLEUKIN_12		20	-0.636634	-1.36692	0.116424	0.526368	1	2682	tags=35%, list=17%, signal=42%		GO_AXIS_ELONGATION	GO_AXIS_ELONGATION		24	0.696193	1.41484	0.107345	0.604513	1	1062	tags=25%, list=7%, signal=27%		GO_REGULATION_OF_EXTRINSIC_APOPTOTIC_SIGNALING_PATHWAY	GO_REGULATION_OF_EXTRINSIC_APOPTOTIC_SIGNALING_PATHWAY
ENSHGLG00000005965	ID4	0.0177885	1.71923	2.74986								ENSHGLG00000013610	ENSHGLG00000013610	4.11835e-08	-1.56967	6.38528		ENSHGLG00000006400	CLEC11A	5.46177e-07	-1.95985	5.26267		GO_DIACYLGLYCEROL_METABOLIC_PROCESS	GO_DIACYLGLYCEROL_METABOLIC_PROCESS		19	-0.653652	-1.3667	0.110345	0.524733	1	1564	tags=26%, list=10%, signal=29%		GO_STRIATED_MUSCLE_CELL_DIFFERENTIATION	GO_STRIATED_MUSCLE_CELL_DIFFERENTIATION		182	0.541086	1.41383	0.0220913	0.605514	1	1240	tags=19%, list=8%, signal=20%		GO_NEGATIVE_REGULATION_OF_EXTRINSIC_APOPTOTIC_SIGNALING_PATHWAY	GO_NEGATIVE_REGULATION_OF_EXTRINSIC_APOPTOTIC_SIGNALING_PATHWAY
ENSHGLG00000004270	DCDC2	0.0180791	-2.10557	0.742824								ENSHGLG00000015790	ENSHGLG00000015790	4.11835e-08	-1.5398	6.38528		ENSHGLG00000009173	PFKP	5.78866e-07	1.43058	7.23742		GO_RNA_PHOSPHODIESTER_BOND_HYDROLYSIS_EXONUCLEOLYTIC	GO_RNA_PHOSPHODIESTER_BOND_HYDROLYSIS_EXONUCLEOLYTIC		38	-0.581371	-1.36484	0.11036	0.527678	1	3570	tags=34%, list=22%, signal=44%		GO_NEUROTRANSMITTER_REUPTAKE	GO_NEUROTRANSMITTER_REUPTAKE		18	0.723662	1.41383	0.104046	0.602912	1	1013	tags=17%, list=6%, signal=18%		GO_DNA_DAMAGE_RESPONSE_DETECTION_OF_DNA_DAMAGE	GO_DNA_DAMAGE_RESPONSE_DETECTION_OF_DNA_DAMAGE
ENSHGLG00000009461	TNNI3	0.0180791	-4.38867	0.742824								ENSHGLG00000016634	EHHADH	4.30353e-08	-1.70183	6.36617		ENSHGLG00000013952	TAGLN	6.12191e-07	-1.029	5.21311		GO_AMYLOID_BETA_CLEARANCE	GO_AMYLOID_BETA_CLEARANCE		21	-0.64968	-1.36475	0.104803	0.525659	1	168	tags=19%, list=1%, signal=19%		GO_CELL_JUNCTION_ASSEMBLY	GO_CELL_JUNCTION_ASSEMBLY		289	0.517859	1.41293	0.0097629	0.603487	1	1901	tags=21%, list=12%, signal=23%		GO_PIGMENT_CELL_DIFFERENTIATION	GO_PIGMENT_CELL_DIFFERENTIATION
ENSHGLG00000009528	RIPK2	0.0181269	1.81476	2.74168								ENSHGLG00000008915	CKAP5	4.40695e-08	-1.14056	6.35586		ENSHGLG00000017070	HES1	7.07643e-07	-1.33501	5.15019		GO_CARDIAC_MUSCLE_TISSUE_MORPHOGENESIS	GO_CARDIAC_MUSCLE_TISSUE_MORPHOGENESIS		38	-0.576024	-1.36458	0.0863931	0.523926	1	1313	tags=13%, list=8%, signal=14%		GO_POSITIVE_REGULATION_OF_VASCULAR_ASSOCIATED_SMOOTH_MUSCLE_CELL_PROLIFERATION	GO_POSITIVE_REGULATION_OF_VASCULAR_ASSOCIATED_SMOOTH_MUSCLE_CELL_PROLIFERATION		26	0.688648	1.41235	0.0955882	0.603099	1	2334	tags=50%, list=15%, signal=58%		GO_POSITIVE_REGULATION_OF_FIBROBLAST_PROLIFERATION	GO_POSITIVE_REGULATION_OF_FIBROBLAST_PROLIFERATION
ENSHGLG00000004190	CEACAM20	0.01821	2.30945	2.73969								ENSHGLG00000005214	SLC41A2	4.83231e-08	-1.84785	6.31585		ENSHGLG00000001382	NFATC4	7.09324e-07	-1.27007	5.14916		GO_IMPORT_INTO_CELL	GO_IMPORT_INTO_CELL		148	-0.474771	-1.3644	0.0403727	0.522204	1	1494	tags=16%, list=9%, signal=17%		GO_CONNECTIVE_TISSUE_DEVELOPMENT	GO_CONNECTIVE_TISSUE_DEVELOPMENT		178	0.543068	1.41195	0.0307018	0.601926	1	1726	tags=26%, list=11%, signal=29%		GO_ARACHIDONIC_ACID_METABOLIC_PROCESS	GO_ARACHIDONIC_ACID_METABOLIC_PROCESS
ENSHGLG00000023396	RF00026	0.0186113	3.82311	2.73022								ENSHGLG00000025588	ENSHGLG00000025588	4.86034e-08	-1.51475	6.31333		ENSHGLG00000004653	PRRT4	7.23497e-07	-2.06473	5.14056		GO_CELLULAR_RESPONSE_TO_LIPOPROTEIN_PARTICLE_STIMULUS	GO_CELLULAR_RESPONSE_TO_LIPOPROTEIN_PARTICLE_STIMULUS		21	-0.643281	-1.36079	0.144708	0.53101	1	897	tags=10%, list=6%, signal=10%		GO_REGULATION_OF_NERVOUS_SYSTEM_PROCESS	GO_REGULATION_OF_NERVOUS_SYSTEM_PROCESS		94	0.574516	1.41174	0.059633	0.600076	1	2192	tags=22%, list=14%, signal=26%		GO_REGULATION_OF_MRNA_SPLICING_VIA_SPLICEOSOME	GO_REGULATION_OF_MRNA_SPLICING_VIA_SPLICEOSOME
ENSHGLG00000006700	ZC3HAV1	0.019011	-1.3347	0.720994								ENSHGLG00000004091	ENSHGLG00000004091	5.128e-08	-2.31138	6.29005		ENSHGLG00000023582	RF00139	7.5021e-07	3.47238	7.12482		GO_MITOTIC_CYTOKINESIS	GO_MITOTIC_CYTOKINESIS		47	-0.549792	-1.35913	0.0880952	0.533318	1	2492	tags=26%, list=16%, signal=30%		GO_EXPLORATION_BEHAVIOR	GO_EXPLORATION_BEHAVIOR		18	0.721967	1.41125	0.0974659	0.599282	1	231	tags=17%, list=1%, signal=17%		GO_COCHLEA_MORPHOGENESIS	GO_COCHLEA_MORPHOGENESIS
ENSHGLG00000015450	HAND2	0.0191347	2.13491	2.71818								ENSHGLG00000012852	FBXO47	5.29985e-08	-5.21944	6.27574		ENSHGLG00000008765	SLC47A1	8.38286e-07	-2.30915	5.07661		GO_POSITIVE_REGULATION_OF_NEURAL_PRECURSOR_CELL_PROLIFERATION	GO_POSITIVE_REGULATION_OF_NEURAL_PRECURSOR_CELL_PROLIFERATION		29	-0.600787	-1.35851	0.121681	0.532954	1	898	tags=14%, list=6%, signal=15%		GO_CELL_AGGREGATION	GO_CELL_AGGREGATION		16	0.741177	1.41119	0.0902256	0.596928	1	1441	tags=31%, list=9%, signal=34%		GO_DETECTION_OF_MECHANICAL_STIMULUS_INVOLVED_IN_SENSORY_PERCEPTION	GO_DETECTION_OF_MECHANICAL_STIMULUS_INVOLVED_IN_SENSORY_PERCEPTION
ENSHGLG00000010968	TMEM215	0.0192328	-2.1054	0.715956								ENSHGLG00000018909	KIAA2026	5.29985e-08	-1.18378	6.27574		ENSHGLG00000019333	PTK7	9.05586e-07	-1.14796	5.04307		GO_CELLULAR_AMINO_ACID_BIOSYNTHETIC_PROCESS	GO_CELLULAR_AMINO_ACID_BIOSYNTHETIC_PROCESS		50	-0.537665	-1.35837	0.1	0.531161	1	1840	tags=20%, list=12%, signal=23%		GO_REGULATION_OF_B_CELL_PROLIFERATION	GO_REGULATION_OF_B_CELL_PROLIFERATION		29	0.682781	1.41052	0.0875912	0.596908	1	1467	tags=28%, list=9%, signal=30%		GO_TRANSCRIPTION_BY_RNA_POLYMERASE_III	GO_TRANSCRIPTION_BY_RNA_POLYMERASE_III
ENSHGLG00000010995	BTC	0.0193675	3.24442	2.71293								ENSHGLG00000007690	SYCP2L	5.31239e-08	1.76815	8.27471		ENSHGLG00000002558	PCDH10	9.32613e-07	1.18321	7.0303		GO_REGULATION_OF_DNA_METHYLATION	GO_REGULATION_OF_DNA_METHYLATION		15	-0.665771	-1.35798	0.132632	0.53012	1	2340	tags=33%, list=15%, signal=39%		GO_POSITIVE_REGULATION_OF_CELL_MATRIX_ADHESION	GO_POSITIVE_REGULATION_OF_CELL_MATRIX_ADHESION		37	0.649309	1.40949	0.0854093	0.598283	1	1442	tags=24%, list=9%, signal=27%		GO_REGULATION_OF_FATTY_ACID_BIOSYNTHETIC_PROCESS	GO_REGULATION_OF_FATTY_ACID_BIOSYNTHETIC_PROCESS
ENSHGLG00000005090	SCN4A	0.0194825	3.66491	2.71036								ENSHGLG00000003069	NTRK1	5.3176e-08	-1.97637	6.27428		ENSHGLG00000004258	APCDD1	9.32613e-07	-1.45415	5.0303		GO_REGULATION_OF_SMALL_MOLECULE_METABOLIC_PROCESS	GO_REGULATION_OF_SMALL_MOLECULE_METABOLIC_PROCESS		296	-0.436104	-1.35666	0.0225564	0.531885	1	1705	tags=17%, list=11%, signal=19%		GO_REGULATION_OF_TRIGLYCERIDE_BIOSYNTHETIC_PROCESS	GO_REGULATION_OF_TRIGLYCERIDE_BIOSYNTHETIC_PROCESS		15	0.740804	1.40839	0.0994152	0.599783	1	68	tags=13%, list=0%, signal=13%		GO_CARBOHYDRATE_TRANSMEMBRANE_TRANSPORT	GO_CARBOHYDRATE_TRANSMEMBRANE_TRANSPORT
ENSHGLG00000018603	ENSHGLG00000018603	0.0194825	-1.82892	0.710355								ENSHGLG00000002470	HUWE1	5.3408e-08	-1.16798	6.27239		ENSHGLG00000005770	CKB	9.32613e-07	-1.39576	5.0303		GO_OLFACTORY_LOBE_DEVELOPMENT	GO_OLFACTORY_LOBE_DEVELOPMENT		20	-0.657836	-1.35639	0.107527	0.530409	1	1064	tags=30%, list=7%, signal=32%		GO_NEGATIVE_REGULATION_OF_LIPID_TRANSPORT	GO_NEGATIVE_REGULATION_OF_LIPID_TRANSPORT		16	0.728881	1.4074	0.0953271	0.600836	1	976	tags=25%, list=6%, signal=27%		GO_REGULATION_OF_MONOOXYGENASE_ACTIVITY	GO_REGULATION_OF_MONOOXYGENASE_ACTIVITY
ENSHGLG00000016253	HSD17B3	0.0195381	-6.17077	0.709119								ENSHGLG00000027592	ENSHGLG00000027592	5.3408e-08	-2.25151	6.27239		ENSHGLG00000008751	GRIK1	1.02434e-06	-2.4141	4.98956		GO_MICROTUBULE_ORGANIZING_CENTER_LOCALIZATION	GO_MICROTUBULE_ORGANIZING_CENTER_LOCALIZATION		19	-0.65197	-1.3563	0.121277	0.528458	1	3952	tags=47%, list=25%, signal=63%		GO_REGULATION_OF_EXOCYTOSIS	GO_REGULATION_OF_EXOCYTOSIS		131	0.554592	1.40586	0.0344828	0.603722	1	2551	tags=25%, list=16%, signal=30%		GO_RETROGRADE_TRANSPORT_ENDOSOME_TO_PLASMA_MEMBRANE	GO_RETROGRADE_TRANSPORT_ENDOSOME_TO_PLASMA_MEMBRANE
ENSHGLG00000019313	TFAP2A	0.0195381	3.58431	2.70912								ENSHGLG00000009716	KNTC1	5.41778e-08	-1.21423	6.26618		ENSHGLG00000007112	ADCY2	1.04887e-06	-1.51419	4.97928		GO_PROTON_TRANSMEMBRANE_TRANSPORT	GO_PROTON_TRANSMEMBRANE_TRANSPORT		81	-0.518347	-1.35477	0.0767263	0.530794	1	2029	tags=26%, list=13%, signal=30%		GO_NEGATIVE_REGULATION_OF_CYCLIN_DEPENDENT_PROTEIN_KINASE_ACTIVITY	GO_NEGATIVE_REGULATION_OF_CYCLIN_DEPENDENT_PROTEIN_KINASE_ACTIVITY		17	0.729374	1.40446	0.117117	0.606795	1	1605	tags=35%, list=10%, signal=39%		GO_POSITIVE_REGULATION_OF_B_CELL_PROLIFERATION	GO_POSITIVE_REGULATION_OF_B_CELL_PROLIFERATION
ENSHGLG00000017274	TXLNB	0.0198783	2.81735	2.70162								ENSHGLG00000014867	HORMAD2	5.6675e-08	-5.22853	6.24661		ENSHGLG00000005458	ADGRB1	1.09507e-06	-1.48434	4.96056		GO_RESPONSE_TO_DRUG	GO_RESPONSE_TO_DRUG		244	-0.446069	-1.35298	0.0137457	0.53381	1	897	tags=12%, list=6%, signal=12%		GO_REGULATION_OF_CAMP_MEDIATED_SIGNALING	GO_REGULATION_OF_CAMP_MEDIATED_SIGNALING		32	0.653441	1.40432	0.100179	0.604842	1	495	tags=19%, list=3%, signal=19%		GO_NITRIC_OXIDE_MEDIATED_SIGNAL_TRANSDUCTION	GO_NITRIC_OXIDE_MEDIATED_SIGNAL_TRANSDUCTION
ENSHGLG00000009266	HOXA11	0.0199055	3.78466	2.70103								ENSHGLG00000007759	ATP11C	5.67817e-08	-1.33488	6.24579		ENSHGLG00000012583	MGAT3	1.09507e-06	-1.16996	4.96056		GO_TRANSCRIPTION_ELONGATION_FROM_RNA_POLYMERASE_I_PROMOTER	GO_TRANSCRIPTION_ELONGATION_FROM_RNA_POLYMERASE_I_PROMOTER		22	-0.635614	-1.35275	0.119205	0.532251	1	2061	tags=27%, list=13%, signal=31%		GO_CELLULAR_RESPONSE_TO_VITAMIN	GO_CELLULAR_RESPONSE_TO_VITAMIN		20	0.713139	1.40398	0.135185	0.603609	1	23	tags=5%, list=0%, signal=5%		GO_REGULATION_OF_CELL_PROJECTION_ASSEMBLY	GO_REGULATION_OF_CELL_PROJECTION_ASSEMBLY
ENSHGLG00000019324	TDRD6	0.0201483	2.48364	2.69576								ENSHGLG00000004011	GRIK5	5.94025e-08	-1.3537	6.2262		ENSHGLG00000005041	RCN3	1.10444e-06	-1.16183	4.95686		GO_RESPIRATORY_CHAIN_COMPLEX_IV_ASSEMBLY	GO_RESPIRATORY_CHAIN_COMPLEX_IV_ASSEMBLY		17	-0.648255	-1.35219	0.121339	0.531698	1	5093	tags=71%, list=32%, signal=104%		GO_SPLEEN_DEVELOPMENT	GO_SPLEEN_DEVELOPMENT		23	0.699212	1.40395	0.0946197	0.60123	1	1613	tags=26%, list=10%, signal=29%		GO_VENTRICULAR_SYSTEM_DEVELOPMENT	GO_VENTRICULAR_SYSTEM_DEVELOPMENT
ENSHGLG00000004258	APCDD1	0.0206294	1.55176	2.68551								ENSHGLG00000019772	ENSHGLG00000019772	5.97195e-08	-2.23774	6.22388		ENSHGLG00000011868	TLE7	1.11214e-06	2.76223	6.95384		GO_CYTOSKELETON_DEPENDENT_CYTOKINESIS	GO_CYTOSKELETON_DEPENDENT_CYTOKINESIS		56	-0.539531	-1.35072	0.0920398	0.533818	1	2492	tags=23%, list=16%, signal=27%		GO_REGULATION_OF_HISTONE_H3_K9_METHYLATION	GO_REGULATION_OF_HISTONE_H3_K9_METHYLATION		16	0.740578	1.40203	0.112132	0.605996	1	6	tags=6%, list=0%, signal=6%		GO_VASCULAR_ASSOCIATED_SMOOTH_MUSCLE_CONTRACTION	GO_VASCULAR_ASSOCIATED_SMOOTH_MUSCLE_CONTRACTION
ENSHGLG00000008161	ANKRD2	0.0209302	3.34358	2.67923								ENSHGLG00000006695	ENSHGLG00000006695	5.98922e-08	-1.63594	6.22263		ENSHGLG00000021583	RF00431	1.12324e-06	2.86898	6.94953		GO_MITOCHONDRIAL_TRANSPORT	GO_MITOCHONDRIAL_TRANSPORT		160	-0.460031	-1.35068	0.0530973	0.531779	1	3528	tags=35%, list=22%, signal=44%		GO_REGULATION_OF_ALPHA_BETA_T_CELL_ACTIVATION	GO_REGULATION_OF_ALPHA_BETA_T_CELL_ACTIVATION		45	0.642465	1.40189	0.105882	0.60413	1	2256	tags=27%, list=14%, signal=31%		GO_CARTILAGE_DEVELOPMENT_INVOLVED_IN_ENDOCHONDRAL_BONE_MORPHOGENESIS	GO_CARTILAGE_DEVELOPMENT_INVOLVED_IN_ENDOCHONDRAL_BONE_MORPHOGENESIS
ENSHGLG00000002498	BVES	0.0210765	3.2605	2.6762								ENSHGLG00000012227	CEP85	7.7229e-08	-1.35593	6.11222		ENSHGLG00000017862	ENSHGLG00000017862	1.29645e-06	-1.07831	4.88725		GO_NEGATIVE_REGULATION_OF_CELLULAR_COMPONENT_MOVEMENT	GO_NEGATIVE_REGULATION_OF_CELLULAR_COMPONENT_MOVEMENT		214	-0.448379	-1.35002	0.0446735	0.531486	1	885	tags=10%, list=6%, signal=10%		GO_MULTICELLULAR_ORGANISMAL_SIGNALING	GO_MULTICELLULAR_ORGANISMAL_SIGNALING		117	0.561577	1.40184	0.0573152	0.601862	1	995	tags=15%, list=6%, signal=15%		GO_SPECIFICATION_OF_ANIMAL_ORGAN_IDENTITY	GO_SPECIFICATION_OF_ANIMAL_ORGAN_IDENTITY
ENSHGLG00000002270	IGSF1	0.0215212	-2.94066	0.667133								ENSHGLG00000018455	ABCG5	8.55954e-08	-3.23428	6.06755		ENSHGLG00000010151	CCKAR	1.32115e-06	2.66371	6.87905		GO_MYELOID_LEUKOCYTE_MIGRATION	GO_MYELOID_LEUKOCYTE_MIGRATION		96	-0.511371	-1.34991	0.0906801	0.529713	1	677	tags=7%, list=4%, signal=8%		GO_POSITIVE_REGULATION_OF_AXONOGENESIS	GO_POSITIVE_REGULATION_OF_AXONOGENESIS		64	0.611409	1.4018	0.0902896	0.599617	1	1848	tags=33%, list=12%, signal=37%		GO_NEGATIVE_REGULATION_OF_MAP_KINASE_ACTIVITY	GO_NEGATIVE_REGULATION_OF_MAP_KINASE_ACTIVITY
ENSHGLG00000010614	ENSHGLG00000010614	0.0215212	-3.34282	0.667133								ENSHGLG00000014582	BSN	9.6003e-08	-1.77141	6.01772		ENSHGLG00000002366	ENSHGLG00000002366	1.42246e-06	-1.44116	4.84696		GO_NUCLEOBASE_CONTAINING_SMALL_MOLECULE_METABOLIC_PROCESS	GO_NUCLEOBASE_CONTAINING_SMALL_MOLECULE_METABOLIC_PROCESS		383	-0.430047	-1.34917	0.00390625	0.52977	1	2321	tags=19%, list=15%, signal=22%		GO_REGULATION_OF_TRIGLYCERIDE_METABOLIC_PROCESS	GO_REGULATION_OF_TRIGLYCERIDE_METABOLIC_PROCESS		24	0.683334	1.40123	0.120459	0.599216	1	68	tags=8%, list=0%, signal=8%		GO_WATER_SOLUBLE_VITAMIN_METABOLIC_PROCESS	GO_WATER_SOLUBLE_VITAMIN_METABOLIC_PROCESS
ENSHGLG00000013896	CCDC158	0.0215212	2.5632	2.66713								ENSHGLG00000005257	SPTBN4	9.74576e-08	-1.99569	6.01118		ENSHGLG00000013693	ID1	1.48278e-06	-1.36925	4.82892		GO_MITOTIC_DNA_INTEGRITY_CHECKPOINT	GO_MITOTIC_DNA_INTEGRITY_CHECKPOINT		83	-0.500239	-1.34828	0.06	0.530182	1	1420	tags=20%, list=9%, signal=22%		GO_METANEPHRIC_EPITHELIUM_DEVELOPMENT	GO_METANEPHRIC_EPITHELIUM_DEVELOPMENT		18	0.707357	1.40019	0.127413	0.600406	1	1487	tags=28%, list=9%, signal=31%		GO_INTERLEUKIN_4_PRODUCTION	GO_INTERLEUKIN_4_PRODUCTION
ENSHGLG00000014952	CDH4	0.0215212	2.98462	2.66713								ENSHGLG00000000848	TIMP4	9.96543e-08	-2.59007	6.0015		ENSHGLG00000009899	IGFBP4	1.53884e-06	-1.24669	4.81281		GO_CORPUS_CALLOSUM_DEVELOPMENT	GO_CORPUS_CALLOSUM_DEVELOPMENT		18	-0.634825	-1.34496	0.131466	0.538053	1	1137	tags=17%, list=7%, signal=18%		GO_POSITIVE_REGULATION_OF_ALPHA_BETA_T_CELL_DIFFERENTIATION	GO_POSITIVE_REGULATION_OF_ALPHA_BETA_T_CELL_DIFFERENTIATION		28	0.668108	1.39951	0.113383	0.600449	1	2256	tags=29%, list=14%, signal=33%		GO_ESTABLISHMENT_OF_MITOCHONDRION_LOCALIZATION	GO_ESTABLISHMENT_OF_MITOCHONDRION_LOCALIZATION
ENSHGLG00000021307	FZD10	0.0215212	3.08062	2.66713								ENSHGLG00000007220	SLC25A31	9.96543e-08	-1.95191	6.0015		ENSHGLG00000012026	HSD11B2	1.59369e-06	-1.71909	4.7976		GO_ISOPRENOID_METABOLIC_PROCESS	GO_ISOPRENOID_METABOLIC_PROCESS		78	-0.49885	-1.34472	0.0537634	0.536642	1	112	tags=8%, list=1%, signal=8%		GO_POSITIVE_REGULATION_OF_BONE_MINERALIZATION	GO_POSITIVE_REGULATION_OF_BONE_MINERALIZATION		28	0.673647	1.39948	0.0986717	0.598178	1	1105	tags=21%, list=7%, signal=23%		GO_NUCLEOTIDE_SUGAR_METABOLIC_PROCESS	GO_NUCLEOTIDE_SUGAR_METABOLIC_PROCESS
ENSHGLG00000023395	RF00026	0.0216063	1.90423	2.66542								ENSHGLG00000005503	SPAST	1.0012e-07	-1.14877	5.99948		ENSHGLG00000000398	FREM2	1.60448e-06	-1.34408	4.79467		GO_NEGATIVE_REGULATION_OF_METAPHASE_ANAPHASE_TRANSITION_OF_CELL_CYCLE	GO_NEGATIVE_REGULATION_OF_METAPHASE_ANAPHASE_TRANSITION_OF_CELL_CYCLE		25	-0.613962	-1.34386	0.121348	0.537155	1	1514	tags=20%, list=9%, signal=22%		GO_NEGATIVE_REGULATION_OF_FAT_CELL_DIFFERENTIATION	GO_NEGATIVE_REGULATION_OF_FAT_CELL_DIFFERENTIATION		33	0.657784	1.39933	0.108059	0.596476	1	1778	tags=21%, list=11%, signal=24%		GO_REGULATION_OF_PROTEIN_DEACETYLATION	GO_REGULATION_OF_PROTEIN_DEACETYLATION
ENSHGLG00000003146	TTC22	0.0216965	3.46026	2.66361								ENSHGLG00000014514	ENSHGLG00000014514	1.00825e-07	-1.53822	5.99643		ENSHGLG00000002748	CALHM6	1.6303e-06	1.27581	6.78773		GO_INNER_EAR_AUDITORY_RECEPTOR_CELL_DIFFERENTIATION	GO_INNER_EAR_AUDITORY_RECEPTOR_CELL_DIFFERENTIATION		24	-0.619672	-1.34218	0.136465	0.539985	1	1292	tags=17%, list=8%, signal=18%		GO_REGULATION_OF_RECEPTOR_BINDING	GO_REGULATION_OF_RECEPTOR_BINDING		15	0.718085	1.39833	0.119002	0.597651	1	1285	tags=27%, list=8%, signal=29%		GO_ACID_SECRETION	GO_ACID_SECRETION
ENSHGLG00000015169	CCNB2	0.0216965	-1.45781	0.66361								ENSHGLG00000001155	MAP7D2	1.07424e-07	-1.86752	5.9689		ENSHGLG00000006397	HID1	1.6303e-06	-1.33178	4.78773		GO_CELLULAR_TRANSITION_METAL_ION_HOMEOSTASIS	GO_CELLULAR_TRANSITION_METAL_ION_HOMEOSTASIS		55	-0.543255	-1.34128	0.0948718	0.540407	1	1758	tags=20%, list=11%, signal=22%		GO_SUPRAMOLECULAR_FIBER_ORGANIZATION	GO_SUPRAMOLECULAR_FIBER_ORGANIZATION		471	0.489829	1.39811	0.00386598	0.596158	1	2102	tags=20%, list=13%, signal=23%		GO_NUCLEOSIDE_BISPHOSPHATE_METABOLIC_PROCESS	GO_NUCLEOSIDE_BISPHOSPHATE_METABOLIC_PROCESS
ENSHGLG00000023043	RF00428	0.0217116	2.12082	2.66331								ENSHGLG00000028563	ENSHGLG00000028563	1.13025e-07	-3.53795	5.94682		ENSHGLG00000012007	PCNX1	1.6303e-06	0.93307	6.78773		GO_BROWN_FAT_CELL_DIFFERENTIATION	GO_BROWN_FAT_CELL_DIFFERENTIATION		31	-0.582596	-1.34106	0.113895	0.538955	1	885	tags=13%, list=6%, signal=14%		GO_EMBRYONIC_CAMERA_TYPE_EYE_DEVELOPMENT	GO_EMBRYONIC_CAMERA_TYPE_EYE_DEVELOPMENT		27	0.687828	1.39775	0.0924214	0.595225	1	1887	tags=41%, list=12%, signal=46%		GO_FIBROBLAST_PROLIFERATION	GO_FIBROBLAST_PROLIFERATION
ENSHGLG00000021910	RF00409	0.0219633	1.83872	2.6583								ENSHGLG00000015970	PLCL1	1.17755e-07	-1.40607	5.92902		ENSHGLG00000015229	BMP6	1.6303e-06	1.49902	6.78773		GO_METAPHASE_ANAPHASE_TRANSITION_OF_CELL_CYCLE	GO_METAPHASE_ANAPHASE_TRANSITION_OF_CELL_CYCLE		40	-0.559535	-1.33854	0.114865	0.544269	1	1514	tags=20%, list=9%, signal=22%		GO_ANTERIOR_POSTERIOR_PATTERN_SPECIFICATION	GO_ANTERIOR_POSTERIOR_PATTERN_SPECIFICATION		133	0.553352	1.39691	0.0456621	0.595969	1	1719	tags=22%, list=11%, signal=24%		GO_LENS_DEVELOPMENT_IN_CAMERA_TYPE_EYE	GO_LENS_DEVELOPMENT_IN_CAMERA_TYPE_EYE
ENSHGLG00000023076	RF00578	0.0220429	2.49313	2.65673								ENSHGLG00000002340	SYTL2	1.21166e-07	1.26056	7.91662		ENSHGLG00000004720	ADAMTS20	1.76519e-06	1.68625	6.75321		GO_CELLULAR_RESPONSE_TO_GLUCOSE_STARVATION	GO_CELLULAR_RESPONSE_TO_GLUCOSE_STARVATION		32	-0.584345	-1.33702	0.111905	0.546555	1	4378	tags=63%, list=27%, signal=86%		GO_VESICLE_DOCKING_INVOLVED_IN_EXOCYTOSIS	GO_VESICLE_DOCKING_INVOLVED_IN_EXOCYTOSIS		34	0.647281	1.39632	0.0848708	0.595836	1	579	tags=12%, list=4%, signal=12%		GO_RESPONSE_TO_LEAD_ION	GO_RESPONSE_TO_LEAD_ION
ENSHGLG00000007940	RASD2	0.0220929	1.76552	2.65575								ENSHGLG00000017737	GARNL3	1.22203e-07	-1.89146	5.91292		ENSHGLG00000002811	ITGA4	1.77939e-06	-1.47389	4.74973		GO_MITOCHONDRIAL_CYTOCHROME_C_OXIDASE_ASSEMBLY	GO_MITOCHONDRIAL_CYTOCHROME_C_OXIDASE_ASSEMBLY		15	-0.667204	-1.33699	0.11499	0.544542	1	4510	tags=67%, list=28%, signal=93%		GO_REGULATION_OF_PATTERN_RECOGNITION_RECEPTOR_SIGNALING_PATHWAY	GO_REGULATION_OF_PATTERN_RECOGNITION_RECEPTOR_SIGNALING_PATHWAY		57	0.604146	1.39516	0.0895522	0.597683	1	1634	tags=21%, list=10%, signal=23%		GO_DNA_DEPENDENT_DNA_REPLICATION_MAINTENANCE_OF_FIDELITY	GO_DNA_DEPENDENT_DNA_REPLICATION_MAINTENANCE_OF_FIDELITY
ENSHGLG00000016540	SENP2	0.0221069	1.00971	2.65547								ENSHGLG00000003597	MEIOB	1.23747e-07	-4.25776	5.90746		ENSHGLG00000005363	TPM2	1.97916e-06	-1.19659	4.70352		GO_ISOPRENOID_BIOSYNTHETIC_PROCESS	GO_ISOPRENOID_BIOSYNTHETIC_PROCESS		18	-0.645297	-1.33596	0.133333	0.545536	1	38	tags=11%, list=0%, signal=11%		GO_NEGATIVE_REGULATION_OF_LEUKOCYTE_MEDIATED_IMMUNITY	GO_NEGATIVE_REGULATION_OF_LEUKOCYTE_MEDIATED_IMMUNITY		17	0.727952	1.39502	0.111753	0.595846	1	1396	tags=29%, list=9%, signal=32%		GO_MYD88_DEPENDENT_TOLL_LIKE_RECEPTOR_SIGNALING_PATHWAY	GO_MYD88_DEPENDENT_TOLL_LIKE_RECEPTOR_SIGNALING_PATHWAY
ENSHGLG00000024214	RF00478	0.0223369	1.47632	2.65098								ENSHGLG00000009243	ENSHGLG00000009243	1.26119e-07	-1.47208	5.89922		ENSHGLG00000010533	SLIT2	1.97916e-06	-1.03232	4.70352		GO_RNA_LOCALIZATION	GO_RNA_LOCALIZATION		145	-0.46331	-1.33543	0.0523077	0.544923	1	2357	tags=23%, list=15%, signal=26%		GO_INTERMEDIATE_FILAMENT_BASED_PROCESS	GO_INTERMEDIATE_FILAMENT_BASED_PROCESS		30	0.666609	1.3947	0.114236	0.594767	1	1333	tags=27%, list=8%, signal=29%		GO_REGULATION_OF_PLATELET_DERIVED_GROWTH_FACTOR_RECEPTOR_SIGNALING_PATHWAY	GO_REGULATION_OF_PLATELET_DERIVED_GROWTH_FACTOR_RECEPTOR_SIGNALING_PATHWAY
ENSHGLG00000020279	ENSHGLG00000020279	0.0224092	5.86747	2.64957								ENSHGLG00000003874	ADAD1	1.26746e-07	-1.67732	5.89707		ENSHGLG00000002552	RASL10B	2.00108e-06	2.08769	6.69873		GO_NUCLEAR_TRANSCRIBED_MRNA_CATABOLIC_PROCESS	GO_NUCLEAR_TRANSCRIBED_MRNA_CATABOLIC_PROCESS		115	-0.479854	-1.33542	0.0701754	0.542878	1	2717	tags=33%, list=17%, signal=40%		GO_INTERLEUKIN_6_PRODUCTION	GO_INTERLEUKIN_6_PRODUCTION		75	0.592933	1.39424	0.0582677	0.594157	1	1552	tags=20%, list=10%, signal=22%		GO_POSITIVE_REGULATION_OF_AXON_EXTENSION	GO_POSITIVE_REGULATION_OF_AXON_EXTENSION
ENSHGLG00000010235	SH3TC2	0.0224213	-1.54456	0.649339								ENSHGLG00000005296	ENSHGLG00000005296	1.3826e-07	-1.18114	5.8593		ENSHGLG00000029882	ENSHGLG00000029882	2.02876e-06	2.3479	6.69277		GO_C4_DICARBOXYLATE_TRANSPORT	GO_C4_DICARBOXYLATE_TRANSPORT		18	-0.657602	-1.33362	0.153017	0.546174	1	2179	tags=33%, list=14%, signal=39%		GO_NEGATIVE_REGULATION_OF_ADAPTIVE_IMMUNE_RESPONSE	GO_NEGATIVE_REGULATION_OF_ADAPTIVE_IMMUNE_RESPONSE		17	0.723248	1.39349	0.145349	0.594668	1	2744	tags=47%, list=17%, signal=57%		GO_HEPARAN_SULFATE_PROTEOGLYCAN_BIOSYNTHETIC_PROCESS	GO_HEPARAN_SULFATE_PROTEOGLYCAN_BIOSYNTHETIC_PROCESS
ENSHGLG00000024167	RF00286	0.0224213	1.85408	2.64934								ENSHGLG00000016085	KIF5A	1.44706e-07	-1.64467	5.83951		ENSHGLG00000017905	LHFPL4	2.03324e-06	-3.43612	4.69181		GO_RESPONSE_TO_INTERLEUKIN_4	GO_RESPONSE_TO_INTERLEUKIN_4		19	-0.642238	-1.33326	0.111597	0.54522	1	1177	tags=26%, list=7%, signal=28%		GO_CELLULAR_RESPONSE_TO_NUTRIENT	GO_CELLULAR_RESPONSE_TO_NUTRIENT		29	0.665781	1.39263	0.103774	0.595463	1	1605	tags=21%, list=10%, signal=23%		GO_CGMP_MEDIATED_SIGNALING	GO_CGMP_MEDIATED_SIGNALING
ENSHGLG00000001701	COL5A2	0.022733	1.37932	2.64334								ENSHGLG00000008979	AGK	1.50646e-07	1.13557	7.82204		ENSHGLG00000003598	COL17A1	2.23771e-06	-3.21541	4.6502		GO_ALCOHOL_BIOSYNTHETIC_PROCESS	GO_ALCOHOL_BIOSYNTHETIC_PROCESS		103	-0.48577	-1.3319	0.0569801	0.547001	1	1188	tags=12%, list=7%, signal=13%		GO_OSSIFICATION	GO_OSSIFICATION		276	0.508607	1.39213	0.0107817	0.594863	1	1561	tags=20%, list=10%, signal=21%		GO_BONE_MORPHOGENESIS	GO_BONE_MORPHOGENESIS
ENSHGLG00000005140	FOXR1	0.022733	-2.14309	0.643343								ENSHGLG00000005199	ENSHGLG00000005199	1.54392e-07	1.3706	7.81138		ENSHGLG00000010755	RAB27B	2.31651e-06	1.78538	6.63517		GO_ORGANIC_ACID_TRANSMEMBRANE_TRANSPORT	GO_ORGANIC_ACID_TRANSMEMBRANE_TRANSPORT		98	-0.489097	-1.33155	0.0781671	0.546029	1	1430	tags=15%, list=9%, signal=17%		GO_POSITIVE_REGULATION_OF_AXON_EXTENSION	GO_POSITIVE_REGULATION_OF_AXON_EXTENSION		30	0.662814	1.39115	0.107075	0.596097	1	1848	tags=37%, list=12%, signal=41%		GO_DEVELOPMENTAL_PIGMENTATION	GO_DEVELOPMENTAL_PIGMENTATION
ENSHGLG00000007730	ENSHGLG00000007730	0.022733	-1.24736	0.643343								ENSHGLG00000015181	ARID3B	1.54392e-07	-1.48877	5.81138		ENSHGLG00000010959	AMOTL1	2.31651e-06	-0.949312	4.63517		GO_FATTY_ACID_DERIVATIVE_TRANSPORT	GO_FATTY_ACID_DERIVATIVE_TRANSPORT		23	-0.61724	-1.33066	0.145492	0.546619	1	1612	tags=17%, list=10%, signal=19%		GO_CAMERA_TYPE_EYE_MORPHOGENESIS	GO_CAMERA_TYPE_EYE_MORPHOGENESIS		83	0.590345	1.39034	0.0637584	0.596672	1	1850	tags=25%, list=12%, signal=28%		GO_POSITIVE_REGULATION_OF_STRESS_FIBER_ASSEMBLY	GO_POSITIVE_REGULATION_OF_STRESS_FIBER_ASSEMBLY
ENSHGLG00000011019	ELF5	0.022733	2.55932	2.64334								ENSHGLG00000011736	ENSHGLG00000011736	1.57293e-07	-1.11679	5.80329		ENSHGLG00000011114	C2orf40	2.31651e-06	-2.18274	4.63517		GO_SIGNALING_RECEPTOR_LIGAND_PRECURSOR_PROCESSING	GO_SIGNALING_RECEPTOR_LIGAND_PRECURSOR_PROCESSING		17	-0.651042	-1.3281	0.163776	0.552133	1	11	tags=6%, list=0%, signal=6%		GO_PATTERN_SPECIFICATION_PROCESS	GO_PATTERN_SPECIFICATION_PROCESS		291	0.505311	1.38986	0.0229111	0.596154	1	1726	tags=24%, list=11%, signal=27%		GO_MACROMOLECULE_DEACYLATION	GO_MACROMOLECULE_DEACYLATION
ENSHGLG00000013162	TRIM54	0.022733	6.9014	2.64334								ENSHGLG00000001459	F13B	1.58187e-07	-4.37943	5.80083		ENSHGLG00000019480	CFAP46	2.36696e-06	2.12868	6.62581		GO_RESPONSE_TO_ESTRADIOL	GO_RESPONSE_TO_ESTRADIOL		87	-0.505497	-1.32796	0.0901857	0.550473	1	885	tags=10%, list=6%, signal=11%		GO_REPLACEMENT_OSSIFICATION	GO_REPLACEMENT_OSSIFICATION		20	0.698389	1.38973	0.120721	0.594388	1	3148	tags=45%, list=20%, signal=56%		GO_POSITIVE_REGULATION_OF_INTRINSIC_APOPTOTIC_SIGNALING_PATHWAY	GO_POSITIVE_REGULATION_OF_INTRINSIC_APOPTOTIC_SIGNALING_PATHWAY
ENSHGLG00000013361	ENSHGLG00000013361	0.022733	5.93942	2.64334								ENSHGLG00000001596	ABCA9	1.58234e-07	-2.0542	5.8007		ENSHGLG00000015068	ENSHGLG00000015068	2.43278e-06	1.60821	6.6139		GO_REGULATION_OF_MUSCLE_ORGAN_DEVELOPMENT	GO_REGULATION_OF_MUSCLE_ORGAN_DEVELOPMENT		90	-0.491704	-1.32711	0.064	0.551052	1	332	tags=7%, list=2%, signal=7%		GO_MONOAMINE_TRANSPORT	GO_MONOAMINE_TRANSPORT		48	0.613246	1.38944	0.0855705	0.593144	1	1645	tags=21%, list=10%, signal=23%		GO_BODY_MORPHOGENESIS	GO_BODY_MORPHOGENESIS
ENSHGLG00000017606	SNX5	0.022733	-1.31436	0.643343								ENSHGLG00000003747	PPME1	1.61386e-07	-1.39956	5.79214		ENSHGLG00000009213	ADAMTS4	2.6884e-06	-2.14533	4.57051		GO_REGULATION_OF_CELLULAR_RESPIRATION	GO_REGULATION_OF_CELLULAR_RESPIRATION		17	-0.631302	-1.32631	0.157563	0.551466	1	1136	tags=18%, list=7%, signal=19%		GO_RESPONSE_TO_CATECHOLAMINE	GO_RESPONSE_TO_CATECHOLAMINE		64	0.594935	1.38733	0.101375	0.598599	1	1442	tags=23%, list=9%, signal=26%		GO_POSITIVE_REGULATION_OF_PROTEIN_BINDING	GO_POSITIVE_REGULATION_OF_PROTEIN_BINDING
ENSHGLG00000024302	RF00026	0.022733	4.57975	2.64334								ENSHGLG00000001715	FBXO15	1.62175e-07	-1.5653	5.79001		ENSHGLG00000006380	NOTCH3	2.87328e-06	-1.18202	4.54162		GO_LIPID_LOCALIZATION	GO_LIPID_LOCALIZATION		254	-0.432632	-1.32574	0.0332103	0.551034	1	269	tags=4%, list=2%, signal=4%		GO_POSITIVE_REGULATION_OF_EXOCYTOSIS	GO_POSITIVE_REGULATION_OF_EXOCYTOSIS		60	0.592386	1.38627	0.0957983	0.600351	1	1034	tags=12%, list=6%, signal=12%		GO_PLATELET_DERIVED_GROWTH_FACTOR_RECEPTOR_SIGNALING_PATHWAY	GO_PLATELET_DERIVED_GROWTH_FACTOR_RECEPTOR_SIGNALING_PATHWAY
ENSHGLG00000002657	ENSHGLG00000002657	0.0231468	-1.94207	0.635508								ENSHGLG00000001979	PDE6D	1.63923e-07	-1.68889	5.78536		ENSHGLG00000013628	LTBP1	2.89009e-06	-1.04624	4.53909		GO_PYRUVATE_METABOLIC_PROCESS	GO_PYRUVATE_METABOLIC_PROCESS		102	-0.483793	-1.32562	0.064	0.549333	1	1650	tags=16%, list=10%, signal=17%		GO_MESODERM_DEVELOPMENT	GO_MESODERM_DEVELOPMENT		76	0.581879	1.38492	0.0826446	0.60276	1	870	tags=14%, list=5%, signal=15%		GO_T_CELL_DIFFERENTIATION_IN_THYMUS	GO_T_CELL_DIFFERENTIATION_IN_THYMUS
ENSHGLG00000002846	IRGC	0.0231468	3.47706	2.63551								ENSHGLG00000027183	ENSHGLG00000027183	1.69139e-07	3.29456	7.77176		ENSHGLG00000016170	ENSHGLG00000016170	2.89009e-06	0.862134	6.53909		GO_MITOTIC_G2_M_TRANSITION_CHECKPOINT	GO_MITOTIC_G2_M_TRANSITION_CHECKPOINT		24	-0.607646	-1.32438	0.14	0.551014	1	2586	tags=33%, list=16%, signal=40%		GO_METANEPHROS_DEVELOPMENT	GO_METANEPHROS_DEVELOPMENT		66	0.586466	1.38368	0.0683761	0.605059	1	1500	tags=27%, list=9%, signal=30%		GO_REGULATION_OF_MRNA_PROCESSING	GO_REGULATION_OF_MRNA_PROCESSING
ENSHGLG00000021610	RF00560	0.0232195	2.32185	2.63415								ENSHGLG00000015971	ZKSCAN2	1.73949e-07	-1.54187	5.75958		ENSHGLG00000031641	ENSHGLG00000031641	2.91478e-06	2.49213	6.53539		GO_REGULATION_OF_CHROMOSOME_SEPARATION	GO_REGULATION_OF_CHROMOSOME_SEPARATION		41	-0.549718	-1.32426	0.113379	0.549359	1	1514	tags=20%, list=9%, signal=22%		GO_POSITIVE_REGULATION_OF_WOUND_HEALING	GO_POSITIVE_REGULATION_OF_WOUND_HEALING		39	0.639459	1.38361	0.101576	0.603111	1	384	tags=13%, list=2%, signal=13%		GO_XENOBIOTIC_TRANSPORT	GO_XENOBIOTIC_TRANSPORT
ENSHGLG00000003109	ANK2	0.0236226	1.2051	2.62667								ENSHGLG00000007670	ADAM2	1.83806e-07	-3.56042	5.73564		ENSHGLG00000000499	HHIP	2.9243e-06	1.7605	6.53398		GO_NEGATIVE_REGULATION_OF_RESPONSE_TO_EXTERNAL_STIMULUS	GO_NEGATIVE_REGULATION_OF_RESPONSE_TO_EXTERNAL_STIMULUS		221	-0.439963	-1.32422	0.03125	0.547456	1	317	tags=6%, list=2%, signal=6%		GO_NEURONAL_ACTION_POTENTIAL	GO_NEURONAL_ACTION_POTENTIAL		23	0.689398	1.38213	0.113636	0.606482	1	851	tags=22%, list=5%, signal=23%		GO_CELLULAR_RESPONSE_TO_STARVATION	GO_CELLULAR_RESPONSE_TO_STARVATION
ENSHGLG00000003402	CYB5A	0.0236226	-2.14837	0.626673								ENSHGLG00000005292	ENSHGLG00000005292	1.84409e-07	-1.29018	5.73422		ENSHGLG00000000852	ENSHGLG00000000852	2.95718e-06	1.57357	6.52912		GO_NEGATIVE_REGULATION_OF_CHROMOSOME_SEGREGATION	GO_NEGATIVE_REGULATION_OF_CHROMOSOME_SEGREGATION		29	-0.580359	-1.32362	0.113082	0.547384	1	1514	tags=21%, list=9%, signal=23%		GO_TEMPERATURE_HOMEOSTASIS	GO_TEMPERATURE_HOMEOSTASIS		111	0.54557	1.38143	0.0528846	0.606762	1	1753	tags=24%, list=11%, signal=27%		GO_NEGATIVE_REGULATION_OF_LEUKOCYTE_APOPTOTIC_PROCESS	GO_NEGATIVE_REGULATION_OF_LEUKOCYTE_APOPTOTIC_PROCESS
ENSHGLG00000006939	AVIL	0.0236226	-3.09451	0.626673								ENSHGLG00000017817	ENSHGLG00000017817	1.86191e-07	-1.38258	5.73004		ENSHGLG00000001539	NALCN	2.95718e-06	1.62064	6.52912		GO_SIGNAL_RELEASE	GO_SIGNAL_RELEASE		354	-0.417684	-1.32293	0.0199203	0.547532	1	677	tags=7%, list=4%, signal=7%		GO_PANCREAS_DEVELOPMENT	GO_PANCREAS_DEVELOPMENT		50	0.624491	1.38037	0.120954	0.608402	1	1940	tags=24%, list=12%, signal=27%		GO_POSITIVE_REGULATION_OF_ACTIN_FILAMENT_BUNDLE_ASSEMBLY	GO_POSITIVE_REGULATION_OF_ACTIN_FILAMENT_BUNDLE_ASSEMBLY
ENSHGLG00000008192	ENSHGLG00000008192	0.0236226	3.35891	2.62667								ENSHGLG00000010016	BUD23	1.90043e-07	-1.53284	5.72115		ENSHGLG00000005334	ENSHGLG00000005334	2.97225e-06	5.26749	6.52691		GO_ALPHA_AMINO_ACID_BIOSYNTHETIC_PROCESS	GO_ALPHA_AMINO_ACID_BIOSYNTHETIC_PROCESS		37	-0.565581	-1.32185	0.121896	0.548545	1	2527	tags=30%, list=16%, signal=35%		GO_POSITIVE_REGULATION_OF_CARDIAC_MUSCLE_TISSUE_DEVELOPMENT	GO_POSITIVE_REGULATION_OF_CARDIAC_MUSCLE_TISSUE_DEVELOPMENT		32	0.642256	1.37992	0.123596	0.607801	1	1240	tags=13%, list=8%, signal=14%		GO_REGULATION_OF_LYMPHOCYTE_APOPTOTIC_PROCESS	GO_REGULATION_OF_LYMPHOCYTE_APOPTOTIC_PROCESS
ENSHGLG00000010212	CCDC155	0.0236226	6.16545	2.62667								ENSHGLG00000010935	BDH1	1.96478e-07	1.56751	7.70669		ENSHGLG00000002297	SLC6A9	3.01725e-06	-1.56738	4.52039		GO_NEGATIVE_REGULATION_OF_CHROMOSOME_ORGANIZATION	GO_NEGATIVE_REGULATION_OF_CHROMOSOME_ORGANIZATION		86	-0.504956	-1.32026	0.100559	0.55118	1	1726	tags=19%, list=11%, signal=21%		GO_RESPONSE_TO_MURAMYL_DIPEPTIDE	GO_RESPONSE_TO_MURAMYL_DIPEPTIDE		16	0.728658	1.37887	0.122605	0.609363	1	3358	tags=50%, list=21%, signal=63%		GO_PROTEIN_TARGETING	GO_PROTEIN_TARGETING
ENSHGLG00000027085	ENSHGLG00000027085	0.0236226	2.76395	2.62667								ENSHGLG00000001177	ENSHGLG00000001177	1.97499e-07	-1.496	5.70443		ENSHGLG00000003617	STAT1	3.05074e-06	1.0072	6.51559		GO_CELLULAR_RESPONSE_TO_DSRNA	GO_CELLULAR_RESPONSE_TO_DSRNA		18	-0.630899	-1.31987	0.165948	0.550463	1	2287	tags=33%, list=14%, signal=39%		GO_ORGANELLE_LOCALIZATION	GO_ORGANELLE_LOCALIZATION		424	0.482667	1.37802	0.0115237	0.610217	1	1086	tags=8%, list=7%, signal=8%		GO_LONG_CHAIN_FATTY_ACID_BIOSYNTHETIC_PROCESS	GO_LONG_CHAIN_FATTY_ACID_BIOSYNTHETIC_PROCESS
ENSHGLG00000004560	ITGB4	0.0240033	3.00777	2.61973								ENSHGLG00000018484	MPZL3	1.97508e-07	-1.65326	5.70442		ENSHGLG00000003458	ROR2	3.07626e-06	-1.36374	4.51198		GO_NEGATIVE_REGULATION_OF_PROTEIN_CATABOLIC_PROCESS	GO_NEGATIVE_REGULATION_OF_PROTEIN_CATABOLIC_PROCESS		85	-0.497212	-1.31967	0.0702247	0.549178	1	1244	tags=13%, list=8%, signal=14%		GO_REGULATION_OF_SYNAPTIC_VESICLE_RECYCLING	GO_REGULATION_OF_SYNAPTIC_VESICLE_RECYCLING		17	0.721133	1.37739	0.121324	0.610303	1	1423	tags=29%, list=9%, signal=32%		GO_POSITIVE_REGULATION_OF_PEPTIDYL_SERINE_PHOSPHORYLATION	GO_POSITIVE_REGULATION_OF_PEPTIDYL_SERINE_PHOSPHORYLATION
ENSHGLG00000010997	TEX12	0.0240033	4.61969	2.61973								ENSHGLG00000017578	FBXO43	2.0272e-07	-1.96688	5.6931		ENSHGLG00000002883	ENSHGLG00000002883	3.09606e-06	1.16284	6.50919		GO_POSITIVE_REGULATION_OF_INTERLEUKIN_12_PRODUCTION	GO_POSITIVE_REGULATION_OF_INTERLEUKIN_12_PRODUCTION		15	-0.64602	-1.31924	0.138593	0.548657	1	332	tags=13%, list=2%, signal=14%		GO_MULTICELLULAR_ORGANISMAL_MOVEMENT	GO_MULTICELLULAR_ORGANISMAL_MOVEMENT		40	0.628863	1.37712	0.104317	0.609054	1	1298	tags=25%, list=8%, signal=27%		GO_HIPPO_SIGNALING	GO_HIPPO_SIGNALING
ENSHGLG00000015151	DBNDD2	0.0240033	3.19243	2.61973								ENSHGLG00000011090	ENSHGLG00000011090	2.04365e-07	1.53122	7.68959		ENSHGLG00000005861	EXT1	3.09606e-06	-1.10358	4.50919		GO_LIPOSACCHARIDE_METABOLIC_PROCESS	GO_LIPOSACCHARIDE_METABOLIC_PROCESS		79	-0.489743	-1.31913	0.0806452	0.547032	1	2386	tags=20%, list=15%, signal=24%		GO_NEUROTRANSMITTER_METABOLIC_PROCESS	GO_NEUROTRANSMITTER_METABOLIC_PROCESS		18	0.707006	1.37694	0.128302	0.607604	1	1291	tags=28%, list=8%, signal=30%		GO_AMINOGLYCAN_BIOSYNTHETIC_PROCESS	GO_AMINOGLYCAN_BIOSYNTHETIC_PROCESS
ENSHGLG00000017391	ARHGEF26	0.0240033	1.82522	2.61973								ENSHGLG00000017834	CSTF3	2.14333e-07	-1.49457	5.66891		ENSHGLG00000015398	LRRTM4	3.11778e-06	-2.19066	4.50615		GO_REGULATION_OF_TRANSCRIPTION_BY_RNA_POLYMERASE_I	GO_REGULATION_OF_TRANSCRIPTION_BY_RNA_POLYMERASE_I		21	-0.629783	-1.31751	0.146993	0.549686	1	2851	tags=33%, list=18%, signal=41%		GO_ENSHEATHMENT_OF_NEURONS	GO_ENSHEATHMENT_OF_NEURONS		102	0.553114	1.37619	0.0564263	0.60824	1	2411	tags=29%, list=15%, signal=34%		GO_POSITIVE_CHEMOTAXIS	GO_POSITIVE_CHEMOTAXIS
ENSHGLG00000000286	ALAS2	0.0240816	-2.01119	0.618315								ENSHGLG00000001048	KITLG	2.28041e-07	-1.38561	5.64199		ENSHGLG00000011461	CCND1	3.11896e-06	-1.01462	4.50599		GO_INTRINSIC_APOPTOTIC_SIGNALING_PATHWAY_IN_RESPONSE_TO_OXIDATIVE_STRESS	GO_INTRINSIC_APOPTOTIC_SIGNALING_PATHWAY_IN_RESPONSE_TO_OXIDATIVE_STRESS		31	-0.568757	-1.31723	0.125	0.54853	1	2322	tags=29%, list=15%, signal=34%		GO_SKIN_DEVELOPMENT	GO_SKIN_DEVELOPMENT		154	0.531922	1.37581	0.038864	0.607401	1	878	tags=13%, list=6%, signal=14%		GO_NEGATIVE_CHEMOTAXIS	GO_NEGATIVE_CHEMOTAXIS
ENSHGLG00000000206	ENSHGLG00000000206	0.0242761	-1.44468	0.61482								ENSHGLG00000002638	TBXT	2.34189e-07	-2.98736	5.63043		ENSHGLG00000016634	EHHADH	3.31969e-06	1.41356	6.4789		GO_POSITIVE_REGULATION_OF_MITOCHONDRIAL_TRANSLATION	GO_POSITIVE_REGULATION_OF_MITOCHONDRIAL_TRANSLATION		15	-0.657721	-1.31602	0.144016	0.550125	1	1001	tags=13%, list=6%, signal=14%		GO_CYCLIC_NUCLEOTIDE_BIOSYNTHETIC_PROCESS	GO_CYCLIC_NUCLEOTIDE_BIOSYNTHETIC_PROCESS		16	0.699081	1.37487	0.133333	0.608694	1	2711	tags=50%, list=17%, signal=60%		GO_QUINONE_METABOLIC_PROCESS	GO_QUINONE_METABOLIC_PROCESS
ENSHGLG00000001671	SMPX	0.0242761	3.36002	2.61482								ENSHGLG00000005328	HTATSF1	2.35829e-07	-1.31697	5.6274		ENSHGLG00000013386	COL7A1	3.74635e-06	-1.90579	4.42639		GO_REGULATION_OF_SKELETAL_MUSCLE_CELL_DIFFERENTIATION	GO_REGULATION_OF_SKELETAL_MUSCLE_CELL_DIFFERENTIATION		16	-0.648404	-1.31568	0.129167	0.549169	1	8	tags=6%, list=0%, signal=6%		GO_FEAR_RESPONSE	GO_FEAR_RESPONSE		18	0.707387	1.3746	0.121569	0.607565	1	648	tags=22%, list=4%, signal=23%		GO_RESPONSE_TO_CHEMOKINE	GO_RESPONSE_TO_CHEMOKINE
ENSHGLG00000010870	ENSHGLG00000010870	0.0242761	1.82832	2.61482								ENSHGLG00000007922	ENSHGLG00000007922	2.35829e-07	-1.37944	5.6274		ENSHGLG00000003041	SFRP1	3.88572e-06	-1.58684	4.41053		GO_ESTABLISHMENT_OF_PROTEIN_LOCALIZATION_TO_MITOCHONDRIAL_MEMBRANE	GO_ESTABLISHMENT_OF_PROTEIN_LOCALIZATION_TO_MITOCHONDRIAL_MEMBRANE		29	-0.586379	-1.3156	0.137387	0.547516	1	3528	tags=45%, list=22%, signal=57%		GO_REGULATION_OF_CD4_POSITIVE_ALPHA_BETA_T_CELL_DIFFERENTIATION	GO_REGULATION_OF_CD4_POSITIVE_ALPHA_BETA_T_CELL_DIFFERENTIATION		27	0.67004	1.37354	0.133945	0.609274	1	1076	tags=15%, list=7%, signal=16%		GO_POSITIVE_REGULATION_OF_ERBB_SIGNALING_PATHWAY	GO_POSITIVE_REGULATION_OF_ERBB_SIGNALING_PATHWAY
ENSHGLG00000013910	KIAA1549L	0.0242761	2.06959	2.61482								ENSHGLG00000001333	AKAP6	2.53366e-07	-1.77503	5.59625		ENSHGLG00000017314	DVL3	3.90632e-06	-1.16985	4.40823		GO_REGULATION_OF_CELL_CYCLE_G2_M_PHASE_TRANSITION	GO_REGULATION_OF_CELL_CYCLE_G2_M_PHASE_TRANSITION		149	-0.457369	-1.31479	0.0415335	0.548083	1	3250	tags=38%, list=20%, signal=48%		GO_INTEGRIN_ACTIVATION	GO_INTEGRIN_ACTIVATION		17	0.717221	1.37235	0.127168	0.61113	1	453	tags=12%, list=3%, signal=12%		GO_NEGATIVE_REGULATION_OF_LEUKOCYTE_MEDIATED_IMMUNITY	GO_NEGATIVE_REGULATION_OF_LEUKOCYTE_MEDIATED_IMMUNITY
ENSHGLG00000014167	IL20RB	0.0242761	3.6613	2.61482								ENSHGLG00000015366	BEND4	2.55245e-07	-2.4509	5.59304		ENSHGLG00000026843	ENSHGLG00000026843	4.0294e-06	2.325	6.39476		GO_PROTEIN_MONOUBIQUITINATION	GO_PROTEIN_MONOUBIQUITINATION		48	-0.539115	-1.3145	0.127907	0.547058	1	2005	tags=19%, list=13%, signal=21%		GO_ERBB2_SIGNALING_PATHWAY	GO_ERBB2_SIGNALING_PATHWAY		23	0.677354	1.3703	0.142596	0.616446	1	947	tags=13%, list=6%, signal=14%		GO_REGULATION_OF_ACTIN_FILAMENT_BUNDLE_ASSEMBLY	GO_REGULATION_OF_ACTIN_FILAMENT_BUNDLE_ASSEMBLY
ENSHGLG00000018610	DNAJC6	0.0242761	-2.11417	0.61482								ENSHGLG00000025874	ENSHGLG00000025874	2.642e-07	-1.60846	5.57807		ENSHGLG00000001413	Krt8	4.08711e-06	-1.40966	4.38858		GO_MEMBRANE_REPOLARIZATION_DURING_ACTION_POTENTIAL	GO_MEMBRANE_REPOLARIZATION_DURING_ACTION_POTENTIAL		18	-0.631145	-1.31429	0.146186	0.545809	1	94	tags=11%, list=1%, signal=11%		GO_VESICLE_DOCKING	GO_VESICLE_DOCKING		48	0.604007	1.37025	0.0950764	0.614549	1	579	tags=10%, list=4%, signal=11%		GO_PEPTIDYL_TYROSINE_DEPHOSPHORYLATION	GO_PEPTIDYL_TYROSINE_DEPHOSPHORYLATION
ENSHGLG00000025115	RF00397	0.0242761	1.74206	2.61482								ENSHGLG00000018675	C3	3.00959e-07	1.80988	7.52149		ENSHGLG00000017949	INHBA	4.08711e-06	1.25923	6.38858		GO_REGULATION_OF_LIPID_BIOSYNTHETIC_PROCESS	GO_REGULATION_OF_LIPID_BIOSYNTHETIC_PROCESS		146	-0.458493	-1.31267	0.0782123	0.548606	1	885	tags=13%, list=6%, signal=14%		GO_REGULATION_OF_LIPOPROTEIN_LIPASE_ACTIVITY	GO_REGULATION_OF_LIPOPROTEIN_LIPASE_ACTIVITY		16	0.716346	1.36947	0.143389	0.615399	1	3182	tags=50%, list=20%, signal=62%		GO_BETA_CATENIN_TCF_COMPLEX_ASSEMBLY	GO_BETA_CATENIN_TCF_COMPLEX_ASSEMBLY
ENSHGLG00000027932	ENSHGLG00000027932	0.0242761	2.10316	2.61482								ENSHGLG00000008952	ENSHGLG00000008952	3.01096e-07	1.38143	7.52129		ENSHGLG00000019518	FARP1	4.08711e-06	-0.866378	4.38858		GO_CELLULAR_RESPONSE_TO_STARVATION	GO_CELLULAR_RESPONSE_TO_STARVATION		109	-0.478808	-1.3114	0.0921053	0.550466	1	3333	tags=32%, list=21%, signal=40%		GO_DNA_PACKAGING	GO_DNA_PACKAGING		94	0.572793	1.36945	0.0662558	0.613418	1	933	tags=9%, list=6%, signal=9%		GO_REGULATION_OF_ACTOMYOSIN_STRUCTURE_ORGANIZATION	GO_REGULATION_OF_ACTOMYOSIN_STRUCTURE_ORGANIZATION
ENSHGLG00000006477	KIF21A	0.0243893	1.93136	2.6128								ENSHGLG00000001613	ENSHGLG00000001613	3.03083e-07	-1.61226	5.51844		ENSHGLG00000018394	ENSHGLG00000018394	4.15243e-06	2.01335	6.3817		GO_NEGATIVE_REGULATION_OF_ATP_METABOLIC_PROCESS	GO_NEGATIVE_REGULATION_OF_ATP_METABOLIC_PROCESS		20	-0.622387	-1.30852	0.160677	0.556879	1	1330	tags=30%, list=8%, signal=33%		GO_CGMP_MEDIATED_SIGNALING	GO_CGMP_MEDIATED_SIGNALING		20	0.676587	1.36924	0.146341	0.61203	1	529	tags=15%, list=3%, signal=15%		GO_TRANSLATIONAL_ELONGATION	GO_TRANSLATIONAL_ELONGATION
ENSHGLG00000012767	MAJIN	0.0243893	4.70685	2.6128								ENSHGLG00000016477	RALGAPA2	3.24303e-07	-1.22696	5.48905		ENSHGLG00000016132	THBS1	4.21327e-06	1.49235	6.37538		GO_TELOMERE_ORGANIZATION	GO_TELOMERE_ORGANIZATION		101	-0.473548	-1.30776	0.0769231	0.557306	1	3061	tags=32%, list=19%, signal=39%		GO_PEPTIDE_CROSS_LINKING	GO_PEPTIDE_CROSS_LINKING		19	0.69076	1.36901	0.144981	0.610819	1	930	tags=21%, list=6%, signal=22%		GO_LIPID_STORAGE	GO_LIPID_STORAGE
ENSHGLG00000022941	RF00377	0.0243893	2.88316	2.6128								ENSHGLG00000018534	ENSHGLG00000018534	3.37256e-07	-1.26905	5.47204		ENSHGLG00000012010	ENSHGLG00000012010	4.25672e-06	1.7118	6.37092		GO_L_GLUTAMATE_TRANSMEMBRANE_TRANSPORT	GO_L_GLUTAMATE_TRANSMEMBRANE_TRANSPORT		18	-0.633402	-1.30722	0.15735	0.557113	1	2179	tags=33%, list=14%, signal=39%		GO_LUNG_EPITHELIUM_DEVELOPMENT	GO_LUNG_EPITHELIUM_DEVELOPMENT		25	0.684679	1.36896	0.133212	0.608966	1	1925	tags=36%, list=12%, signal=41%		GO_THIOESTER_METABOLIC_PROCESS	GO_THIOESTER_METABOLIC_PROCESS
ENSHGLG00000022965	RF00400	0.0243893	2.82281	2.6128								ENSHGLG00000000138	GINS1	3.53056e-07	-1.66023	5.45216		ENSHGLG00000013281	PIEZO1	4.38345e-06	-1.02972	4.35818		GO_SMAD_PROTEIN_SIGNAL_TRANSDUCTION	GO_SMAD_PROTEIN_SIGNAL_TRANSDUCTION		55	-0.530051	-1.30704	0.121951	0.555819	1	1622	tags=20%, list=10%, signal=22%		GO_VESICLE_LOCALIZATION	GO_VESICLE_LOCALIZATION		147	0.532942	1.36822	0.0512422	0.609416	1	1881	tags=18%, list=12%, signal=21%		GO_POSITIVE_REGULATION_OF_RNA_SPLICING	GO_POSITIVE_REGULATION_OF_RNA_SPLICING
ENSHGLG00000029865	ENSHGLG00000029865	0.0243893	4.72607	2.6128								ENSHGLG00000004649	ENSHGLG00000004649	3.54243e-07	-1.2629	5.4507		ENSHGLG00000003639	BRF2	4.59255e-06	-1.21175	4.33795		GO_CORONARY_VASCULATURE_DEVELOPMENT	GO_CORONARY_VASCULATURE_DEVELOPMENT		35	-0.569981	-1.30643	0.115663	0.555549	1	650	tags=11%, list=4%, signal=12%		GO_PITUITARY_GLAND_DEVELOPMENT	GO_PITUITARY_GLAND_DEVELOPMENT		22	0.680983	1.36814	0.136449	0.607663	1	1332	tags=27%, list=8%, signal=30%		GO_RESPONSE_TO_ANGIOTENSIN	GO_RESPONSE_TO_ANGIOTENSIN
ENSHGLG00000001822	IPO13	0.0245138	1.57774	2.61059								ENSHGLG00000004947	KLHL35	3.61268e-07	-2.84312	5.44217		ENSHGLG00000004013	DKK3	4.68114e-06	-1.14149	4.32965		GO_CELLULAR_RESPONSE_TO_OXYGEN_LEVELS	GO_CELLULAR_RESPONSE_TO_OXYGEN_LEVELS		145	-0.450293	-1.30632	0.0516717	0.554049	1	1705	tags=17%, list=11%, signal=19%		GO_PEPTIDYL_CYSTEINE_MODIFICATION	GO_PEPTIDYL_CYSTEINE_MODIFICATION		29	0.632623	1.36776	0.115672	0.606955	1	1195	tags=14%, list=7%, signal=15%		GO_NON_MOTILE_CILIUM_ASSEMBLY	GO_NON_MOTILE_CILIUM_ASSEMBLY
ENSHGLG00000013690	ENSHGLG00000013690	0.0245731	-1.0722	0.60954								ENSHGLG00000007780	ENSHGLG00000007780	3.79043e-07	-1.42399	5.42131		ENSHGLG00000002064	SH3PXD2A	4.92418e-06	-1.0203	4.30767		GO_ANTIGEN_PROCESSING_AND_PRESENTATION_OF_PEPTIDE_ANTIGEN_VIA_MHC_CLASS_I	GO_ANTIGEN_PROCESSING_AND_PRESENTATION_OF_PEPTIDE_ANTIGEN_VIA_MHC_CLASS_I		58	-0.526968	-1.30563	0.127451	0.554222	1	2442	tags=29%, list=15%, signal=34%		GO_DETECTION_OF_MECHANICAL_STIMULUS	GO_DETECTION_OF_MECHANICAL_STIMULUS		26	0.668396	1.36744	0.135084	0.605985	1	1636	tags=31%, list=10%, signal=34%		GO_REGULATION_OF_PEPTIDYL_THREONINE_PHOSPHORYLATION	GO_REGULATION_OF_PEPTIDYL_THREONINE_PHOSPHORYLATION
ENSHGLG00000004047	ENSHGLG00000004047	0.024729	-3.21699	0.606793								ENSHGLG00000003616	ZSWIM5	3.85542e-07	-1.51164	5.41393		ENSHGLG00000004846	RIMS4	5.02764e-06	1.45498	6.29864		GO_RESPONSE_TO_EXTRACELLULAR_STIMULUS	GO_RESPONSE_TO_EXTRACELLULAR_STIMULUS		321	-0.426448	-1.30546	0.0290909	0.552893	1	885	tags=9%, list=6%, signal=10%		GO_POSITIVE_REGULATION_OF_POTASSIUM_ION_TRANSPORT	GO_POSITIVE_REGULATION_OF_POTASSIUM_ION_TRANSPORT		30	0.657504	1.36703	0.114754	0.605333	1	1946	tags=33%, list=12%, signal=38%		GO_POSITIVE_REGULATION_OF_SMOOTH_MUSCLE_CELL_MIGRATION	GO_POSITIVE_REGULATION_OF_SMOOTH_MUSCLE_CELL_MIGRATION
ENSHGLG00000014883	PDGFA	0.024729	-1.1706	0.606793								ENSHGLG00000001962	SERPINB5	3.90125e-07	1.5958	7.4088		ENSHGLG00000009924	SEMA6D	5.05335e-06	-0.990493	4.29642		GO_MITOTIC_CELL_CYCLE_CHECKPOINT	GO_MITOTIC_CELL_CYCLE_CHECKPOINT		122	-0.477193	-1.30538	0.10084	0.551273	1	1465	tags=17%, list=9%, signal=19%		GO_DIOL_METABOLIC_PROCESS	GO_DIOL_METABOLIC_PROCESS		17	0.691672	1.36654	0.113553	0.604924	1	1565	tags=24%, list=10%, signal=26%		GO_NEURONAL_ACTION_POTENTIAL	GO_NEURONAL_ACTION_POTENTIAL
ENSHGLG00000008093	ENSHGLG00000008093	0.0248771	1.7128	2.6042								ENSHGLG00000006119	FGL2	4.03059e-07	1.60476	7.39463		ENSHGLG00000015273	CORO2B	5.26535e-06	-2.05513	4.27857		GO_ORGANIC_ACID_TRANSPORT	GO_ORGANIC_ACID_TRANSPORT		211	-0.434413	-1.30488	0.0451613	0.550803	1	854	tags=9%, list=5%, signal=10%		GO_NUCLEOSOME_ORGANIZATION	GO_NUCLEOSOME_ORGANIZATION		69	0.575017	1.36583	0.0875421	0.605365	1	1377	tags=12%, list=9%, signal=13%		GO_ENDOTHELIAL_CELL_DEVELOPMENT	GO_ENDOTHELIAL_CELL_DEVELOPMENT
ENSHGLG00000018635	AIFM1	0.0248771	-1.18971	0.6042								ENSHGLG00000017437	RNF157	4.27947e-07	-1.26706	5.36861		ENSHGLG00000000412	F2R	5.33345e-06	-1.04925	4.27299		GO_MELANOCYTE_DIFFERENTIATION	GO_MELANOCYTE_DIFFERENTIATION		19	-0.638297	-1.30482	0.158664	0.549141	1	106	tags=5%, list=1%, signal=5%		GO_POSITIVE_REGULATION_OF_STEROL_TRANSPORT	GO_POSITIVE_REGULATION_OF_STEROL_TRANSPORT		23	0.671279	1.36554	0.114068	0.604372	1	2074	tags=26%, list=13%, signal=30%		GO_DETECTION_OF_MECHANICAL_STIMULUS	GO_DETECTION_OF_MECHANICAL_STIMULUS
ENSHGLG00000022976	RF00414	0.0249701	2.69646	2.60258								ENSHGLG00000006132	CUL5	4.31163e-07	-1.12197	5.36536		ENSHGLG00000027622	ENSHGLG00000027622	5.33345e-06	2.96562	6.27299		GO_ANTIGEN_PROCESSING_AND_PRESENTATION_OF_PEPTIDE_ANTIGEN	GO_ANTIGEN_PROCESSING_AND_PRESENTATION_OF_PEPTIDE_ANTIGEN		109	-0.477529	-1.30421	0.0921788	0.549124	1	2442	tags=24%, list=15%, signal=28%		GO_CELL_CELL_RECOGNITION	GO_CELL_CELL_RECOGNITION		21	0.685407	1.36483	0.149819	0.604713	1	1334	tags=29%, list=8%, signal=31%		GO_REGULATION_OF_DNA_TEMPLATED_TRANSCRIPTION_IN_RESPONSE_TO_STRESS	GO_REGULATION_OF_DNA_TEMPLATED_TRANSCRIPTION_IN_RESPONSE_TO_STRESS
ENSHGLG00000001241	DLX6	0.0251096	2.56249	2.60016								ENSHGLG00000011357	ENSHGLG00000011357	4.35506e-07	-2.56816	5.36101		ENSHGLG00000001911	KRT4	5.4018e-06	-3.81132	4.26746		GO_PROTEIN_TARGETING_TO_MEMBRANE	GO_PROTEIN_TARGETING_TO_MEMBRANE		93	-0.4902	-1.30277	0.0694087	0.551424	1	3494	tags=40%, list=22%, signal=51%		GO_CENTRAL_NERVOUS_SYSTEM_NEURON_DIFFERENTIATION	GO_CENTRAL_NERVOUS_SYSTEM_NEURON_DIFFERENTIATION		120	0.544465	1.36371	0.0508744	0.606656	1	1844	tags=23%, list=12%, signal=25%		GO_STEROL_HOMEOSTASIS	GO_STEROL_HOMEOSTASIS
ENSHGLG00000005874	ADGRB3	0.025119	1.39166	2.6								ENSHGLG00000002691	POU2F2	4.36986e-07	-3.27091	5.35953		ENSHGLG00000019370	SAMD14	5.46025e-06	-1.33935	4.26279		GO_MICROTUBULE_ORGANIZING_CENTER_ORGANIZATION	GO_MICROTUBULE_ORGANIZING_CENTER_ORGANIZATION		86	-0.485639	-1.30248	0.110236	0.550474	1	3318	tags=31%, list=21%, signal=39%		GO_FOCAL_ADHESION_ASSEMBLY	GO_FOCAL_ADHESION_ASSEMBLY		66	0.578916	1.3634	0.0936455	0.605788	1	1901	tags=24%, list=12%, signal=27%		GO_GLIAL_CELL_DEVELOPMENT	GO_GLIAL_CELL_DEVELOPMENT
ENSHGLG00000024172	RF00548	0.025119	1.99718	2.6								ENSHGLG00000017623	ZFP82	4.40552e-07	-1.69995	5.356		ENSHGLG00000002894	KIF5C	5.46646e-06	1.66411	6.26229		GO_PEPTIDYL_TYROSINE_DEPHOSPHORYLATION	GO_PEPTIDYL_TYROSINE_DEPHOSPHORYLATION		71	-0.498554	-1.30089	0.0877193	0.553015	1	905	tags=18%, list=6%, signal=19%		GO_REGULATION_OF_POSTSYNAPTIC_NEUROTRANSMITTER_RECEPTOR_ACTIVITY	GO_REGULATION_OF_POSTSYNAPTIC_NEUROTRANSMITTER_RECEPTOR_ACTIVITY		15	0.721096	1.36302	0.13442	0.605048	1	742	tags=27%, list=5%, signal=28%		GO_PTERIDINE_CONTAINING_COMPOUND_METABOLIC_PROCESS	GO_PTERIDINE_CONTAINING_COMPOUND_METABOLIC_PROCESS
ENSHGLG00000002366	ENSHGLG00000002366	0.0251562	1.26995	2.59935								ENSHGLG00000008805	LMO1	4.54245e-07	2.0676	7.34271		ENSHGLG00000004655	AGRN	5.61596e-06	-1.19804	4.25058		GO_IMMUNOGLOBULIN_PRODUCTION	GO_IMMUNOGLOBULIN_PRODUCTION		61	-0.508537	-1.30077	0.117347	0.551556	1	1135	tags=10%, list=7%, signal=11%		GO_RESPONSE_TO_METAL_ION	GO_RESPONSE_TO_METAL_ION		227	0.494762	1.36183	0.0289855	0.607179	1	1308	tags=14%, list=8%, signal=15%		GO_NEGATIVE_REGULATION_OF_T_CELL_PROLIFERATION	GO_NEGATIVE_REGULATION_OF_T_CELL_PROLIFERATION
ENSHGLG00000003928	PDGFC	0.0251682	1.04944	2.59915								ENSHGLG00000010823	MEIKIN	4.54245e-07	-2.26135	5.34271		ENSHGLG00000015418	MEGF6	5.62984e-06	-1.24938	4.2495		GO_CELLULAR_RESPONSE_TO_DEXAMETHASONE_STIMULUS	GO_CELLULAR_RESPONSE_TO_DEXAMETHASONE_STIMULUS		22	-0.605204	-1.29851	0.157895	0.556155	1	112	tags=14%, list=1%, signal=14%		GO_MYELIN_ASSEMBLY	GO_MYELIN_ASSEMBLY		18	0.694635	1.36167	0.134301	0.605756	1	2391	tags=44%, list=15%, signal=52%		GO_ENDOCHONDRAL_BONE_MORPHOGENESIS	GO_ENDOCHONDRAL_BONE_MORPHOGENESIS
ENSHGLG00000003991	OPN3	0.0251897	-1.85855	0.598777								ENSHGLG00000013259	PER1	4.5546e-07	1.27801	7.34155		ENSHGLG00000018249	PIK3IP1	5.62984e-06	1.37718	6.2495		GO_CELLULAR_RESPONSE_TO_ALCOHOL	GO_CELLULAR_RESPONSE_TO_ALCOHOL		60	-0.500125	-1.29809	0.0935252	0.555464	1	778	tags=13%, list=5%, signal=14%		GO_EMBRYONIC_APPENDAGE_MORPHOGENESIS	GO_EMBRYONIC_APPENDAGE_MORPHOGENESIS		89	0.565231	1.36162	0.0780488	0.604055	1	832	tags=22%, list=5%, signal=24%		GO_STEROL_METABOLIC_PROCESS	GO_STEROL_METABOLIC_PROCESS
ENSHGLG00000010527	CORO6	0.0251897	3.66905	2.59878								ENSHGLG00000001192	SYTL3	4.6589e-07	2.14112	7.33172		ENSHGLG00000011365	DMP1	5.69001e-06	5.82561	6.24489		GO_PROTEIN_N_LINKED_GLYCOSYLATION	GO_PROTEIN_N_LINKED_GLYCOSYLATION		51	-0.531167	-1.29708	0.104167	0.556531	1	3687	tags=31%, list=23%, signal=41%		GO_REGIONALIZATION	GO_REGIONALIZATION		223	0.508453	1.36103	0.035461	0.604196	1	1719	tags=25%, list=11%, signal=27%		GO_REGULATION_OF_TRANSCRIPTION_FROM_RNA_POLYMERASE_II_PROMOTER_IN_RESPONSE_TO_HYPOXIA	GO_REGULATION_OF_TRANSCRIPTION_FROM_RNA_POLYMERASE_II_PROMOTER_IN_RESPONSE_TO_HYPOXIA
ENSHGLG00000016065	MYOF	0.0251897	2.60175	2.59878								ENSHGLG00000010907	EML6	5.36268e-07	1.61561	7.27062		ENSHGLG00000011689	PGRMC1	6.20801e-06	1.19742	6.20705		GO_REGULATION_OF_MITOCHONDRIAL_GENE_EXPRESSION	GO_REGULATION_OF_MITOCHONDRIAL_GENE_EXPRESSION		26	-0.584433	-1.29457	0.158986	0.561826	1	3201	tags=31%, list=20%, signal=38%		GO_ADAPTIVE_THERMOGENESIS	GO_ADAPTIVE_THERMOGENESIS		98	0.550659	1.35998	0.0757098	0.605963	1	1753	tags=22%, list=11%, signal=25%		GO_POSITIVE_REGULATION_OF_WOUND_HEALING	GO_POSITIVE_REGULATION_OF_WOUND_HEALING
ENSHGLG00000005783	ENSHGLG00000005783	0.0252169	2.37264	2.59831								ENSHGLG00000004317	BRDT	5.37056e-07	-1.74978	5.26998		ENSHGLG00000019448	TSKU	6.32235e-06	1.43764	6.19912		GO_ESTABLISHMENT_OF_RNA_LOCALIZATION	GO_ESTABLISHMENT_OF_RNA_LOCALIZATION		125	-0.459494	-1.2931	0.079452	0.564497	1	2357	tags=22%, list=15%, signal=26%		GO_VESICLE_MEDIATED_TRANSPORT_IN_SYNAPSE	GO_VESICLE_MEDIATED_TRANSPORT_IN_SYNAPSE		142	0.526576	1.3582	0.0695266	0.610394	1	2270	tags=27%, list=14%, signal=31%		GO_MATURATION_OF_SSU_RRNA_FROM_TRICISTRONIC_RRNA_TRANSCRIPT_SSU_RRNA_5_8S_RRNA_LSU_RRNA	GO_MATURATION_OF_SSU_RRNA_FROM_TRICISTRONIC_RRNA_TRANSCRIPT_SSU_RRNA_5_8S_RRNA_LSU_RRNA
ENSHGLG00000002260	ENSHGLG00000002260	0.0252406	3.26293	2.5979								ENSHGLG00000008183	HSPA4L	5.52684e-07	-1.25402	5.25752		ENSHGLG00000009617	MGST1	6.50728e-06	1.67079	6.1866		GO_CELL_CYCLE_ARREST	GO_CELL_CYCLE_ARREST		159	-0.443055	-1.28803	0.0512821	0.577341	1	1420	tags=16%, list=9%, signal=18%		GO_REGULATION_OF_STEROL_TRANSPORT	GO_REGULATION_OF_STEROL_TRANSPORT		37	0.624402	1.35736	0.126316	0.611514	1	3002	tags=32%, list=19%, signal=40%		GO_REGULATION_OF_MACROPHAGE_MIGRATION	GO_REGULATION_OF_MACROPHAGE_MIGRATION
ENSHGLG00000000634	AFF2	0.0255108	-3.51099	0.593276								ENSHGLG00000000936	TMEM154	5.68823e-07	2.14451	7.24502		ENSHGLG00000019289	Herpud1	6.82828e-06	1.23923	6.16569		GO_POSITIVE_REGULATION_OF_TRANSCRIPTION_BY_RNA_POLYMERASE_I	GO_POSITIVE_REGULATION_OF_TRANSCRIPTION_BY_RNA_POLYMERASE_I		16	-0.610513	-1.28718	0.164706	0.577896	1	2851	tags=31%, list=18%, signal=38%		GO_REGULATION_OF_G_PROTEIN_COUPLED_RECEPTOR_SIGNALING_PATHWAY	GO_REGULATION_OF_G_PROTEIN_COUPLED_RECEPTOR_SIGNALING_PATHWAY		86	0.556505	1.35509	0.0814697	0.617183	1	2551	tags=23%, list=16%, signal=28%		GO_NUCLEAR_TRANSCRIBED_MRNA_CATABOLIC_PROCESS_EXONUCLEOLYTIC	GO_NUCLEAR_TRANSCRIBED_MRNA_CATABOLIC_PROCESS_EXONUCLEOLYTIC
ENSHGLG00000003165	NCKAP1L	0.0255108	1.73842	2.59328								ENSHGLG00000017001	CTCFL	5.76396e-07	-2.29668	5.23928		ENSHGLG00000030522	ENSHGLG00000030522	7.19072e-06	-1.34502	4.14323		GO_NEGATIVE_REGULATION_OF_SIGNALING_RECEPTOR_ACTIVITY	GO_NEGATIVE_REGULATION_OF_SIGNALING_RECEPTOR_ACTIVITY		27	-0.582489	-1.28707	0.15011	0.57642	1	1445	tags=19%, list=9%, signal=20%		GO_MICROTUBULE_BASED_MOVEMENT	GO_MICROTUBULE_BASED_MOVEMENT		232	0.506945	1.35462	0.0451977	0.616872	1	2103	tags=24%, list=13%, signal=27%		GO_SULFUR_COMPOUND_BIOSYNTHETIC_PROCESS	GO_SULFUR_COMPOUND_BIOSYNTHETIC_PROCESS
ENSHGLG00000004731	RAPGEF4	0.0256078	1.55814	2.59163								ENSHGLG00000012859	FOXRED2	5.78527e-07	1.15183	7.23768		ENSHGLG00000004145	TENM4	7.42422e-06	-1.0688	4.12935		GO_ACTIVATION_OF_INNATE_IMMUNE_RESPONSE	GO_ACTIVATION_OF_INNATE_IMMUNE_RESPONSE		76	-0.493315	-1.28615	0.118812	0.57733	1	3210	tags=36%, list=20%, signal=44%		GO_B_CELL_PROLIFERATION	GO_B_CELL_PROLIFERATION		35	0.627655	1.35304	0.115315	0.620576	1	1467	tags=26%, list=9%, signal=28%		GO_REGULATION_OF_B_CELL_PROLIFERATION	GO_REGULATION_OF_B_CELL_PROLIFERATION
ENSHGLG00000010151	CCKAR	0.02591	-2.24446	0.586533								ENSHGLG00000009793	MYO3B	6.95802e-07	-2.95387	5.15751		ENSHGLG00000018695	RAP1GAP	7.42422e-06	-1.46279	4.12935		GO_VENTRICULAR_CARDIAC_MUSCLE_TISSUE_DEVELOPMENT	GO_VENTRICULAR_CARDIAC_MUSCLE_TISSUE_DEVELOPMENT		37	-0.544631	-1.28512	0.156909	0.578478	1	1669	tags=16%, list=10%, signal=18%		GO_DETECTION_OF_MECHANICAL_STIMULUS_INVOLVED_IN_SENSORY_PERCEPTION	GO_DETECTION_OF_MECHANICAL_STIMULUS_INVOLVED_IN_SENSORY_PERCEPTION		20	0.672029	1.35273	0.158095	0.61965	1	1636	tags=35%, list=10%, signal=39%		GO_PIGMENTATION	GO_PIGMENTATION
ENSHGLG00000011698	CRTAC1	0.02591	-2.53422	0.586533								ENSHGLG00000001097	TMEM132E	7.14577e-07	-2.61971	5.14595		ENSHGLG00000012841	EMX2	7.68756e-06	-1.08207	4.11421		GO_NEGATIVE_REGULATION_OF_DEFENSE_RESPONSE_TO_VIRUS	GO_NEGATIVE_REGULATION_OF_DEFENSE_RESPONSE_TO_VIRUS		15	-0.649013	-1.28505	0.175105	0.57687	1	120	tags=7%, list=1%, signal=7%		GO_GENETIC_IMPRINTING	GO_GENETIC_IMPRINTING		16	0.725588	1.3527	0.137597	0.617855	1	995	tags=13%, list=6%, signal=13%		GO_POSITIVE_REGULATION_OF_DNA_REPAIR	GO_POSITIVE_REGULATION_OF_DNA_REPAIR
ENSHGLG00000001423	ENSHGLG00000001423	0.0259893	5.85776	2.58521								ENSHGLG00000001420	CTSC	7.32504e-07	1.12069	7.13519		ENSHGLG00000002089	PRRX1	7.93091e-06	-1.0476	4.10068		GO_NEGATIVE_REGULATION_OF_DNA_REPLICATION	GO_NEGATIVE_REGULATION_OF_DNA_REPLICATION		27	-0.572079	-1.2848	0.163717	0.575766	1	3101	tags=30%, list=19%, signal=37%		GO_NEGATIVE_REGULATION_OF_RESPONSE_TO_ENDOPLASMIC_RETICULUM_STRESS	GO_NEGATIVE_REGULATION_OF_RESPONSE_TO_ENDOPLASMIC_RETICULUM_STRESS		33	0.636392	1.35179	0.133962	0.61909	1	2398	tags=24%, list=15%, signal=28%		GO_CORTICAL_CYTOSKELETON_ORGANIZATION	GO_CORTICAL_CYTOSKELETON_ORGANIZATION
ENSHGLG00000007084	TEX15	0.0259893	3.16282	2.58521								ENSHGLG00000004175	ENSHGLG00000004175	7.5569e-07	-1.1492	5.12166		ENSHGLG00000015903	HIF3A	8.01671e-06	-1.19432	4.096		GO_REGULATION_OF_CHEMOTAXIS	GO_REGULATION_OF_CHEMOTAXIS		138	-0.441908	-1.28449	0.0705128	0.574886	1	677	tags=10%, list=4%, signal=11%		GO_POSITIVE_REGULATION_OF_LIPASE_ACTIVITY	GO_POSITIVE_REGULATION_OF_LIPASE_ACTIVITY		46	0.608642	1.35106	0.122124	0.619623	1	1076	tags=13%, list=7%, signal=14%		GO_REGULATION_OF_LYMPHOCYTE_MEDIATED_IMMUNITY	GO_REGULATION_OF_LYMPHOCYTE_MEDIATED_IMMUNITY
ENSHGLG00000014945	ENSHGLG00000014945	0.026393	-1.14363	0.578511								ENSHGLG00000003964	PIP4K2A	7.56524e-07	1.48714	7.12118		ENSHGLG00000015552	ENSHGLG00000015552	8.09091e-06	-1.22445	4.092		GO_ESTABLISHMENT_OF_PROTEIN_LOCALIZATION_TO_MEMBRANE	GO_ESTABLISHMENT_OF_PROTEIN_LOCALIZATION_TO_MEMBRANE		178	-0.442292	-1.28374	0.05919	0.575134	1	3528	tags=34%, list=22%, signal=44%		GO_REGULATION_OF_NEURON_PROJECTION_REGENERATION	GO_REGULATION_OF_NEURON_PROJECTION_REGENERATION		26	0.661903	1.35035	0.141577	0.620223	1	1227	tags=15%, list=8%, signal=17%		GO_DETECTION_OF_STIMULUS_INVOLVED_IN_SENSORY_PERCEPTION	GO_DETECTION_OF_STIMULUS_INVOLVED_IN_SENSORY_PERCEPTION
ENSHGLG00000012076	RUNX3	0.0264824	2.06596	2.57704								ENSHGLG00000007031	ENSHGLG00000007031	7.56524e-07	1.43814	7.12118		ENSHGLG00000006517	TGFB3	8.31885e-06	-1.09505	4.07994		GO_RESPONSE_TO_STARVATION	GO_RESPONSE_TO_STARVATION		138	-0.445008	-1.28269	0.0746269	0.576457	1	3333	tags=31%, list=21%, signal=39%		GO_BONE_CELL_DEVELOPMENT	GO_BONE_CELL_DEVELOPMENT		22	0.684718	1.35022	0.121818	0.618772	1	1413	tags=27%, list=9%, signal=30%		GO_ICOSANOID_METABOLIC_PROCESS	GO_ICOSANOID_METABOLIC_PROCESS
ENSHGLG00000011357	ENSHGLG00000011357	0.0267999	-3.69018	0.571868								ENSHGLG00000007897	ARHGAP33	7.56524e-07	-1.80702	5.12118		ENSHGLG00000003124	ST3GAL4	8.41569e-06	1.07184	6.07491		GO_MRNA_MODIFICATION	GO_MRNA_MODIFICATION		19	-0.609994	-1.28205	0.200418	0.576614	1	4372	tags=53%, list=27%, signal=72%		GO_NEGATIVE_REGULATION_OF_T_CELL_PROLIFERATION	GO_NEGATIVE_REGULATION_OF_T_CELL_PROLIFERATION		26	0.65171	1.34926	0.13628	0.620112	1	1467	tags=27%, list=9%, signal=30%		GO_REGULATION_OF_FATTY_ACID_METABOLIC_PROCESS	GO_REGULATION_OF_FATTY_ACID_METABOLIC_PROCESS
ENSHGLG00000004922	KLK11	0.0269688	3.61523	2.56914								ENSHGLG00000019355	ENSHGLG00000019355	7.57808e-07	-1.08767	5.12044		ENSHGLG00000003402	CYB5A	8.53075e-06	1.00666	6.06901		GO_POSITIVE_REGULATION_OF_LONG_TERM_SYNAPTIC_POTENTIATION	GO_POSITIVE_REGULATION_OF_LONG_TERM_SYNAPTIC_POTENTIATION		17	-0.618262	-1.28123	0.186192	0.577314	1	2380	tags=29%, list=15%, signal=35%		GO_POSITIVE_REGULATION_OF_LIPID_KINASE_ACTIVITY	GO_POSITIVE_REGULATION_OF_LIPID_KINASE_ACTIVITY		26	0.662587	1.3488	0.150659	0.619822	1	2378	tags=38%, list=15%, signal=45%		GO_MITOTIC_SISTER_CHROMATID_SEGREGATION	GO_MITOTIC_SISTER_CHROMATID_SEGREGATION
ENSHGLG00000005646	TNNC1	0.0269688	3.23541	2.56914								ENSHGLG00000003784	PRIMPOL	7.86439e-07	-1.27705	5.10433		ENSHGLG00000011860	RBP1	8.53075e-06	1.06823	6.06901		GO_DICARBOXYLIC_ACID_TRANSPORT	GO_DICARBOXYLIC_ACID_TRANSPORT		70	-0.508258	-1.28054	0.117359	0.577487	1	1430	tags=14%, list=9%, signal=16%		GO_POSITIVE_REGULATION_OF_STEM_CELL_DIFFERENTIATION	GO_POSITIVE_REGULATION_OF_STEM_CELL_DIFFERENTIATION		16	0.69266	1.3485	0.149901	0.619017	1	1224	tags=31%, list=8%, signal=34%		GO_PEPTIDYL_THREONINE_MODIFICATION	GO_PEPTIDYL_THREONINE_MODIFICATION
ENSHGLG00000006675	RNF144B	0.0269688	3.39548	2.56914								ENSHGLG00000027633	ENSHGLG00000027633	8.20659e-07	-2.18352	5.08584		ENSHGLG00000013177	PLA2G16	8.92586e-06	1.07138	6.04935		GO_CELL_CHEMOTAXIS	GO_CELL_CHEMOTAXIS		149	-0.448289	-1.28051	0.0911681	0.575832	1	677	tags=7%, list=4%, signal=7%		GO_POSITIVE_REGULATION_OF_CELL_SUBSTRATE_JUNCTION_ORGANIZATION	GO_POSITIVE_REGULATION_OF_CELL_SUBSTRATE_JUNCTION_ORGANIZATION		18	0.695936	1.34842	0.159615	0.617388	1	1442	tags=28%, list=9%, signal=31%		GO_MUSCLE_CELL_MIGRATION	GO_MUSCLE_CELL_MIGRATION
ENSHGLG00000016488	SLC39A4	0.0269688	-2.98954	0.569138								ENSHGLG00000018908	STRADA	8.21477e-07	-1.27584	5.0854		ENSHGLG00000005352	ENSHGLG00000005352	8.94746e-06	-3.26558	4.0483		GO_TELOMERE_MAINTENANCE_VIA_SEMI_CONSERVATIVE_REPLICATION	GO_TELOMERE_MAINTENANCE_VIA_SEMI_CONSERVATIVE_REPLICATION		20	-0.603476	-1.28047	0.161088	0.57421	1	2843	tags=35%, list=18%, signal=43%		GO_NEGATIVE_REGULATION_OF_STRIATED_MUSCLE_CELL_DIFFERENTIATION	GO_NEGATIVE_REGULATION_OF_STRIATED_MUSCLE_CELL_DIFFERENTIATION		22	0.663378	1.34796	0.147874	0.617067	1	2643	tags=32%, list=17%, signal=38%		GO_PEPTIDE_CATABOLIC_PROCESS	GO_PEPTIDE_CATABOLIC_PROCESS
ENSHGLG00000018307	MAPK15	0.0269688	3.06947	2.56914								ENSHGLG00000001853	PIK3R3	9.49234e-07	-1.15809	5.02263		ENSHGLG00000006017	NEURL1B	9.19079e-06	-1.10247	4.03665		GO_MRNA_METHYLATION	GO_MRNA_METHYLATION		15	-0.626512	-1.27923	0.192015	0.575872	1	4372	tags=53%, list=27%, signal=73%		GO_SYNAPTIC_VESICLE_TRANSPORT	GO_SYNAPTIC_VESICLE_TRANSPORT		31	0.636126	1.34675	0.134715	0.619159	1	1022	tags=13%, list=6%, signal=14%		GO_MITOCHONDRIAL_TRANSLATION	GO_MITOCHONDRIAL_TRANSLATION
ENSHGLG00000026940	ENSHGLG00000026940	0.0269688	-1.83734	0.569138								ENSHGLG00000019014	YTHDC2	9.59149e-07	-1.1908	5.01811		ENSHGLG00000001501	MGAT4C	9.3649e-06	-2.43341	4.0285		GO_REGULATION_OF_ORGAN_GROWTH	GO_REGULATION_OF_ORGAN_GROWTH		60	-0.497032	-1.27758	0.134615	0.578642	1	767	tags=7%, list=5%, signal=7%		GO_NOSE_DEVELOPMENT	GO_NOSE_DEVELOPMENT		15	0.707401	1.34672	0.161736	0.61742	1	1062	tags=33%, list=7%, signal=36%		GO_CELLULAR_METABOLIC_COMPOUND_SALVAGE	GO_CELLULAR_METABOLIC_COMPOUND_SALVAGE
ENSHGLG00000016518	ENSHGLG00000016518	0.0277435	-1.28812	0.556838								ENSHGLG00000003163	PRR19	9.93911e-07	-2.09883	5.00265		ENSHGLG00000015204	SLC31A1	9.47253e-06	1.11539	6.02353		GO_MONOCARBOXYLIC_ACID_TRANSPORT	GO_MONOCARBOXYLIC_ACID_TRANSPORT		98	-0.474801	-1.27338	0.111399	0.589001	1	649	tags=10%, list=4%, signal=11%		GO_SKELETAL_MUSCLE_CONTRACTION	GO_SKELETAL_MUSCLE_CONTRACTION		30	0.637283	1.34645	0.138739	0.616573	1	1159	tags=23%, list=7%, signal=25%		GO_PURINE_NUCLEOSIDE_MONOPHOSPHATE_METABOLIC_PROCESS	GO_PURINE_NUCLEOSIDE_MONOPHOSPHATE_METABOLIC_PROCESS
ENSHGLG00000014617	HTRA3	0.0280169	2.63238	2.55258								ENSHGLG00000007957	ENSHGLG00000007957	1.03069e-06	-4.13812	4.98687		ENSHGLG00000004620	NAV2	9.63088e-06	-1.07771	4.01633		GO_GPI_ANCHOR_METABOLIC_PROCESS	GO_GPI_ANCHOR_METABOLIC_PROCESS		23	-0.59849	-1.27311	0.173077	0.588011	1	450	tags=9%, list=3%, signal=9%		GO_NEGATIVE_REGULATION_OF_GENE_SILENCING	GO_NEGATIVE_REGULATION_OF_GENE_SILENCING		16	0.703499	1.34618	0.157699	0.615563	1	1377	tags=25%, list=9%, signal=27%		GO_STRESS_FIBER_ASSEMBLY	GO_STRESS_FIBER_ASSEMBLY
ENSHGLG00000014826	SLC27A6	0.0280169	2.37096	2.55258								ENSHGLG00000001854	SENP6	1.08891e-06	-1.09241	4.96301		ENSHGLG00000007327	HS6ST2	1.0167e-05	1.57687	5.99281		GO_POSITIVE_REGULATION_OF_INNATE_IMMUNE_RESPONSE	GO_POSITIVE_REGULATION_OF_INNATE_IMMUNE_RESPONSE		100	-0.464885	-1.27271	0.0899183	0.587351	1	2406	tags=27%, list=15%, signal=32%		GO_DETECTION_OF_STIMULUS_INVOLVED_IN_SENSORY_PERCEPTION_OF_PAIN	GO_DETECTION_OF_STIMULUS_INVOLVED_IN_SENSORY_PERCEPTION_OF_PAIN		17	0.693522	1.34476	0.141544	0.618436	1	1636	tags=29%, list=10%, signal=33%		GO_MITOCHONDRIAL_GENE_EXPRESSION	GO_MITOCHONDRIAL_GENE_EXPRESSION
ENSHGLG00000015416	ENSHGLG00000015416	0.0280169	1.36046	2.55258								ENSHGLG00000018612	IGFBP3	1.09088e-06	1.34035	6.96222		ENSHGLG00000002962	CAV2	1.02489e-05	1.6391	5.98932		GO_POSITIVE_REGULATION_OF_SECRETION	GO_POSITIVE_REGULATION_OF_SECRETION		201	-0.429452	-1.27259	0.056962	0.586013	1	919	tags=8%, list=6%, signal=8%		GO_POSITIVE_REGULATION_OF_PROTEIN_TYROSINE_KINASE_ACTIVITY	GO_POSITIVE_REGULATION_OF_PROTEIN_TYROSINE_KINASE_ACTIVITY		34	0.631805	1.34454	0.129663	0.617279	1	2022	tags=26%, list=13%, signal=30%		GO_HEMATOPOIETIC_STEM_CELL_DIFFERENTIATION	GO_HEMATOPOIETIC_STEM_CELL_DIFFERENTIATION
ENSHGLG00000013238	GEMIN4	0.028258	-0.951307	0.548858								ENSHGLG00000006082	HAT1	1.10253e-06	-1.35634	4.95761		ENSHGLG00000018435	MFAP4	1.02848e-05	-1.49382	3.9878		GO_ORGANIC_ACID_CATABOLIC_PROCESS	GO_ORGANIC_ACID_CATABOLIC_PROCESS		196	-0.426638	-1.27257	0.0679012	0.58433	1	1831	tags=17%, list=11%, signal=19%		GO_EXTRACELLULAR_MATRIX_ASSEMBLY	GO_EXTRACELLULAR_MATRIX_ASSEMBLY		33	0.63526	1.34353	0.117002	0.618997	1	1172	tags=18%, list=7%, signal=20%		GO_NEGATIVE_REGULATION_OF_LIPID_LOCALIZATION	GO_NEGATIVE_REGULATION_OF_LIPID_LOCALIZATION
ENSHGLG00000015567	PNPLA1	0.028258	4.87834	2.54886								ENSHGLG00000013817	CPZ	1.1307e-06	1.56377	6.94665		ENSHGLG00000000913	PDGFD	1.02901e-05	-1.20074	3.98758		GO_REGULATION_OF_FATTY_ACID_TRANSPORT	GO_REGULATION_OF_FATTY_ACID_TRANSPORT		15	-0.63362	-1.27203	0.198364	0.584187	1	269	tags=13%, list=2%, signal=14%		GO_HEART_DEVELOPMENT	GO_HEART_DEVELOPMENT		377	0.476765	1.34338	0.0214376	0.617726	1	1413	tags=17%, list=9%, signal=18%		GO_FATTY_ACID_BIOSYNTHETIC_PROCESS	GO_FATTY_ACID_BIOSYNTHETIC_PROCESS
ENSHGLG00000003778	DKK1	0.0287433	5.35775	2.54146								ENSHGLG00000004556	GPAT2	1.19475e-06	-1.861	4.92272		ENSHGLG00000002087	CYP17A1	1.09005e-05	5.03514	5.96255		GO_NEGATIVE_REGULATION_OF_PROTEASOMAL_PROTEIN_CATABOLIC_PROCESS	GO_NEGATIVE_REGULATION_OF_PROTEASOMAL_PROTEIN_CATABOLIC_PROCESS		35	-0.547941	-1.272	0.170163	0.582556	1	2225	tags=23%, list=14%, signal=27%		GO_REGULATION_OF_NEUROTRANSMITTER_LEVELS	GO_REGULATION_OF_NEUROTRANSMITTER_LEVELS		151	0.519526	1.34244	0.0629685	0.619109	1	2487	tags=27%, list=16%, signal=32%		GO_LIPID_HOMEOSTASIS	GO_LIPID_HOMEOSTASIS
ENSHGLG00000016899	FAM83H	0.0287433	3.39455	2.54146								ENSHGLG00000015073	ATG2B	1.24308e-06	-1.08883	4.9055		ENSHGLG00000015210	ATP1A2	1.09437e-05	1.95866	5.96083		GO_HEART_GROWTH	GO_HEART_GROWTH		54	-0.50946	-1.27065	0.150485	0.584479	1	1586	tags=13%, list=10%, signal=14%		GO_REGULATION_OF_CELL_JUNCTION_ASSEMBLY	GO_REGULATION_OF_CELL_JUNCTION_ASSEMBLY		142	0.529134	1.34217	0.0746951	0.618189	1	1789	tags=20%, list=11%, signal=22%		GO_NEGATIVE_REGULATION_OF_INTERFERON_GAMMA_PRODUCTION	GO_NEGATIVE_REGULATION_OF_INTERFERON_GAMMA_PRODUCTION
ENSHGLG00000001390	ENSHGLG00000001390	0.0287753	-1.42492	0.540981								ENSHGLG00000011701	WEE2	1.25294e-06	2.49763	6.90207		ENSHGLG00000000830	CACNG5	1.11399e-05	4.02295	5.95312		GO_MATURATION_OF_SSU_RRNA_FROM_TRICISTRONIC_RRNA_TRANSCRIPT_SSU_RRNA_5_8S_RRNA_LSU_RRNA	GO_MATURATION_OF_SSU_RRNA_FROM_TRICISTRONIC_RRNA_TRANSCRIPT_SSU_RRNA_5_8S_RRNA_LSU_RRNA		25	-0.591104	-1.26813	0.163355	0.590023	1	3336	tags=32%, list=21%, signal=40%		GO_CRANIAL_NERVE_DEVELOPMENT	GO_CRANIAL_NERVE_DEVELOPMENT		35	0.617047	1.34215	0.131673	0.616439	1	1643	tags=31%, list=10%, signal=35%		GO_REGULATION_OF_CHOLESTEROL_METABOLIC_PROCESS	GO_REGULATION_OF_CHOLESTEROL_METABOLIC_PROCESS
ENSHGLG00000002051	BMP5	0.0287753	-1.79369	0.540981								ENSHGLG00000003581	ENSHGLG00000003581	1.27086e-06	-1.12665	4.8959		ENSHGLG00000009921	LAMA1	1.11435e-05	1.19399	5.95298		GO_RESPONSE_TO_DEXAMETHASONE	GO_RESPONSE_TO_DEXAMETHASONE		26	-0.575568	-1.26722	0.158371	0.590998	1	112	tags=12%, list=1%, signal=12%		GO_DORSAL_VENTRAL_PATTERN_FORMATION	GO_DORSAL_VENTRAL_PATTERN_FORMATION		56	0.597625	1.34167	0.0960549	0.616123	1	1281	tags=25%, list=8%, signal=27%		GO_SMOOTH_MUSCLE_CELL_MIGRATION	GO_SMOOTH_MUSCLE_CELL_MIGRATION
ENSHGLG00000002894	KIF5C	0.0287753	-2.16698	0.540981								ENSHGLG00000012134	CPA3	1.28736e-06	3.19308	6.8903		ENSHGLG00000021118	APLNR	1.15473e-05	-1.82625	3.93752		GO_TERMINATION_OF_RNA_POLYMERASE_I_TRANSCRIPTION	GO_TERMINATION_OF_RNA_POLYMERASE_I_TRANSCRIPTION		23	-0.581574	-1.2638	0.185841	0.599242	1	2061	tags=30%, list=13%, signal=35%		GO_NEGATIVE_REGULATION_OF_ENDOCYTOSIS	GO_NEGATIVE_REGULATION_OF_ENDOCYTOSIS		32	0.629276	1.34141	0.131481	0.615255	1	1619	tags=22%, list=10%, signal=24%		GO_OLIGOSACCHARIDE_METABOLIC_PROCESS	GO_OLIGOSACCHARIDE_METABOLIC_PROCESS
ENSHGLG00000007852	ASB2	0.0287753	3.44745	2.54098								ENSHGLG00000014908	ENSHGLG00000014908	1.35797e-06	-2.01025	4.86711		ENSHGLG00000000282	LDLRAD1	1.16982e-05	1.88689	5.93188		GO_DNA_DAMAGE_RESPONSE_DETECTION_OF_DNA_DAMAGE	GO_DNA_DAMAGE_RESPONSE_DETECTION_OF_DNA_DAMAGE		26	-0.582296	-1.26317	0.189474	0.599278	1	3705	tags=42%, list=23%, signal=55%		GO_PROTEIN_LOCALIZATION_TO_ENDOSOME	GO_PROTEIN_LOCALIZATION_TO_ENDOSOME		17	0.690455	1.34121	0.142292	0.614187	1	2056	tags=24%, list=13%, signal=27%		GO_POSITIVE_REGULATION_OF_DNA_METABOLIC_PROCESS	GO_POSITIVE_REGULATION_OF_DNA_METABOLIC_PROCESS
ENSHGLG00000007013	ALDH7A1	0.0287871	-1.9553	0.540802								ENSHGLG00000004209	PRPH	1.42211e-06	-2.09651	4.84707		ENSHGLG00000008651	TRPS1	1.19993e-05	-1.06863	3.92084		GO_POSITIVE_REGULATION_OF_EPITHELIAL_TO_MESENCHYMAL_TRANSITION	GO_POSITIVE_REGULATION_OF_EPITHELIAL_TO_MESENCHYMAL_TRANSITION		37	-0.545264	-1.26232	0.158879	0.600055	1	1244	tags=14%, list=8%, signal=15%		GO_POSITIVE_REGULATION_OF_PEPTIDYL_TYROSINE_PHOSPHORYLATION	GO_POSITIVE_REGULATION_OF_PEPTIDYL_TYROSINE_PHOSPHORYLATION		107	0.539144	1.3401	0.0704441	0.616172	1	2022	tags=28%, list=13%, signal=32%		GO_ERYTHROCYTE_HOMEOSTASIS	GO_ERYTHROCYTE_HOMEOSTASIS
ENSHGLG00000028383	ENSHGLG00000028383	0.0288613	1.58426	2.53968								ENSHGLG00000016544	ENSHGLG00000016544	1.42823e-06	1.39303	6.8452		ENSHGLG00000007813	EPHB4	1.20372e-05	-0.92714	3.91947		GO_RIBONUCLEOPROTEIN_COMPLEX_SUBUNIT_ORGANIZATION	GO_RIBONUCLEOPROTEIN_COMPLEX_SUBUNIT_ORGANIZATION		108	-0.452061	-1.26131	0.109756	0.601127	1	3251	tags=26%, list=20%, signal=32%		GO_CHOLESTEROL_EFFLUX	GO_CHOLESTEROL_EFFLUX		35	0.631132	1.33982	0.133768	0.61533	1	1688	tags=23%, list=11%, signal=26%		GO_FATTY_ACID_DERIVATIVE_METABOLIC_PROCESS	GO_FATTY_ACID_DERIVATIVE_METABOLIC_PROCESS
ENSHGLG00000018882	ADGRG4	0.0291198	2.87774	2.53581								ENSHGLG00000019361	EAF2	1.44178e-06	-2.06132	4.8411		ENSHGLG00000003422	LPCAT1	1.23647e-05	-0.991265	3.90782		GO_QUINONE_METABOLIC_PROCESS	GO_QUINONE_METABOLIC_PROCESS		21	-0.588088	-1.261	0.186957	0.600345	1	1089	tags=19%, list=7%, signal=20%		GO_HEART_MORPHOGENESIS	GO_HEART_MORPHOGENESIS		167	0.511821	1.33826	0.0609579	0.618893	1	1332	tags=16%, list=8%, signal=17%		GO_B_CELL_PROLIFERATION	GO_B_CELL_PROLIFERATION
ENSHGLG00000005607	ENSHGLG00000005607	0.0293221	2.40378	2.5328								ENSHGLG00000017177	ENSHGLG00000017177	1.46593e-06	-2.56593	4.83389		ENSHGLG00000016579	ENSHGLG00000016579	1.25089e-05	-0.78925	3.90278		GO_ANION_TRANSMEMBRANE_TRANSPORT	GO_ANION_TRANSMEMBRANE_TRANSPORT		190	-0.434135	-1.2605	0.101351	0.60002	1	891	tags=11%, list=6%, signal=11%		GO_MUSCLE_SYSTEM_PROCESS	GO_MUSCLE_SYSTEM_PROCESS		288	0.48585	1.33815	0.0319889	0.617483	1	1715	tags=17%, list=11%, signal=19%		GO_CEREBELLAR_CORTEX_MORPHOGENESIS	GO_CEREBELLAR_CORTEX_MORPHOGENESIS
ENSHGLG00000003647	Fth1	0.0294803	-1.32172	0.530468								ENSHGLG00000005648	ENSHGLG00000005648	1.50088e-06	-1.60772	4.82365		ENSHGLG00000001323	IL13RA1	1.25568e-05	1.29926	5.90112		GO_MITOTIC_G2_DNA_DAMAGE_CHECKPOINT	GO_MITOTIC_G2_DNA_DAMAGE_CHECKPOINT		18	-0.614751	-1.25993	0.187629	0.600043	1	2586	tags=39%, list=16%, signal=46%		GO_REGULATION_OF_CELL_MATRIX_ADHESION	GO_REGULATION_OF_CELL_MATRIX_ADHESION		91	0.550361	1.33788	0.1056	0.616534	1	1686	tags=23%, list=11%, signal=26%		GO_RESPONSE_TO_OXYGEN_LEVELS	GO_RESPONSE_TO_OXYGEN_LEVELS
ENSHGLG00000005570	SPO11	0.0294803	3.91117	2.53047								ENSHGLG00000002704	CRYBG1	1.54923e-06	-1.21666	4.80989		ENSHGLG00000005582	HOXA10	1.31269e-05	-1.73771	3.88184		GO_DNA_INTEGRITY_CHECKPOINT	GO_DNA_INTEGRITY_CHECKPOINT		121	-0.455734	-1.25954	0.0916905	0.599421	1	2225	tags=21%, list=14%, signal=25%		GO_NEPHRON_MORPHOGENESIS	GO_NEPHRON_MORPHOGENESIS		55	0.595541	1.33773	0.111667	0.615254	1	1223	tags=16%, list=8%, signal=18%		GO_CELLULAR_RESPONSE_TO_OXYGEN_LEVELS	GO_CELLULAR_RESPONSE_TO_OXYGEN_LEVELS
ENSHGLG00000031005	ENSHGLG00000031005	0.0294803	2.50281	2.53047								ENSHGLG00000005287	ENSHGLG00000005287	1.55202e-06	-1.20016	4.8091		ENSHGLG00000007204	CIDEA	1.32167e-05	1.63026	5.87888		GO_RESPONSE_TO_CADMIUM_ION	GO_RESPONSE_TO_CADMIUM_ION		33	-0.548106	-1.25864	0.169412	0.600453	1	897	tags=21%, list=6%, signal=22%		GO_NEUROTRANSMITTER_TRANSPORT	GO_NEUROTRANSMITTER_TRANSPORT		146	0.523017	1.33648	0.0674319	0.617614	1	2815	tags=32%, list=18%, signal=39%		GO_MATURATION_OF_SSU_RRNA	GO_MATURATION_OF_SSU_RRNA
ENSHGLG00000017191	LEPR	0.0297272	1.98269	2.52685								ENSHGLG00000007105	TOMM34	1.58963e-06	-1.39404	4.7987		ENSHGLG00000014958	ABCC9	1.45819e-05	-1.13359	3.83619		GO_ANIMAL_ORGAN_REGENERATION	GO_ANIMAL_ORGAN_REGENERATION		47	-0.528494	-1.25823	0.145278	0.600002	1	805	tags=13%, list=5%, signal=13%		GO_REGULATION_OF_ODONTOGENESIS	GO_REGULATION_OF_ODONTOGENESIS		17	0.69298	1.33638	0.151803	0.61626	1	2468	tags=41%, list=15%, signal=49%		GO_MONOVALENT_INORGANIC_ANION_HOMEOSTASIS	GO_MONOVALENT_INORGANIC_ANION_HOMEOSTASIS
ENSHGLG00000006635	DPF3	0.0302293	-2.03442	0.519571								ENSHGLG00000020589	ENSHGLG00000020589	1.5939e-06	-1.51239	4.79754		ENSHGLG00000002707	CDC14A	1.50255e-05	1.59746	5.82317		GO_LONG_CHAIN_FATTY_ACID_METABOLIC_PROCESS	GO_LONG_CHAIN_FATTY_ACID_METABOLIC_PROCESS		57	-0.496803	-1.25737	0.163855	0.600835	1	1671	tags=25%, list=10%, signal=27%		GO_REGULATION_OF_DIGESTIVE_SYSTEM_PROCESS	GO_REGULATION_OF_DIGESTIVE_SYSTEM_PROCESS		20	0.683729	1.33537	0.145068	0.61789	1	1619	tags=30%, list=10%, signal=33%		GO_NEGATIVE_REGULATION_OF_LEUKOCYTE_PROLIFERATION	GO_NEGATIVE_REGULATION_OF_LEUKOCYTE_PROLIFERATION
ENSHGLG00000006977	DUSP16	0.0304146	1.44668	2.51692								ENSHGLG00000010245	TDP1	1.64929e-06	1.14325	6.7827		ENSHGLG00000009729	ENSHGLG00000009729	1.50255e-05	-1.09521	3.82317		GO_MONOSACCHARIDE_METABOLIC_PROCESS	GO_MONOSACCHARIDE_METABOLIC_PROCESS		183	-0.431368	-1.25733	0.096463	0.599265	1	1988	tags=17%, list=12%, signal=19%		GO_REGULATION_OF_CD4_POSITIVE_ALPHA_BETA_T_CELL_ACTIVATION	GO_REGULATION_OF_CD4_POSITIVE_ALPHA_BETA_T_CELL_ACTIVATION		33	0.631718	1.33384	0.14717	0.621278	1	1208	tags=15%, list=8%, signal=16%		GO_MONOCARBOXYLIC_ACID_BIOSYNTHETIC_PROCESS	GO_MONOCARBOXYLIC_ACID_BIOSYNTHETIC_PROCESS
ENSHGLG00000013155	ENSHGLG00000013155	0.030862	-2.68112	0.510575								ENSHGLG00000015977	VRTN	1.68379e-06	2.03409	6.77371		ENSHGLG00000003520	PXDN	1.53798e-05	-0.737924	3.81305		GO_REGULATION_OF_OXIDATIVE_STRESS_INDUCED_INTRINSIC_APOPTOTIC_SIGNALING_PATHWAY	GO_REGULATION_OF_OXIDATIVE_STRESS_INDUCED_INTRINSIC_APOPTOTIC_SIGNALING_PATHWAY		19	-0.606027	-1.2565	0.212389	0.600063	1	1136	tags=21%, list=7%, signal=23%		GO_DECIDUALIZATION	GO_DECIDUALIZATION		15	0.706001	1.33377	0.167984	0.619719	1	1511	tags=33%, list=9%, signal=37%		GO_INNER_EAR_MORPHOGENESIS	GO_INNER_EAR_MORPHOGENESIS
ENSHGLG00000017966	ART5	0.030862	5.87438	2.51058								ENSHGLG00000020818	ENSHGLG00000020818	1.72334e-06	-1.79387	4.76363		ENSHGLG00000012256	RAB15	1.57632e-05	-0.976082	3.80236		GO_CYTOCHROME_COMPLEX_ASSEMBLY	GO_CYTOCHROME_COMPLEX_ASSEMBLY		27	-0.570385	-1.25642	0.181435	0.59858	1	5161	tags=59%, list=32%, signal=87%		GO_POSITIVE_REGULATION_OF_CELL_GROWTH	GO_POSITIVE_REGULATION_OF_CELL_GROWTH		111	0.53339	1.33124	0.0944882	0.626478	1	1870	tags=24%, list=12%, signal=27%		GO_EAR_MORPHOGENESIS	GO_EAR_MORPHOGENESIS
ENSHGLG00000029955	ENSHGLG00000029955	0.030862	2.82249	2.51058								ENSHGLG00000010102	FBXO41	1.84331e-06	-1.69266	4.7344		ENSHGLG00000009281	SLC38A4	1.58935e-05	2.15327	5.79878		GO_RRNA_CATABOLIC_PROCESS	GO_RRNA_CATABOLIC_PROCESS		15	-0.609533	-1.25638	0.209644	0.597055	1	2717	tags=27%, list=17%, signal=32%		GO_MUSCLE_CELL_DIFFERENTIATION	GO_MUSCLE_CELL_DIFFERENTIATION		232	0.493357	1.33047	0.0449438	0.627525	1	1841	tags=22%, list=12%, signal=24%		GO_CARDIAC_MUSCLE_TISSUE_MORPHOGENESIS	GO_CARDIAC_MUSCLE_TISSUE_MORPHOGENESIS
ENSHGLG00000004468	ENSHGLG00000004468	0.0310247	-1.29042	0.508292								ENSHGLG00000007202	HOOK1	1.87314e-06	-1.25171	4.72743		ENSHGLG00000011834	MRGPRF	1.64447e-05	-1.36799	3.78397		GO_NUCLEOTIDE_EXCISION_REPAIR_DNA_INCISION	GO_NUCLEOTIDE_EXCISION_REPAIR_DNA_INCISION		25	-0.577491	-1.25613	0.183036	0.596049	1	1741	tags=24%, list=11%, signal=27%		GO_REGULATION_OF_ALPHA_BETA_T_CELL_DIFFERENTIATION	GO_REGULATION_OF_ALPHA_BETA_T_CELL_DIFFERENTIATION		36	0.617198	1.33025	0.159926	0.626507	1	2256	tags=22%, list=14%, signal=26%		GO_EMBRYONIC_DIGIT_MORPHOGENESIS	GO_EMBRYONIC_DIGIT_MORPHOGENESIS
ENSHGLG00000008044	STARD10	0.0310247	2.5588	2.50829								ENSHGLG00000010427	ABCA13	1.89949e-06	-2.03698	4.72136		ENSHGLG00000015267	LHFPL3	1.65022e-05	-1.83304	3.78246		GO_SPINDLE_ASSEMBLY	GO_SPINDLE_ASSEMBLY		70	-0.486402	-1.25526	0.130864	0.596903	1	1618	tags=21%, list=10%, signal=24%		GO_NEUROMUSCULAR_PROCESS	GO_NEUROMUSCULAR_PROCESS		73	0.56698	1.32982	0.108553	0.626258	1	2896	tags=30%, list=18%, signal=37%		GO_VENTRICULAR_CARDIAC_MUSCLE_TISSUE_DEVELOPMENT	GO_VENTRICULAR_CARDIAC_MUSCLE_TISSUE_DEVELOPMENT
ENSHGLG00000000533	FAM160A1	0.0310318	2.35805	2.50819								ENSHGLG00000007932	ENSHGLG00000007932	2.11624e-06	-1.15501	4.67444		ENSHGLG00000005828	CHI3L1	1.70733e-05	3.97405	5.76768		GO_NCRNA_EXPORT_FROM_NUCLEUS	GO_NCRNA_EXPORT_FROM_NUCLEUS		24	-0.582442	-1.25479	0.184322	0.596501	1	3432	tags=42%, list=22%, signal=53%		GO_GASTRULATION	GO_GASTRULATION		115	0.540442	1.32867	0.0914826	0.628309	1	1690	tags=21%, list=11%, signal=23%		GO_RESPONSE_TO_TUMOR_NECROSIS_FACTOR	GO_RESPONSE_TO_TUMOR_NECROSIS_FACTOR
ENSHGLG00000007067	DCST2	0.0310318	4.00944	2.50819								ENSHGLG00000003307	CCNO	2.13101e-06	1.95429	6.67141		ENSHGLG00000018697	GSTP1	1.71683e-05	0.85749	5.76527		GO_RRNA_TRANSCRIPTION	GO_RRNA_TRANSCRIPTION		22	-0.587354	-1.25408	0.207983	0.596989	1	3101	tags=45%, list=19%, signal=56%		GO_SEQUESTERING_OF_CALCIUM_ION	GO_SEQUESTERING_OF_CALCIUM_ION		77	0.55236	1.32808	0.100977	0.628521	1	853	tags=10%, list=5%, signal=11%		GO_SYNAPTONEMAL_COMPLEX_ORGANIZATION	GO_SYNAPTONEMAL_COMPLEX_ORGANIZATION
ENSHGLG00000012795	RFTN1	0.0310318	-1.20683	0.508193								ENSHGLG00000013821	PHACTR3	2.13101e-06	1.3547	6.67141		ENSHGLG00000001189	IQGAP2	1.751e-05	1.12805	5.75671		GO_REGULATION_OF_MEMBRANE_PERMEABILITY	GO_REGULATION_OF_MEMBRANE_PERMEABILITY		50	-0.50797	-1.25297	0.14059	0.598403	1	3211	tags=42%, list=20%, signal=52%		GO_REGULATION_OF_PROTEIN_SUMOYLATION	GO_REGULATION_OF_PROTEIN_SUMOYLATION		18	0.675197	1.32691	0.16763	0.630882	1	1633	tags=28%, list=10%, signal=31%		GO_REGULATION_OF_HEMATOPOIETIC_STEM_CELL_DIFFERENTIATION	GO_REGULATION_OF_HEMATOPOIETIC_STEM_CELL_DIFFERENTIATION
ENSHGLG00000004265	Sh3rf2	0.0311201	2.70235	2.50696								ENSHGLG00000018426	PBK	2.14667e-06	-1.12963	4.66824		ENSHGLG00000006971	N4BP2L1	1.751e-05	1.71583	5.75671		GO_PSEUDOURIDINE_SYNTHESIS	GO_PSEUDOURIDINE_SYNTHESIS		15	-0.606284	-1.25246	0.195378	0.59817	1	4006	tags=47%, list=25%, signal=62%		GO_POSITIVE_REGULATION_OF_CELL_SUBSTRATE_ADHESION	GO_POSITIVE_REGULATION_OF_CELL_SUBSTRATE_ADHESION		88	0.544861	1.3268	0.0958904	0.629557	1	1582	tags=22%, list=10%, signal=24%		GO_HYDROGEN_PEROXIDE_METABOLIC_PROCESS	GO_HYDROGEN_PEROXIDE_METABOLIC_PROCESS
ENSHGLG00000021009	RASSF10	0.0315068	2.49309	2.5016								ENSHGLG00000017343	HRH3	2.2371e-06	-2.07333	4.65031		ENSHGLG00000013329	STRA6	1.86636e-05	-1.36586	3.729		GO_RESPONSE_TO_INSULIN	GO_RESPONSE_TO_INSULIN		177	-0.431001	-1.25206	0.0918033	0.597744	1	953	tags=10%, list=6%, signal=11%		GO_PROSTATE_GLAND_MORPHOGENESIS	GO_PROSTATE_GLAND_MORPHOGENESIS		17	0.695455	1.32663	0.175758	0.62838	1	832	tags=24%, list=5%, signal=25%		GO_RIBOSOMAL_SMALL_SUBUNIT_BIOGENESIS	GO_RIBOSOMAL_SMALL_SUBUNIT_BIOGENESIS
ENSHGLG00000014156	NUPR1	0.0325138	3.96579	2.48793								ENSHGLG00000011809	ENSHGLG00000011809	2.26685e-06	2.25513	6.64458		ENSHGLG00000008636	JPH4	1.86737e-05	-2.54662	3.72877		GO_RNA_PHOSPHODIESTER_BOND_HYDROLYSIS	GO_RNA_PHOSPHODIESTER_BOND_HYDROLYSIS		101	-0.458367	-1.25133	0.134615	0.598175	1	3570	tags=35%, list=22%, signal=44%		GO_LIPID_STORAGE	GO_LIPID_STORAGE		54	0.578199	1.32652	0.140917	0.626989	1	1865	tags=17%, list=12%, signal=19%		GO_SULFUR_COMPOUND_CATABOLIC_PROCESS	GO_SULFUR_COMPOUND_CATABOLIC_PROCESS
ENSHGLG00000015760	ENSHGLG00000015760	0.0325742	2.69948	2.48713								ENSHGLG00000010361	ENSHGLG00000010361	2.27437e-06	-1.167	4.64314		ENSHGLG00000014751	ANKMY1	1.86737e-05	1.72148	5.72877		GO_G2_DNA_DAMAGE_CHECKPOINT	GO_G2_DNA_DAMAGE_CHECKPOINT		27	-0.566029	-1.25127	0.167677	0.59676	1	2586	tags=33%, list=16%, signal=40%		GO_CHROMATIN_ORGANIZATION	GO_CHROMATIN_ORGANIZATION		474	0.464132	1.32574	0.0163112	0.628057	1	2256	tags=17%, list=14%, signal=19%		GO_MUSCLE_ORGAN_MORPHOGENESIS	GO_MUSCLE_ORGAN_MORPHOGENESIS
ENSHGLG00000028422	ENSHGLG00000028422	0.0326786	2.50827	2.48574								ENSHGLG00000027522	ENSHGLG00000027522	2.27437e-06	-4.22781	4.64314		ENSHGLG00000000314	MAMLD1	1.9044e-05	1.43627	5.72024		GO_POSITIVE_REGULATION_OF_MUSCLE_CELL_APOPTOTIC_PROCESS	GO_POSITIVE_REGULATION_OF_MUSCLE_CELL_APOPTOTIC_PROCESS		16	-0.608243	-1.25011	0.192913	0.598534	1	38	tags=6%, list=0%, signal=6%		GO_REGULATION_OF_LIPASE_ACTIVITY	GO_REGULATION_OF_LIPASE_ACTIVITY		63	0.573383	1.32528	0.112795	0.627881	1	2407	tags=25%, list=15%, signal=30%		GO_REGULATION_OF_CELLULAR_KETONE_METABOLIC_PROCESS	GO_REGULATION_OF_CELLULAR_KETONE_METABOLIC_PROCESS
ENSHGLG00000011721	ADGRD1	0.0328801	1.73859	2.48307								ENSHGLG00000009333	PTH2	2.36664e-06	-2.96434	4.62587		ENSHGLG00000016042	PGLYRP1	1.90482e-05	-3.08919	3.72015		GO_NCRNA_CATABOLIC_PROCESS	GO_NCRNA_CATABOLIC_PROCESS		22	-0.570871	-1.24986	0.209205	0.597578	1	5114	tags=55%, list=32%, signal=80%		GO_RESPONSE_TO_DOPAMINE	GO_RESPONSE_TO_DOPAMINE		48	0.595131	1.32416	0.1133	0.629944	1	1793	tags=29%, list=11%, signal=33%		GO_POLYOL_CATABOLIC_PROCESS	GO_POLYOL_CATABOLIC_PROCESS
ENSHGLG00000009128	MUSK	0.0334049	6.22621	2.47619								ENSHGLG00000002882	SH3BP5	2.41458e-06	1.1148	6.61716		ENSHGLG00000017648	NCAM1	1.91656e-05	-0.807168	3.71748		GO_HAIR_CELL_DIFFERENTIATION	GO_HAIR_CELL_DIFFERENTIATION		29	-0.559771	-1.24918	0.185022	0.597738	1	1292	tags=14%, list=8%, signal=15%		GO_REGULATION_OF_UBIQUITIN_PROTEIN_LIGASE_ACTIVITY	GO_REGULATION_OF_UBIQUITIN_PROTEIN_LIGASE_ACTIVITY		15	0.69465	1.32376	0.174329	0.62959	1	32	tags=7%, list=0%, signal=7%		GO_INTERLEUKIN_8_PRODUCTION	GO_INTERLEUKIN_8_PRODUCTION
ENSHGLG00000004840	ENSHGLG00000004840	0.0334137	-3.1929	0.476076								ENSHGLG00000003759	ERC2	2.43734e-06	-1.47632	4.61308		ENSHGLG00000006764	HOXA9	1.93235e-05	-1.50229	3.71391		GO_CELLULAR_AMINO_ACID_METABOLIC_PROCESS	GO_CELLULAR_AMINO_ACID_METABOLIC_PROCESS		211	-0.41851	-1.24899	0.0906149	0.596701	1	2787	tags=27%, list=17%, signal=32%		GO_REGULATION_OF_CELL_SUBSTRATE_JUNCTION_ORGANIZATION	GO_REGULATION_OF_CELL_SUBSTRATE_JUNCTION_ORGANIZATION		50	0.589258	1.32289	0.149406	0.63083	1	1686	tags=22%, list=11%, signal=25%		GO_CYTOPLASMIC_TRANSLATION	GO_CYTOPLASMIC_TRANSLATION
ENSHGLG00000013747	ENSHGLG00000013747	0.0334137	2.27608	2.47608								ENSHGLG00000017297	SKOR1	2.47476e-06	1.57312	6.60647		ENSHGLG00000001880	TRIM7	1.93696e-05	1.11198	5.71288		GO_CELL_CELL_ADHESION_MEDIATED_BY_CADHERIN	GO_CELL_CELL_ADHESION_MEDIATED_BY_CADHERIN		20	-0.586421	-1.24855	0.215217	0.596386	1	1123	tags=20%, list=7%, signal=21%		GO_CHEMICAL_SYNAPTIC_TRANSMISSION_POSTSYNAPTIC	GO_CHEMICAL_SYNAPTIC_TRANSMISSION_POSTSYNAPTIC		69	0.560263	1.32215	0.112795	0.631527	1	2022	tags=23%, list=13%, signal=26%		GO_REGULATION_OF_DNA_REPAIR	GO_REGULATION_OF_DNA_REPAIR
ENSHGLG00000018592	MAPRE3	0.0334137	1.53307	2.47608								ENSHGLG00000001646	DPT	2.49222e-06	1.56629	6.60341		ENSHGLG00000028107	ENSHGLG00000028107	1.93992e-05	2.82396	5.71222		GO_VENTRICULAR_SEPTUM_DEVELOPMENT	GO_VENTRICULAR_SEPTUM_DEVELOPMENT		52	-0.495708	-1.24688	0.148837	0.599499	1	84	tags=6%, list=1%, signal=6%		GO_HUMORAL_IMMUNE_RESPONSE_MEDIATED_BY_CIRCULATING_IMMUNOGLOBULIN	GO_HUMORAL_IMMUNE_RESPONSE_MEDIATED_BY_CIRCULATING_IMMUNOGLOBULIN		16	0.679868	1.32067	0.188679	0.63477	1	1208	tags=31%, list=8%, signal=34%		GO_CELLULAR_RESPONSE_TO_FATTY_ACID	GO_CELLULAR_RESPONSE_TO_FATTY_ACID
ENSHGLG00000010033	DUOX2	0.0335604	2.57386	2.47417								ENSHGLG00000007174	CLUL1	2.56602e-06	-3.12736	4.59074		ENSHGLG00000016356	SERPINA5	1.98816e-05	1.50763	5.70155		GO_PROTEIN_INSERTION_INTO_MEMBRANE	GO_PROTEIN_INSERTION_INTO_MEMBRANE		34	-0.534227	-1.24554	0.182418	0.601806	1	2322	tags=29%, list=15%, signal=34%		GO_NEPHRON_EPITHELIUM_DEVELOPMENT	GO_NEPHRON_EPITHELIUM_DEVELOPMENT		78	0.544374	1.32046	0.105528	0.633759	1	1527	tags=17%, list=10%, signal=18%		GO_REGULATION_OF_LEUKOCYTE_MEDIATED_IMMUNITY	GO_REGULATION_OF_LEUKOCYTE_MEDIATED_IMMUNITY
ENSHGLG00000009011	ENPP2	0.033582	1.86254	2.47389								ENSHGLG00000012247	FXR2	2.62126e-06	-1.35027	4.58149		ENSHGLG00000005809	PTPRO	2.0722e-05	-2.30277	3.68357		GO_POSITIVE_REGULATION_OF_TRANSCRIPTION_FROM_RNA_POLYMERASE_II_PROMOTER_INVOLVED_IN_CELLULAR_RESPONSE_TO_CHEMICAL_STIMULUS	GO_POSITIVE_REGULATION_OF_TRANSCRIPTION_FROM_RNA_POLYMERASE_II_PROMOTER_INVOLVED_IN_CELLULAR_RESPONSE_TO_CHEMICAL_STIMULUS		17	-0.616043	-1.24535	0.190574	0.600789	1	246	tags=12%, list=2%, signal=12%		GO_SECRETION_BY_TISSUE	GO_SECRETION_BY_TISSUE		26	0.65127	1.32037	0.158879	0.632373	1	690	tags=19%, list=4%, signal=20%		GO_ENDODERM_DEVELOPMENT	GO_ENDODERM_DEVELOPMENT
ENSHGLG00000024173	RF01295	0.0338225	1.94265	2.47079								ENSHGLG00000011294	ENSHGLG00000011294	2.62147e-06	-1.85953	4.58146		ENSHGLG00000016528	SSTR3	2.11498e-05	1.86017	5.67469		GO_NUCLEOBASE_CONTAINING_COMPOUND_TRANSPORT	GO_NUCLEOBASE_CONTAINING_COMPOUND_TRANSPORT		169	-0.431143	-1.24473	0.102804	0.600925	1	2357	tags=21%, list=15%, signal=25%		GO_CELLULAR_RESPONSE_TO_VASCULAR_ENDOTHELIAL_GROWTH_FACTOR_STIMULUS	GO_CELLULAR_RESPONSE_TO_VASCULAR_ENDOTHELIAL_GROWTH_FACTOR_STIMULUS		43	0.597	1.31959	0.145985	0.633324	1	2343	tags=35%, list=15%, signal=41%		GO_NEURAL_TUBE_FORMATION	GO_NEURAL_TUBE_FORMATION
ENSHGLG00000019133	FOXJ1	0.0343776	2.71547	2.46372								ENSHGLG00000001394	FAM135A	2.6254e-06	-1.09261	4.58081		ENSHGLG00000017569	MSX2	2.13787e-05	-1.74614	3.67002		GO_REGULATION_OF_TRANSCRIPTION_FROM_RNA_POLYMERASE_II_PROMOTER_IN_RESPONSE_TO_HYPOXIA	GO_REGULATION_OF_TRANSCRIPTION_FROM_RNA_POLYMERASE_II_PROMOTER_IN_RESPONSE_TO_HYPOXIA		52	-0.499271	-1.24352	0.161215	0.602785	1	3247	tags=38%, list=20%, signal=48%		GO_NEGATIVE_REGULATION_OF_EXTRINSIC_APOPTOTIC_SIGNALING_PATHWAY_VIA_DEATH_DOMAIN_RECEPTORS	GO_NEGATIVE_REGULATION_OF_EXTRINSIC_APOPTOTIC_SIGNALING_PATHWAY_VIA_DEATH_DOMAIN_RECEPTORS		27	0.644394	1.31939	0.158759	0.632347	1	1337	tags=19%, list=8%, signal=20%		GO_CELLULAR_RESPONSE_TO_OSMOTIC_STRESS	GO_CELLULAR_RESPONSE_TO_OSMOTIC_STRESS
ENSHGLG00000006681	PPTC7	0.0351488	1.1857	2.45409								ENSHGLG00000006592	MYBPC3	2.72188e-06	-1.71296	4.56513		ENSHGLG00000007594	ENSHGLG00000007594	2.2499e-05	1.15997	5.64784		GO_NEGATIVE_REGULATION_OF_DNA_RECOMBINATION	GO_NEGATIVE_REGULATION_OF_DNA_RECOMBINATION		21	-0.579445	-1.24324	0.185263	0.601961	1	2699	tags=29%, list=17%, signal=34%		GO_REGULATION_OF_CELL_SUBSTRATE_ADHESION	GO_REGULATION_OF_CELL_SUBSTRATE_ADHESION		157	0.514704	1.31901	0.0649926	0.631951	1	1815	tags=22%, list=11%, signal=25%		GO_NEGATIVE_REGULATION_OF_AXONOGENESIS	GO_NEGATIVE_REGULATION_OF_AXONOGENESIS
ENSHGLG00000004272	ENSHGLG00000004272	0.0351707	-1.14323	0.45382								ENSHGLG00000012869	NR6A1	2.7466e-06	-1.56851	4.56121		ENSHGLG00000012053	CCPG1	2.25102e-05	0.870159	5.64762		GO_MONOCARBOXYLIC_ACID_CATABOLIC_PROCESS	GO_MONOCARBOXYLIC_ACID_CATABOLIC_PROCESS		99	-0.461148	-1.24299	0.125313	0.601104	1	1831	tags=17%, list=11%, signal=19%		GO_POSITIVE_REGULATION_OF_CYCLIN_DEPENDENT_PROTEIN_KINASE_ACTIVITY	GO_POSITIVE_REGULATION_OF_CYCLIN_DEPENDENT_PROTEIN_KINASE_ACTIVITY		23	0.662828	1.31892	0.17154	0.630559	1	1210	tags=30%, list=8%, signal=33%		GO_RESPONSE_TO_STARVATION	GO_RESPONSE_TO_STARVATION
ENSHGLG00000005115	BHMG1	0.0351707	4.267	2.45382								ENSHGLG00000007646	VAV3	2.74877e-06	1.41363	6.56086		ENSHGLG00000009182	BNC2	2.2545e-05	-0.895913	3.64695		GO_REGULATION_OF_PROTEIN_EXPORT_FROM_NUCLEUS	GO_REGULATION_OF_PROTEIN_EXPORT_FROM_NUCLEUS		29	-0.550994	-1.24125	0.197849	0.604617	1	1888	tags=28%, list=12%, signal=31%		GO_POSITIVE_REGULATION_OF_PHOSPHATIDYLINOSITOL_3_KINASE_SIGNALING	GO_POSITIVE_REGULATION_OF_PHOSPHATIDYLINOSITOL_3_KINASE_SIGNALING		55	0.569823	1.31571	0.127119	0.639651	1	2102	tags=31%, list=13%, signal=35%		GO_NEGATIVE_REGULATION_OF_CELL_MORPHOGENESIS_INVOLVED_IN_DIFFERENTIATION	GO_NEGATIVE_REGULATION_OF_CELL_MORPHOGENESIS_INVOLVED_IN_DIFFERENTIATION
ENSHGLG00000015864	ARG1	0.0351707	2.18722	2.45382								ENSHGLG00000009467	MMP24	2.9535e-06	-1.25343	4.52966		ENSHGLG00000014569	SOAT1	2.2545e-05	1.2096	5.64695		GO_CELL_CYCLE_PHASE_TRANSITION	GO_CELL_CYCLE_PHASE_TRANSITION		415	-0.385953	-1.24091	0.0353982	0.603933	1	2089	tags=20%, list=13%, signal=22%		GO_POSITIVE_REGULATION_OF_DEVELOPMENTAL_GROWTH	GO_POSITIVE_REGULATION_OF_DEVELOPMENTAL_GROWTH		115	0.522456	1.31515	0.0967239	0.639758	1	1870	tags=21%, list=12%, signal=23%		GO_ESTABLISHMENT_OF_ENDOTHELIAL_BARRIER	GO_ESTABLISHMENT_OF_ENDOTHELIAL_BARRIER
ENSHGLG00000015103	NUSAP1	0.0355019	-1.30345	0.449749								ENSHGLG00000014569	SOAT1	2.98186e-06	-1.28187	4.52551		ENSHGLG00000014666	SLC7A11	2.2545e-05	2.32095	5.64695		GO_NCRNA_METABOLIC_PROCESS	GO_NCRNA_METABOLIC_PROCESS		322	-0.397241	-1.24052	0.0498084	0.60349	1	3394	tags=31%, list=21%, signal=38%		GO_CYTOSKELETON_DEPENDENT_INTRACELLULAR_TRANSPORT	GO_CYTOSKELETON_DEPENDENT_INTRACELLULAR_TRANSPORT		137	0.518679	1.31492	0.0873362	0.638811	1	1684	tags=17%, list=11%, signal=19%		GO_NEGATIVE_REGULATION_OF_PROTEIN_SERINE_THREONINE_KINASE_ACTIVITY	GO_NEGATIVE_REGULATION_OF_PROTEIN_SERINE_THREONINE_KINASE_ACTIVITY
ENSHGLG00000021609	RF00560	0.0355019	1.5633	2.44975								ENSHGLG00000011183	DIAPH1	3.11773e-06	-1.03732	4.50616		ENSHGLG00000010904	USH1C	2.39683e-05	1.44727	5.62036		GO_MITOCHONDRION_ORGANIZATION	GO_MITOCHONDRION_ORGANIZATION		349	-0.392537	-1.23898	0.0530303	0.606275	1	3193	tags=28%, list=20%, signal=34%		GO_MITOTIC_SISTER_CHROMATID_SEGREGATION	GO_MITOTIC_SISTER_CHROMATID_SEGREGATION		102	0.529784	1.31276	0.113208	0.644245	1	13	tags=2%, list=0%, signal=2%		GO_SULFUR_COMPOUND_METABOLIC_PROCESS	GO_SULFUR_COMPOUND_METABOLIC_PROCESS
ENSHGLG00000008874	TCP11L2	0.0362858	2.71696	2.44026								ENSHGLG00000018384	GCNT2	3.11773e-06	1.1981	6.50616		ENSHGLG00000015248	ENSHGLG00000015248	2.4078e-05	-2.33425	3.61838		GO_NEGATIVE_REGULATION_OF_CELLULAR_PROTEIN_CATABOLIC_PROCESS	GO_NEGATIVE_REGULATION_OF_CELLULAR_PROTEIN_CATABOLIC_PROCESS		54	-0.494212	-1.23859	0.156716	0.605924	1	2456	tags=22%, list=15%, signal=26%		GO_COLLAGEN_METABOLIC_PROCESS	GO_COLLAGEN_METABOLIC_PROCESS		60	0.572802	1.31251	0.128926	0.64336	1	3555	tags=45%, list=22%, signal=58%		GO_POSITIVE_REGULATION_OF_CANONICAL_WNT_SIGNALING_PATHWAY	GO_POSITIVE_REGULATION_OF_CANONICAL_WNT_SIGNALING_PATHWAY
ENSHGLG00000020434	FAM46D	0.0363471	4.16293	2.43953								ENSHGLG00000015587	ENSHGLG00000015587	3.1492e-06	-1.58403	4.5018		ENSHGLG00000018757	BRI3BP	2.58806e-05	1.10226	5.58703		GO_PLASMINOGEN_ACTIVATION	GO_PLASMINOGEN_ACTIVATION		15	-0.620957	-1.23849	0.22824	0.6046	1	353	tags=20%, list=2%, signal=20%		GO_DEVELOPMENTAL_GROWTH_INVOLVED_IN_MORPHOGENESIS	GO_DEVELOPMENTAL_GROWTH_INVOLVED_IN_MORPHOGENESIS		178	0.504877	1.31231	0.0782361	0.642317	1	1870	tags=26%, list=12%, signal=29%		GO_ESTABLISHMENT_OF_PROTEIN_LOCALIZATION_TO_ORGANELLE	GO_ESTABLISHMENT_OF_PROTEIN_LOCALIZATION_TO_ORGANELLE
ENSHGLG00000003713	ENSHGLG00000003713	0.0365926	-3.42771	0.436607								ENSHGLG00000002949	WNK3	3.22368e-06	-1.10829	4.49165		ENSHGLG00000003009	OPCML	2.65584e-05	-2.65193	3.5758		GO_REGULATION_OF_MRNA_PROCESSING	GO_REGULATION_OF_MRNA_PROCESSING		90	-0.45985	-1.23771	0.114525	0.605267	1	2495	tags=28%, list=16%, signal=33%		GO_BONE_MORPHOGENESIS	GO_BONE_MORPHOGENESIS		66	0.565568	1.31087	0.142612	0.645565	1	2233	tags=39%, list=14%, signal=46%		GO_RIBONUCLEOPROTEIN_COMPLEX_SUBUNIT_ORGANIZATION	GO_RIBONUCLEOPROTEIN_COMPLEX_SUBUNIT_ORGANIZATION
ENSHGLG00000015538	CCDC9B	0.0368872	3.47608	2.43312								ENSHGLG00000011505	ESF1	3.23813e-06	-1.31738	4.48971		ENSHGLG00000007501	HOXD10	2.65824e-05	-1.49466	3.57541		GO_TRANSITION_METAL_ION_HOMEOSTASIS	GO_TRANSITION_METAL_ION_HOMEOSTASIS		70	-0.478135	-1.237	0.149367	0.605729	1	1758	tags=16%, list=11%, signal=18%		GO_AORTA_MORPHOGENESIS	GO_AORTA_MORPHOGENESIS		23	0.63579	1.30979	0.176471	0.647542	1	3009	tags=43%, list=19%, signal=54%		GO_REGULATION_OF_NIK_NF_KAPPAB_SIGNALING	GO_REGULATION_OF_NIK_NF_KAPPAB_SIGNALING
ENSHGLG00000017936	WDR3	0.0368872	-1.09285	0.433125								ENSHGLG00000004180	ENSHGLG00000004180	3.44138e-06	1.36807	6.46327		ENSHGLG00000005153	Sat1	2.69715e-05	0.941897	5.5691		GO_TRNA_TRANSPORT	GO_TRNA_TRANSPORT		22	-0.575417	-1.23444	0.207506	0.611629	1	4059	tags=50%, list=25%, signal=67%		GO_TOLL_LIKE_RECEPTOR_SIGNALING_PATHWAY	GO_TOLL_LIKE_RECEPTOR_SIGNALING_PATHWAY		94	0.531154	1.30965	0.111987	0.646247	1	1634	tags=22%, list=10%, signal=25%		GO_NEGATIVE_REGULATION_OF_NEURON_PROJECTION_DEVELOPMENT	GO_NEGATIVE_REGULATION_OF_NEURON_PROJECTION_DEVELOPMENT
ENSHGLG00000014961	GDPD3	0.0369632	3.43422	2.43223								ENSHGLG00000001918	ENSHGLG00000001918	3.4765e-06	-1.10315	4.45886		ENSHGLG00000004390	BMP15	2.70242e-05	1.84455	5.56825		GO_RESPONSE_TO_GROWTH_HORMONE	GO_RESPONSE_TO_GROWTH_HORMONE		20	-0.589756	-1.23406	0.216495	0.611052	1	112	tags=10%, list=1%, signal=10%		GO_POSITIVE_REGULATION_OF_T_CELL_PROLIFERATION	GO_POSITIVE_REGULATION_OF_T_CELL_PROLIFERATION		37	0.601256	1.30878	0.138462	0.647479	1	1208	tags=19%, list=8%, signal=20%		GO_REGULATION_OF_LIPID_STORAGE	GO_REGULATION_OF_LIPID_STORAGE
ENSHGLG00000016043	ENTHD1	0.0369632	3.19655	2.43223								ENSHGLG00000003686	SNED1	3.50276e-06	1.24576	6.45559		ENSHGLG00000008206	CSRP2	2.9087e-05	0.994146	5.5363		GO_ORGANIC_HYDROXY_COMPOUND_TRANSPORT	GO_ORGANIC_HYDROXY_COMPOUND_TRANSPORT		152	-0.429772	-1.23253	0.0897833	0.613855	1	919	tags=7%, list=6%, signal=7%		GO_NEUROINFLAMMATORY_RESPONSE	GO_NEUROINFLAMMATORY_RESPONSE		32	0.617141	1.30789	0.17762	0.648772	1	1634	tags=22%, list=10%, signal=24%		GO_REGULATION_OF_EXECUTION_PHASE_OF_APOPTOSIS	GO_REGULATION_OF_EXECUTION_PHASE_OF_APOPTOSIS
ENSHGLG00000015602	ALDH3B2	0.0371712	5.15725	2.42979								ENSHGLG00000011963	PLEK2	3.55924e-06	-1.43107	4.44864		ENSHGLG00000014122	FSHR	2.9087e-05	2.13943	5.5363		GO_MITOCHONDRIAL_MEMBRANE_ORGANIZATION	GO_MITOCHONDRIAL_MEMBRANE_ORGANIZATION		83	-0.467243	-1.23253	0.146341	0.612287	1	1888	tags=25%, list=12%, signal=29%		GO_T_CELL_PROLIFERATION	GO_T_CELL_PROLIFERATION		85	0.543471	1.30786	0.116162	0.64723	1	1467	tags=19%, list=9%, signal=21%		GO_POSITIVE_REGULATION_OF_INTERLEUKIN_8_PRODUCTION	GO_POSITIVE_REGULATION_OF_INTERLEUKIN_8_PRODUCTION
ENSHGLG00000011372	ENSHGLG00000011372	0.037701	3.71605	2.42365								ENSHGLG00000011704	ENSHGLG00000011704	3.6314e-06	-1.26594	4.43993		ENSHGLG00000014472	USP13	2.9087e-05	0.924836	5.5363		GO_MICROTUBULE_CYTOSKELETON_ORGANIZATION_INVOLVED_IN_MITOSIS	GO_MICROTUBULE_CYTOSKELETON_ORGANIZATION_INVOLVED_IN_MITOSIS		94	-0.455821	-1.23168	0.121447	0.613142	1	1761	tags=24%, list=11%, signal=27%		GO_POSITIVE_REGULATION_OF_CARTILAGE_DEVELOPMENT	GO_POSITIVE_REGULATION_OF_CARTILAGE_DEVELOPMENT		23	0.655217	1.30749	0.166065	0.646771	1	2180	tags=35%, list=14%, signal=40%		GO_POSITIVE_REGULATION_OF_B_CELL_ACTIVATION	GO_POSITIVE_REGULATION_OF_B_CELL_ACTIVATION
ENSHGLG00000012490	TEX264	0.0384275	1.52533	2.41536								ENSHGLG00000009792	ENSHGLG00000009792	3.66531e-06	-1.03146	4.43589		ENSHGLG00000015647	STX11	2.9087e-05	1.78759	5.5363		GO_PROTEIN_INSERTION_INTO_MITOCHONDRIAL_MEMBRANE_INVOLVED_IN_APOPTOTIC_SIGNALING_PATHWAY	GO_PROTEIN_INSERTION_INTO_MITOCHONDRIAL_MEMBRANE_INVOLVED_IN_APOPTOTIC_SIGNALING_PATHWAY		16	-0.590124	-1.23155	0.226457	0.611975	1	3528	tags=50%, list=22%, signal=64%		GO_POSITIVE_REGULATION_OF_FATTY_ACID_METABOLIC_PROCESS	GO_POSITIVE_REGULATION_OF_FATTY_ACID_METABOLIC_PROCESS		23	0.643578	1.3063	0.179817	0.649097	1	2378	tags=35%, list=15%, signal=41%		GO_INTERMEMBRANE_LIPID_TRANSFER	GO_INTERMEMBRANE_LIPID_TRANSFER
ENSHGLG00000024096	RF00100	0.0387569	-3.3076	0.411651								ENSHGLG00000002468	ENSHGLG00000002468	3.67596e-06	-3.83313	4.43463		ENSHGLG00000013140	NES	2.91201e-05	-1.38864	3.53581		GO_PEPTIDE_CATABOLIC_PROCESS	GO_PEPTIDE_CATABOLIC_PROCESS		18	-0.599225	-1.23075	0.197211	0.612775	1	2618	tags=39%, list=16%, signal=46%		GO_REGULATION_OF_CYCLIN_DEPENDENT_PROTEIN_KINASE_ACTIVITY	GO_REGULATION_OF_CYCLIN_DEPENDENT_PROTEIN_KINASE_ACTIVITY		63	0.564151	1.30584	0.140171	0.648872	1	1720	tags=27%, list=11%, signal=30%		GO_NEGATIVE_REGULATION_OF_CELL_CYCLE_PHASE_TRANSITION	GO_NEGATIVE_REGULATION_OF_CELL_CYCLE_PHASE_TRANSITION
ENSHGLG00000011490	AK1	0.0396949	2.19368	2.40127								ENSHGLG00000004997	ENSHGLG00000004997	3.72746e-06	1.09453	6.42859		ENSHGLG00000000774	ENSHGLG00000000774	2.94689e-05	-1.08516	3.53064		GO_GLUCOSE_IMPORT	GO_GLUCOSE_IMPORT		46	-0.509082	-1.23059	0.187935	0.611722	1	953	tags=15%, list=6%, signal=16%		GO_EMBRYONIC_ORGAN_DEVELOPMENT	GO_EMBRYONIC_ORGAN_DEVELOPMENT		304	0.473198	1.30583	0.0533708	0.647236	1	1726	tags=20%, list=11%, signal=22%		GO_LIPID_OXIDATION	GO_LIPID_OXIDATION
ENSHGLG00000002637	ENSHGLG00000002637	0.0404361	-3.56621	0.393231								ENSHGLG00000015302	MAPK8IP2	3.73981e-06	-2.13536	4.42715		ENSHGLG00000015970	PLCL1	3.03589e-05	0.909667	5.51771		GO_NUCLEOTIDE_SUGAR_METABOLIC_PROCESS	GO_NUCLEOTIDE_SUGAR_METABOLIC_PROCESS		28	-0.538997	-1.23038	0.20362	0.610789	1	462	tags=7%, list=3%, signal=7%		GO_VASCULAR_ENDOTHELIAL_GROWTH_FACTOR_SIGNALING_PATHWAY	GO_VASCULAR_ENDOTHELIAL_GROWTH_FACTOR_SIGNALING_PATHWAY		29	0.611714	1.30549	0.193246	0.646812	1	469	tags=17%, list=3%, signal=18%		GO_INORGANIC_ANION_TRANSPORT	GO_INORGANIC_ANION_TRANSPORT
ENSHGLG00000005876	ENSHGLG00000005876	0.0406671	5.27552	2.39076								ENSHGLG00000017172	DAAM2	3.82164e-06	1.18473	6.41775		ENSHGLG00000001541	ZNF275	3.07004e-05	1.84862	5.51286		GO_CELL_DEATH_IN_RESPONSE_TO_OXIDATIVE_STRESS	GO_CELL_DEATH_IN_RESPONSE_TO_OXIDATIVE_STRESS		57	-0.48073	-1.22954	0.163855	0.611684	1	2397	tags=30%, list=15%, signal=35%		GO_NEGATIVE_REGULATION_OF_NOTCH_SIGNALING_PATHWAY	GO_NEGATIVE_REGULATION_OF_NOTCH_SIGNALING_PATHWAY		29	0.631363	1.30491	0.177936	0.64714	1	3862	tags=52%, list=24%, signal=68%		GO_FATTY_ACID_METABOLIC_PROCESS	GO_FATTY_ACID_METABOLIC_PROCESS
ENSHGLG00000018209	TC2N	0.0408743	1.7227	2.38855								ENSHGLG00000016981	EEF1D	4.03615e-06	1.00748	6.39403		ENSHGLG00000008022	CAP2	3.10874e-05	-1.32258	3.50742		GO_BLASTOCYST_FORMATION	GO_BLASTOCYST_FORMATION		23	-0.557903	-1.22864	0.217213	0.612682	1	1897	tags=26%, list=12%, signal=30%		GO_CARDIAC_CONDUCTION	GO_CARDIAC_CONDUCTION		85	0.540456	1.30474	0.123824	0.646125	1	995	tags=13%, list=6%, signal=14%		GO_POSITIVE_REGULATION_OF_WNT_SIGNALING_PATHWAY	GO_POSITIVE_REGULATION_OF_WNT_SIGNALING_PATHWAY
ENSHGLG00000004187	BTG2	0.0410532	1.93663	2.38665								ENSHGLG00000007084	TEX15	4.1861e-06	-1.54318	4.37819		ENSHGLG00000000218	ENSHGLG00000000218	3.12092e-05	-1.53661	3.50572		GO_POSITIVE_REGULATION_OF_NITRIC_OXIDE_METABOLIC_PROCESS	GO_POSITIVE_REGULATION_OF_NITRIC_OXIDE_METABOLIC_PROCESS		23	-0.577061	-1.22779	0.230444	0.613436	1	30	tags=4%, list=0%, signal=4%		GO_MUSCLE_ADAPTATION	GO_MUSCLE_ADAPTATION		78	0.543173	1.30295	0.108963	0.65019	1	2792	tags=28%, list=17%, signal=34%		GO_VITAMIN_METABOLIC_PROCESS	GO_VITAMIN_METABOLIC_PROCESS
ENSHGLG00000017001	CTCFL	0.0410986	3.75574	2.38617								ENSHGLG00000020828	ENSHGLG00000020828	4.23161e-06	-2.33125	4.37349		ENSHGLG00000026488	ENSHGLG00000026488	3.13112e-05	2.81676	5.5043		GO_STRESS_GRANULE_ASSEMBLY	GO_STRESS_GRANULE_ASSEMBLY		20	-0.572654	-1.22774	0.195228	0.61206	1	4573	tags=55%, list=29%, signal=77%		GO_DNA_STRAND_ELONGATION_INVOLVED_IN_DNA_REPLICATION	GO_DNA_STRAND_ELONGATION_INVOLVED_IN_DNA_REPLICATION		15	0.682903	1.30283	0.195358	0.648942	1	58	tags=7%, list=0%, signal=7%		GO_POSITIVE_REGULATION_OF_CELL_SUBSTRATE_ADHESION	GO_POSITIVE_REGULATION_OF_CELL_SUBSTRATE_ADHESION
ENSHGLG00000018177	PAPPA2	0.0410986	1.21173	2.38617								ENSHGLG00000010480	ENSHGLG00000010480	4.40442e-06	-1.93709	4.35611		ENSHGLG00000003667	GATA6	3.31369e-05	1.04191	5.47969		GO_TRNA_METHYLATION	GO_TRNA_METHYLATION		31	-0.537459	-1.22759	0.194131	0.610952	1	3695	tags=42%, list=23%, signal=54%		GO_MICROTUBULE_BASED_TRANSPORT	GO_MICROTUBULE_BASED_TRANSPORT		132	0.511762	1.30028	0.0969231	0.655721	1	2061	tags=20%, list=13%, signal=23%		GO_ALCOHOL_CATABOLIC_PROCESS	GO_ALCOHOL_CATABOLIC_PROCESS
ENSHGLG00000014933	ASTN2	0.0411337	-1.45095	0.385802								ENSHGLG00000006998	ENSHGLG00000006998	4.44702e-06	1.20418	6.35193		ENSHGLG00000000277	POSTN	3.34959e-05	-1.09715	3.47501		GO_PHOSPHATIDYLETHANOLAMINE_METABOLIC_PROCESS	GO_PHOSPHATIDYLETHANOLAMINE_METABOLIC_PROCESS		16	-0.59796	-1.22693	0.210744	0.611323	1	3152	tags=50%, list=20%, signal=62%		GO_SYNAPTIC_VESICLE_LOCALIZATION	GO_SYNAPTIC_VESICLE_LOCALIZATION		41	0.597275	1.29995	0.149047	0.655214	1	1074	tags=15%, list=7%, signal=16%		GO_ROOF_OF_MOUTH_DEVELOPMENT	GO_ROOF_OF_MOUTH_DEVELOPMENT
ENSHGLG00000002413	AKR1A1	0.0412873	-0.994931	0.384183								ENSHGLG00000004494	ENSHGLG00000004494	4.5198e-06	1.764	6.34488		ENSHGLG00000001873	ESR1	3.50988e-05	-1.35749	3.45471		GO_NUCLEOSIDE_TRIPHOSPHATE_METABOLIC_PROCESS	GO_NUCLEOSIDE_TRIPHOSPHATE_METABOLIC_PROCESS		63	-0.479254	-1.22689	0.168704	0.60993	1	1934	tags=22%, list=12%, signal=25%		GO_MUSCLE_CONTRACTION	GO_MUSCLE_CONTRACTION		226	0.482406	1.29855	0.059322	0.658217	1	1159	tags=14%, list=7%, signal=15%		GO_HISTONE_DEACETYLATION	GO_HISTONE_DEACETYLATION
ENSHGLG00000013983	SCNN1G	0.0412873	4.52966	2.38418								ENSHGLG00000017846	COL2A1	4.66002e-06	1.25625	6.33161		ENSHGLG00000005808	MN1	3.5258e-05	-1.87493	3.45274		GO_DETECTION_OF_VISIBLE_LIGHT	GO_DETECTION_OF_VISIBLE_LIGHT		20	-0.581199	-1.22642	0.225877	0.609814	1	403	tags=10%, list=3%, signal=10%		GO_POSITIVE_REGULATION_OF_CYTOKINE_BIOSYNTHETIC_PROCESS	GO_POSITIVE_REGULATION_OF_CYTOKINE_BIOSYNTHETIC_PROCESS		19	0.643631	1.29789	0.178637	0.658639	1	2146	tags=37%, list=13%, signal=43%		GO_NEGATIVE_REGULATION_OF_MYELOID_CELL_DIFFERENTIATION	GO_NEGATIVE_REGULATION_OF_MYELOID_CELL_DIFFERENTIATION
ENSHGLG00000015147	EEF1B2	0.0412873	-1.13371	0.384183								ENSHGLG00000031177	ENSHGLG00000031177	4.77844e-06	1.88654	6.32071		ENSHGLG00000019318	HMGA1	3.54563e-05	-1.22055	3.45031		GO_PROTEIN_O_LINKED_GLYCOSYLATION	GO_PROTEIN_O_LINKED_GLYCOSYLATION		59	-0.486834	-1.22566	0.167849	0.610503	1	1044	tags=14%, list=7%, signal=14%		GO_INTEGRIN_MEDIATED_SIGNALING_PATHWAY	GO_INTEGRIN_MEDIATED_SIGNALING_PATHWAY		72	0.551603	1.29679	0.128289	0.660444	1	1460	tags=22%, list=9%, signal=24%		GO_BONE_RESORPTION	GO_BONE_RESORPTION
ENSHGLG00000017855	ENSHGLG00000017855	0.0412873	3.44596	2.38418								ENSHGLG00000006804	ENSHGLG00000006804	4.83708e-06	-1.46742	4.31542		ENSHGLG00000015808	SLC8A1	3.55234e-05	-1.59816	3.44949		GO_REGULATION_OF_GLUCOSE_IMPORT	GO_REGULATION_OF_GLUCOSE_IMPORT		36	-0.535129	-1.22549	0.17907	0.609519	1	953	tags=14%, list=6%, signal=15%		GO_POSITIVE_REGULATION_OF_HISTONE_METHYLATION	GO_POSITIVE_REGULATION_OF_HISTONE_METHYLATION		30	0.611032	1.29614	0.170778	0.661061	1	845	tags=10%, list=5%, signal=11%		GO_NEGATIVE_REGULATION_OF_CELLULAR_PROTEIN_CATABOLIC_PROCESS	GO_NEGATIVE_REGULATION_OF_CELLULAR_PROTEIN_CATABOLIC_PROCESS
ENSHGLG00000023700	RF00218	0.0412873	2.38896	2.38418								ENSHGLG00000010300	KIF18A	4.86704e-06	-1.21989	4.31274		ENSHGLG00000014998	PTP4A3	3.55576e-05	-1.335	3.44907		GO_TRANSCRIPTION_BY_RNA_POLYMERASE_I	GO_TRANSCRIPTION_BY_RNA_POLYMERASE_I		42	-0.509936	-1.22543	0.194774	0.608163	1	2061	tags=24%, list=13%, signal=27%		GO_APPENDAGE_MORPHOGENESIS	GO_APPENDAGE_MORPHOGENESIS		107	0.529815	1.29609	0.109231	0.659624	1	832	tags=19%, list=5%, signal=20%		GO_SENSORY_PERCEPTION_OF_MECHANICAL_STIMULUS	GO_SENSORY_PERCEPTION_OF_MECHANICAL_STIMULUS
ENSHGLG00000018675	C3	0.0417796	1.81507	2.37904								ENSHGLG00000005331	TMEM236	5.18132e-06	2.64898	6.28556		ENSHGLG00000015341	ENSHGLG00000015341	3.58078e-05	-1.12881	3.44602		GO_REGULATION_OF_MACROAUTOPHAGY	GO_REGULATION_OF_MACROAUTOPHAGY		115	-0.435042	-1.22497	0.120787	0.608037	1	1161	tags=12%, list=7%, signal=13%		GO_PEPTIDYL_LYSINE_TRIMETHYLATION	GO_PEPTIDYL_LYSINE_TRIMETHYLATION		36	0.59283	1.29582	0.142105	0.65895	1	1346	tags=14%, list=8%, signal=15%		GO_CARBOHYDRATE_TRANSPORT	GO_CARBOHYDRATE_TRANSPORT
ENSHGLG00000007386	OTOF	0.0420186	2.18121	2.37656								ENSHGLG00000006517	TGFB3	5.19496e-06	1.067	6.28442		ENSHGLG00000018762	KRT19	3.71358e-05	-1.45607	3.43021		GO_CELLULAR_CARBOHYDRATE_CATABOLIC_PROCESS	GO_CELLULAR_CARBOHYDRATE_CATABOLIC_PROCESS		32	-0.533069	-1.22483	0.196903	0.60688	1	4543	tags=34%, list=28%, signal=48%		GO_REGULATION_OF_EXTRINSIC_APOPTOTIC_SIGNALING_PATHWAY_VIA_DEATH_DOMAIN_RECEPTORS	GO_REGULATION_OF_EXTRINSIC_APOPTOTIC_SIGNALING_PATHWAY_VIA_DEATH_DOMAIN_RECEPTORS		41	0.603696	1.29493	0.141026	0.660166	1	1835	tags=22%, list=11%, signal=25%		GO_VESICLE_TARGETING	GO_VESICLE_TARGETING
ENSHGLG00000006901	RHCG	0.042031	3.66072	2.37643								ENSHGLG00000010801	ENSHGLG00000010801	5.41345e-06	-3.13845	4.26653		ENSHGLG00000029931	ENSHGLG00000029931	3.82922e-05	0.850575	5.41689		GO_INSULIN_RECEPTOR_SIGNALING_PATHWAY	GO_INSULIN_RECEPTOR_SIGNALING_PATHWAY		91	-0.449464	-1.22483	0.154728	0.605407	1	2450	tags=22%, list=15%, signal=26%		GO_POSITIVE_REGULATION_OF_CATION_CHANNEL_ACTIVITY	GO_POSITIVE_REGULATION_OF_CATION_CHANNEL_ACTIVITY		39	0.599928	1.29456	0.145191	0.659764	1	486	tags=15%, list=3%, signal=16%		GO_MONOCARBOXYLIC_ACID_TRANSPORT	GO_MONOCARBOXYLIC_ACID_TRANSPORT
ENSHGLG00000001860	ENSHGLG00000001860	0.0434774	-2.78546	0.361736								ENSHGLG00000016600	ENSHGLG00000016600	5.70009e-06	-1.32999	4.24412		ENSHGLG00000002062	COL1A2	3.91919e-05	-2.58321	3.4068		GO_VENTRICULAR_CARDIAC_MUSCLE_CELL_ACTION_POTENTIAL	GO_VENTRICULAR_CARDIAC_MUSCLE_CELL_ACTION_POTENTIAL		26	-0.55156	-1.22374	0.191176	0.606986	1	2511	tags=31%, list=16%, signal=36%		GO_BASEMENT_MEMBRANE_ORGANIZATION	GO_BASEMENT_MEMBRANE_ORGANIZATION		25	0.626816	1.29424	0.171429	0.659235	1	1172	tags=12%, list=7%, signal=13%		GO_RESPONSE_TO_FATTY_ACID	GO_RESPONSE_TO_FATTY_ACID
ENSHGLG00000015257	ARC	0.0434814	3.70069	2.3617								ENSHGLG00000027181	ENSHGLG00000027181	5.72882e-06	3.49775	6.24193		ENSHGLG00000009717	OLFML3	4.08807e-05	-1.17314	3.38848		GO_C21_STEROID_HORMONE_METABOLIC_PROCESS	GO_C21_STEROID_HORMONE_METABOLIC_PROCESS		23	-0.568055	-1.22335	0.219873	0.606594	1	885	tags=30%, list=6%, signal=32%		GO_POSITIVE_REGULATION_OF_ERYTHROCYTE_DIFFERENTIATION	GO_POSITIVE_REGULATION_OF_ERYTHROCYTE_DIFFERENTIATION		22	0.634713	1.29405	0.195971	0.658296	1	1506	tags=27%, list=9%, signal=30%		GO_LIPID_TRANSLOCATION	GO_LIPID_TRANSLOCATION
ENSHGLG00000028634	ENSHGLG00000028634	0.0440395	1.28536	2.35616								ENSHGLG00000003672	HHAT	5.76649e-06	1.10369	6.23909		ENSHGLG00000000909	SGK1	4.14767e-05	1.06508	5.3822		GO_MONOCARBOXYLIC_ACID_METABOLIC_PROCESS	GO_MONOCARBOXYLIC_ACID_METABOLIC_PROCESS		407	-0.381553	-1.2229	0.0542986	0.606392	1	1671	tags=16%, list=10%, signal=18%		GO_SERINE_FAMILY_AMINO_ACID_METABOLIC_PROCESS	GO_SERINE_FAMILY_AMINO_ACID_METABOLIC_PROCESS		24	0.626128	1.29385	0.167897	0.657369	1	1225	tags=13%, list=8%, signal=14%		GO_VIRAL_GENE_EXPRESSION	GO_VIRAL_GENE_EXPRESSION
ENSHGLG00000018952	FHL1	0.0452273	2.48338	2.3446								ENSHGLG00000016563	ENSHGLG00000016563	5.92095e-06	-3.07721	4.22761		ENSHGLG00000029160	ENSHGLG00000029160	4.30721e-05	1.70693	5.3658		GO_CELLULAR_RESPONSE_TO_DRUG	GO_CELLULAR_RESPONSE_TO_DRUG		48	-0.497628	-1.2223	0.176334	0.606596	1	565	tags=10%, list=4%, signal=11%		GO_REGULATION_OF_HISTONE_METHYLATION	GO_REGULATION_OF_HISTONE_METHYLATION		50	0.567822	1.29364	0.138544	0.6565	1	481	tags=6%, list=3%, signal=6%		GO_POSITIVE_REGULATION_OF_AUTOPHAGY	GO_POSITIVE_REGULATION_OF_AUTOPHAGY
ENSHGLG00000021526	RF00056	0.0452273	2.60331	2.3446								ENSHGLG00000006728	ENSHGLG00000006728	5.942e-06	-1.44306	4.22607		ENSHGLG00000015293	SLA2	4.35478e-05	3.07351	5.36103		GO_ZINC_ION_HOMEOSTASIS	GO_ZINC_ION_HOMEOSTASIS		18	-0.588106	-1.22015	0.218107	0.611159	1	29	tags=6%, list=0%, signal=6%		GO_TRANSPORT_ALONG_MICROTUBULE	GO_TRANSPORT_ALONG_MICROTUBULE		113	0.514012	1.29351	0.103448	0.655335	1	1680	tags=16%, list=11%, signal=18%		GO_CELLULAR_RESPONSE_TO_EXTRACELLULAR_STIMULUS	GO_CELLULAR_RESPONSE_TO_EXTRACELLULAR_STIMULUS
ENSHGLG00000010199	CHST15	0.0453557	-1.30297	0.343368								ENSHGLG00000012080	MYOM3	6.18554e-06	-2.20844	4.20862		ENSHGLG00000014157	GFAP	4.48147e-05	-1.21433	3.34858		GO_CELLULAR_LIPID_CATABOLIC_PROCESS	GO_CELLULAR_LIPID_CATABOLIC_PROCESS		153	-0.42555	-1.21956	0.122324	0.611398	1	1855	tags=17%, list=12%, signal=19%		GO_CELL_JUNCTION_ORGANIZATION	GO_CELL_JUNCTION_ORGANIZATION		481	0.450929	1.29341	0.0329114	0.654096	1	1924	tags=19%, list=12%, signal=21%		GO_RESPONSE_TO_AMINO_ACID_STARVATION	GO_RESPONSE_TO_AMINO_ACID_STARVATION
ENSHGLG00000005226	ENSHGLG00000005226	0.0453998	3.35367	2.34295								ENSHGLG00000006533	SENP1	6.57772e-06	-1.09689	4.18192		ENSHGLG00000014755	ENSHGLG00000014755	4.59124e-05	1.48916	5.33807		GO_VITAMIN_TRANSPORT	GO_VITAMIN_TRANSPORT		23	-0.55825	-1.21697	0.205567	0.617444	1	649	tags=9%, list=4%, signal=9%		GO_SYNAPTIC_SIGNALING	GO_SYNAPTIC_SIGNALING		476	0.450688	1.29338	0.0265823	0.652644	1	2091	tags=20%, list=13%, signal=22%		GO_EPITHELIAL_TUBE_FORMATION	GO_EPITHELIAL_TUBE_FORMATION
ENSHGLG00000009793	MYO3B	0.0453998	3.62875	2.34295								ENSHGLG00000029307	ENSHGLG00000029307	6.60705e-06	-2.66948	4.17999		ENSHGLG00000004491	ENSHGLG00000004491	4.61426e-05	2.74857	5.3359		GO_LABYRINTHINE_LAYER_DEVELOPMENT	GO_LABYRINTHINE_LAYER_DEVELOPMENT		34	-0.53202	-1.21697	0.208243	0.615972	1	1092	tags=12%, list=7%, signal=13%		GO_EXOCRINE_SYSTEM_DEVELOPMENT	GO_EXOCRINE_SYSTEM_DEVELOPMENT		37	0.606851	1.29334	0.182163	0.6512	1	1282	tags=24%, list=8%, signal=26%		GO_NEGATIVE_REGULATION_OF_OSSIFICATION	GO_NEGATIVE_REGULATION_OF_OSSIFICATION
ENSHGLG00000021583	RF00431	0.0453998	2.43743	2.34295								ENSHGLG00000014972	JSRP1	6.7178e-06	1.81822	6.17277		ENSHGLG00000014530	LDLR	4.69564e-05	1.28051	5.32831		GO_REGULATION_OF_SYSTEMIC_ARTERIAL_BLOOD_PRESSURE	GO_REGULATION_OF_SYSTEMIC_ARTERIAL_BLOOD_PRESSURE		47	-0.497492	-1.21662	0.172786	0.615515	1	1313	tags=9%, list=8%, signal=9%		GO_NUCLEIC_ACID_PHOSPHODIESTER_BOND_HYDROLYSIS	GO_NUCLEIC_ACID_PHOSPHODIESTER_BOND_HYDROLYSIS		195	0.483022	1.29281	0.0878477	0.651311	1	431	tags=4%, list=3%, signal=4%		GO_REPLACEMENT_OSSIFICATION	GO_REPLACEMENT_OSSIFICATION
ENSHGLG00000000478	GAL3ST1	0.0455766	3.82009	2.34126								ENSHGLG00000015875	ZP4	6.86605e-06	4.03859	6.16329		ENSHGLG00000005394	ATP2B4	4.73501e-05	-0.82261	3.32468		GO_RNA_SPLICING	GO_RNA_SPLICING		264	-0.39446	-1.21596	0.0634328	0.615868	1	2596	tags=22%, list=16%, signal=26%		GO_INNER_EAR_RECEPTOR_CELL_STEREOCILIUM_ORGANIZATION	GO_INNER_EAR_RECEPTOR_CELL_STEREOCILIUM_ORGANIZATION		19	0.658358	1.29263	0.195817	0.650289	1	97	tags=5%, list=1%, signal=5%		GO_PEROXISOMAL_TRANSPORT	GO_PEROXISOMAL_TRANSPORT
ENSHGLG00000005652	ENSHGLG00000005652	0.0455766	4.61947	2.34126								ENSHGLG00000017461	ENSHGLG00000017461	7.1361e-06	-4.11119	4.14654		ENSHGLG00000004816	FGFR3	4.88472e-05	-1.39832	3.31116		GO_NUCLEOTIDE_PHOSPHORYLATION	GO_NUCLEOTIDE_PHOSPHORYLATION		93	-0.454021	-1.21533	0.138965	0.616306	1	1388	tags=13%, list=9%, signal=14%		GO_CARDIOCYTE_DIFFERENTIATION	GO_CARDIOCYTE_DIFFERENTIATION		91	0.530791	1.29234	0.122066	0.649687	1	2334	tags=26%, list=15%, signal=31%		GO_MEMBRANE_INVAGINATION	GO_MEMBRANE_INVAGINATION
ENSHGLG00000018888	PCK1	0.0455766	3.42128	2.34126								ENSHGLG00000011293	RTN1	7.22806e-06	-2.45577	4.14098		ENSHGLG00000002019	SLC4A7	5.0072e-05	-0.845649	3.30041		GO_TRNA_METABOLIC_PROCESS	GO_TRNA_METABOLIC_PROCESS		122	-0.433274	-1.21453	0.129288	0.616941	1	3874	tags=33%, list=24%, signal=43%		GO_EMBRYONIC_MORPHOGENESIS	GO_EMBRYONIC_MORPHOGENESIS		398	0.457198	1.29225	0.0348387	0.648372	1	1726	tags=22%, list=11%, signal=24%		GO_PURINE_CONTAINING_COMPOUND_BIOSYNTHETIC_PROCESS	GO_PURINE_CONTAINING_COMPOUND_BIOSYNTHETIC_PROCESS
ENSHGLG00000022343	RF00614	0.0455766	2.01433	2.34126								ENSHGLG00000015739	UHRF1	7.26203e-06	0.871372	6.13894		ENSHGLG00000001381	EGLN3	5.25515e-05	-1.21567	3.27941		GO_TERPENOID_METABOLIC_PROCESS	GO_TERPENOID_METABOLIC_PROCESS		65	-0.474381	-1.21411	0.1825	0.616622	1	112	tags=8%, list=1%, signal=8%		GO_REGULATION_OF_T_CELL_RECEPTOR_SIGNALING_PATHWAY	GO_REGULATION_OF_T_CELL_RECEPTOR_SIGNALING_PATHWAY		22	0.644709	1.29213	0.191939	0.647241	1	1678	tags=32%, list=11%, signal=36%		GO_REGULATION_OF_MEMBRANE_LIPID_DISTRIBUTION	GO_REGULATION_OF_MEMBRANE_LIPID_DISTRIBUTION
ENSHGLG00000023122	RF00019	0.0455766	1.93837	2.34126								ENSHGLG00000017833	SVOP	7.55905e-06	-2.15942	4.12153		ENSHGLG00000008439	ENSHGLG00000008439	5.48463e-05	-0.831141	3.26085		GO_GLYCOLIPID_BIOSYNTHETIC_PROCESS	GO_GLYCOLIPID_BIOSYNTHETIC_PROCESS		45	-0.503476	-1.21409	0.193548	0.615216	1	2358	tags=20%, list=15%, signal=23%		GO_GLIAL_CELL_ACTIVATION	GO_GLIAL_CELL_ACTIVATION		26	0.61868	1.29058	0.172816	0.6507	1	1634	tags=23%, list=10%, signal=26%		GO_REGULATION_OF_SYNAPTIC_TRANSMISSION_GLUTAMATERGIC	GO_REGULATION_OF_SYNAPTIC_TRANSMISSION_GLUTAMATERGIC
ENSHGLG00000008073	ENSHGLG00000008073	0.0456545	-1.34295	0.340517								ENSHGLG00000003902	CD74	7.62648e-06	1.61712	6.11768		ENSHGLG00000014511	MYOM1	5.60216e-05	-1.5867	3.25164		GO_TRANSLATIONAL_INITIATION	GO_TRANSLATIONAL_INITIATION		87	-0.457748	-1.21408	0.150685	0.61378	1	2589	tags=41%, list=16%, signal=49%		GO_CALCIUM_ION_TRANSMEMBRANE_IMPORT_INTO_CYTOSOL	GO_CALCIUM_ION_TRANSMEMBRANE_IMPORT_INTO_CYTOSOL		84	0.535789	1.28713	0.15935	0.660251	1	1508	tags=17%, list=9%, signal=18%		GO_NEGATIVE_REGULATION_OF_MAPK_CASCADE	GO_NEGATIVE_REGULATION_OF_MAPK_CASCADE
ENSHGLG00000008374	PDCL2	0.0456545	4.77824	2.34052								ENSHGLG00000005352	ENSHGLG00000005352	7.78977e-06	3.21543	6.10848		ENSHGLG00000005062	GLRX	5.64247e-05	-1.13097	3.24853		GO_REGULATION_OF_INSULIN_SECRETION	GO_REGULATION_OF_INSULIN_SECRETION		116	-0.435767	-1.21388	0.146814	0.612937	1	905	tags=9%, list=6%, signal=10%		GO_REGULATION_OF_GASTRULATION	GO_REGULATION_OF_GASTRULATION		25	0.637816	1.28594	0.185921	0.662742	1	2192	tags=24%, list=14%, signal=28%		GO_TRANSMISSION_OF_NERVE_IMPULSE	GO_TRANSMISSION_OF_NERVE_IMPULSE
ENSHGLG00000009364	ENSHGLG00000009364	0.0456545	6.05385	2.34052								ENSHGLG00000013970	MME	7.80319e-06	0.983465	6.10773		ENSHGLG00000015213	LRP3	5.64247e-05	-1.2552	3.24853		GO_ATTACHMENT_OF_SPINDLE_MICROTUBULES_TO_KINETOCHORE	GO_ATTACHMENT_OF_SPINDLE_MICROTUBULES_TO_KINETOCHORE		22	-0.558106	-1.21386	0.238193	0.611554	1	2371	tags=41%, list=15%, signal=48%		GO_OSTEOBLAST_DEVELOPMENT	GO_OSTEOBLAST_DEVELOPMENT		15	0.653893	1.28375	0.211832	0.668516	1	4429	tags=80%, list=28%, signal=111%		GO_REGULATION_OF_STEROID_METABOLIC_PROCESS	GO_REGULATION_OF_STEROID_METABOLIC_PROCESS
ENSHGLG00000017272	PCCB	0.0456545	-0.98781	0.340517								ENSHGLG00000016879	ENSHGLG00000016879	7.83559e-06	3.12412	6.10593		ENSHGLG00000015748	ESYT1	5.6729e-05	-0.970333	3.24619		GO_PEPTIDYL_THREONINE_MODIFICATION	GO_PEPTIDYL_THREONINE_MODIFICATION		86	-0.459333	-1.21377	0.150754	0.610361	1	1744	tags=16%, list=11%, signal=18%		GO_CAMP_METABOLIC_PROCESS	GO_CAMP_METABOLIC_PROCESS		16	0.664122	1.28347	0.190751	0.667853	1	1174	tags=25%, list=7%, signal=27%		GO_ORGANIC_HYDROXY_COMPOUND_CATABOLIC_PROCESS	GO_ORGANIC_HYDROXY_COMPOUND_CATABOLIC_PROCESS
ENSHGLG00000017593	ACVRL1	0.0456545	2.99662	2.34052								ENSHGLG00000009459	IGFBP5	8.09917e-06	1.61884	6.09156		ENSHGLG00000005600	ENSHGLG00000005600	5.77428e-05	-1.14328	3.2385		GO_NEURON_PROJECTION_ARBORIZATION	GO_NEURON_PROJECTION_ARBORIZATION		21	-0.565446	-1.21148	0.219844	0.615368	1	187	tags=10%, list=1%, signal=10%		GO_REGULATION_OF_GTPASE_ACTIVITY	GO_REGULATION_OF_GTPASE_ACTIVITY		304	0.463176	1.28327	0.0563758	0.66695	1	1926	tags=19%, list=12%, signal=21%		GO_TUMOR_NECROSIS_FACTOR_MEDIATED_SIGNALING_PATHWAY	GO_TUMOR_NECROSIS_FACTOR_MEDIATED_SIGNALING_PATHWAY
ENSHGLG00000029713	ENSHGLG00000029713	0.0457466	-2.24622	0.339641								ENSHGLG00000013406	GLS2	8.10799e-06	1.06648	6.09109		ENSHGLG00000008368	FEZ1	5.79072e-05	1.4344	5.23727		GO_SULFUR_COMPOUND_BIOSYNTHETIC_PROCESS	GO_SULFUR_COMPOUND_BIOSYNTHETIC_PROCESS		126	-0.430358	-1.21018	0.144022	0.617728	1	2418	tags=24%, list=15%, signal=28%		GO_INNER_EAR_RECEPTOR_CELL_DEVELOPMENT	GO_INNER_EAR_RECEPTOR_CELL_DEVELOPMENT		27	0.613154	1.28217	0.185639	0.669046	1	968	tags=11%, list=6%, signal=12%		GO_PEROXISOME_ORGANIZATION	GO_PEROXISOME_ORGANIZATION
ENSHGLG00000004089	FN1	0.0459069	1.86641	2.33812								ENSHGLG00000003620	ENSHGLG00000003620	8.53449e-06	-0.934887	4.06882		ENSHGLG00000015698	CFAP65	5.84315e-05	1.68173	5.23335		GO_LIPID_OXIDATION	GO_LIPID_OXIDATION		80	-0.456569	-1.20897	0.164948	0.619604	1	1831	tags=16%, list=11%, signal=18%		GO_REGULATION_OF_RYANODINE_SENSITIVE_CALCIUM_RELEASE_CHANNEL_ACTIVITY	GO_REGULATION_OF_RYANODINE_SENSITIVE_CALCIUM_RELEASE_CHANNEL_ACTIVITY		16	0.666725	1.28195	0.190574	0.668298	1	1240	tags=19%, list=8%, signal=20%		GO_OUTFLOW_TRACT_SEPTUM_MORPHOGENESIS	GO_OUTFLOW_TRACT_SEPTUM_MORPHOGENESIS
ENSHGLG00000021653	RF00003	0.0459069	2.43526	2.33812								ENSHGLG00000011291	ENSHGLG00000011291	8.7413e-06	-1.12733	4.05842		ENSHGLG00000017435	PTPRS	5.84315e-05	-1.09654	3.23335		GO_POSITIVE_REGULATION_OF_T_CELL_MEDIATED_IMMUNITY	GO_POSITIVE_REGULATION_OF_T_CELL_MEDIATED_IMMUNITY		22	-0.55336	-1.20774	0.23913	0.621499	1	743	tags=14%, list=5%, signal=14%		GO_NEURON_PROJECTION_REGENERATION	GO_NEURON_PROJECTION_REGENERATION		46	0.57351	1.28022	0.158929	0.672539	1	1582	tags=20%, list=10%, signal=22%		GO_NUCLEAR_TRANSCRIBED_MRNA_CATABOLIC_PROCESS_DEADENYLATION_DEPENDENT_DECAY	GO_NUCLEAR_TRANSCRIBED_MRNA_CATABOLIC_PROCESS_DEADENYLATION_DEPENDENT_DECAY
ENSHGLG00000023979	RF00091	0.0459069	2.4453	2.33812								ENSHGLG00000010885	SUZ12	8.79575e-06	-0.980551	4.05573		ENSHGLG00000027183	ENSHGLG00000027183	5.84315e-05	1.4238	5.23335		GO_PROTEIN_LOCALIZATION_TO_CHROMOSOME_TELOMERIC_REGION	GO_PROTEIN_LOCALIZATION_TO_CHROMOSOME_TELOMERIC_REGION		17	-0.584716	-1.20692	0.244635	0.622263	1	3561	tags=41%, list=22%, signal=53%		GO_POSITIVE_REGULATION_OF_SPROUTING_ANGIOGENESIS	GO_POSITIVE_REGULATION_OF_SPROUTING_ANGIOGENESIS		28	0.601191	1.27998	0.175043	0.67177	1	2858	tags=43%, list=18%, signal=52%		GO_UNSATURATED_FATTY_ACID_METABOLIC_PROCESS	GO_UNSATURATED_FATTY_ACID_METABOLIC_PROCESS
ENSHGLG00000005214	SLC41A2	0.046244	2.02978	2.33494								ENSHGLG00000013322	ENSHGLG00000013322	8.90201e-06	-1.09562	4.05051		ENSHGLG00000005347	ENSHGLG00000005347	5.89443e-05	1.24132	5.22956		GO_SEX_DETERMINATION	GO_SEX_DETERMINATION		19	-0.567219	-1.20645	0.251546	0.622117	1	3018	tags=26%, list=19%, signal=32%		GO_EMBRYONIC_HINDLIMB_MORPHOGENESIS	GO_EMBRYONIC_HINDLIMB_MORPHOGENESIS		18	0.659044	1.27991	0.209302	0.670462	1	786	tags=33%, list=5%, signal=35%		GO_CHEMOKINE_PRODUCTION	GO_CHEMOKINE_PRODUCTION
ENSHGLG00000010750	ALOX12	0.046244	1.85466	2.33494								ENSHGLG00000012210	NUDT12	9.23167e-06	-1.36257	4.03472		ENSHGLG00000014907	PDLIM3	6.00322e-05	-1.17026	3.22162		GO_RNA_SPLICING_VIA_TRANSESTERIFICATION_REACTIONS	GO_RNA_SPLICING_VIA_TRANSESTERIFICATION_REACTIONS		208	-0.405014	-1.20532	0.104762	0.623911	1	2542	tags=21%, list=16%, signal=24%		GO_SEX_DIFFERENTIATION	GO_SEX_DIFFERENTIATION		193	0.479709	1.27949	0.0854197	0.670339	1	667	tags=12%, list=4%, signal=12%		GO_AMINE_METABOLIC_PROCESS	GO_AMINE_METABOLIC_PROCESS
ENSHGLG00000014522	MYLK2	0.0466453	4.71831	2.33119								ENSHGLG00000016543	HEATR1	9.27557e-06	-0.990191	4.03266		ENSHGLG00000005156	JPH2	6.0243e-05	-1.82245	3.22009		GO_NEGATIVE_REGULATION_OF_TELOMERE_MAINTENANCE	GO_NEGATIVE_REGULATION_OF_TELOMERE_MAINTENANCE		24	-0.55447	-1.20513	0.229814	0.62304	1	1578	tags=21%, list=10%, signal=23%		GO_POSITIVE_REGULATION_OF_RESPONSE_TO_WOUNDING	GO_POSITIVE_REGULATION_OF_RESPONSE_TO_WOUNDING		47	0.577769	1.27939	0.165517	0.66909	1	927	tags=15%, list=6%, signal=16%		GO_REGULATION_OF_MRNA_METABOLIC_PROCESS	GO_REGULATION_OF_MRNA_METABOLIC_PROCESS
ENSHGLG00000018239	GRM1	0.0466453	2.20685	2.33119								ENSHGLG00000013489	LRRC36	9.29339e-06	-1.70324	4.03183		ENSHGLG00000021336	TRIL	6.09583e-05	-1.78956	3.21497		GO_ANION_TRANSPORT	GO_ANION_TRANSPORT		380	-0.377199	-1.2034	0.0669456	0.62642	1	891	tags=8%, list=6%, signal=8%		GO_BRANCH_ELONGATION_OF_AN_EPITHELIUM	GO_BRANCH_ELONGATION_OF_AN_EPITHELIUM		15	0.689141	1.27827	0.191919	0.671269	1	1683	tags=20%, list=11%, signal=22%		GO_SECONDARY_METABOLIC_PROCESS	GO_SECONDARY_METABOLIC_PROCESS
ENSHGLG00000002712	AKAP4	0.0468837	3.73622	2.32898								ENSHGLG00000001142	PDZRN4	9.4845e-06	1.82573	6.02299		ENSHGLG00000003325	CACNA1A	6.27604e-05	-1.17475	3.20231		GO_TRNA_PROCESSING	GO_TRNA_PROCESSING		91	-0.445619	-1.20244	0.151899	0.627669	1	3785	tags=33%, list=24%, signal=43%		GO_REGULATION_OF_REGULATED_SECRETORY_PATHWAY	GO_REGULATION_OF_REGULATED_SECRETORY_PATHWAY		95	0.525637	1.27748	0.141046	0.672214	1	2815	tags=28%, list=18%, signal=34%		GO_ERBB2_SIGNALING_PATHWAY	GO_ERBB2_SIGNALING_PATHWAY
ENSHGLG00000005416	HEPHL1	0.0468837	4.16199	2.32898								ENSHGLG00000002477	CNNM2	9.67951e-06	1.20527	6.01415		ENSHGLG00000010857	MYH8	6.36817e-05	3.0169	5.19599		GO_NEGATIVE_REGULATION_OF_CATION_CHANNEL_ACTIVITY	GO_NEGATIVE_REGULATION_OF_CATION_CHANNEL_ACTIVITY		22	-0.555558	-1.20162	0.261506	0.628492	1	511	tags=9%, list=3%, signal=9%		GO_GLAND_MORPHOGENESIS	GO_GLAND_MORPHOGENESIS		93	0.520195	1.27719	0.128981	0.671681	1	1059	tags=16%, list=7%, signal=17%		GO_REGULATION_OF_PROTEIN_TYROSINE_KINASE_ACTIVITY	GO_REGULATION_OF_PROTEIN_TYROSINE_KINASE_ACTIVITY
ENSHGLG00000010832	ENSHGLG00000010832	0.0468837	1.17357	2.32898								ENSHGLG00000005400	THSD7B	9.67951e-06	1.68124	6.01415		ENSHGLG00000015819	ENSHGLG00000015819	6.43226e-05	-1.15808	3.19164		GO_TELOMERE_MAINTENANCE_VIA_TELOMERE_LENGTHENING	GO_TELOMERE_MAINTENANCE_VIA_TELOMERE_LENGTHENING		50	-0.493743	-1.20084	0.187935	0.629161	1	3242	tags=34%, list=20%, signal=43%		GO_REGULATION_OF_BONE_MINERALIZATION	GO_REGULATION_OF_BONE_MINERALIZATION		51	0.558194	1.27688	0.156716	0.671172	1	1105	tags=22%, list=7%, signal=23%		GO_POSITIVE_REGULATION_OF_P38MAPK_CASCADE	GO_POSITIVE_REGULATION_OF_P38MAPK_CASCADE
ENSHGLG00000002450	MSLN	0.0469424	2.28147	2.32843								ENSHGLG00000005498	DMD	1.02171e-05	1.07347	5.99067		ENSHGLG00000004181	MSX1	6.56749e-05	-2.31007	3.1826		GO_POSITIVE_REGULATION_OF_EXTRACELLULAR_MATRIX_ORGANIZATION	GO_POSITIVE_REGULATION_OF_EXTRACELLULAR_MATRIX_ORGANIZATION		15	-0.599583	-1.20056	0.264646	0.628543	1	4816	tags=60%, list=30%, signal=86%		GO_REGULATION_OF_CELL_MIGRATION_INVOLVED_IN_SPROUTING_ANGIOGENESIS	GO_REGULATION_OF_CELL_MIGRATION_INVOLVED_IN_SPROUTING_ANGIOGENESIS		25	0.617045	1.27671	0.179245	0.670237	1	2295	tags=40%, list=14%, signal=47%		GO_METANEPHRIC_GLOMERULUS_DEVELOPMENT	GO_METANEPHRIC_GLOMERULUS_DEVELOPMENT
ENSHGLG00000003096	NGEF	0.0469424	2.44214	2.32843								ENSHGLG00000000667	PRUNE2	1.05771e-05	1.12707	5.97563		ENSHGLG00000008058	ENSHGLG00000008058	6.63489e-05	3.60859	5.17817		GO_INTRINSIC_APOPTOTIC_SIGNALING_PATHWAY_IN_RESPONSE_TO_DNA_DAMAGE_BY_P53_CLASS_MEDIATOR	GO_INTRINSIC_APOPTOTIC_SIGNALING_PATHWAY_IN_RESPONSE_TO_DNA_DAMAGE_BY_P53_CLASS_MEDIATOR		30	-0.534055	-1.20004	0.209906	0.628637	1	3246	tags=33%, list=20%, signal=42%		GO_REGULATION_OF_NEUROTRANSMITTER_TRANSPORT	GO_REGULATION_OF_NEUROTRANSMITTER_TRANSPORT		77	0.542724	1.27645	0.13	0.669573	1	1013	tags=13%, list=6%, signal=14%		GO_REGULATION_OF_TOLL_LIKE_RECEPTOR_SIGNALING_PATHWAY	GO_REGULATION_OF_TOLL_LIKE_RECEPTOR_SIGNALING_PATHWAY
ENSHGLG00000006746	ENSHGLG00000006746	0.0469424	1.99727	2.32843								ENSHGLG00000020768	ADRA2A	1.07032e-05	2.31767	5.97049		ENSHGLG00000003708	MMP2	6.68366e-05	-0.981242	3.17499		GO_GLYCOSPHINGOLIPID_METABOLIC_PROCESS	GO_GLYCOSPHINGOLIPID_METABOLIC_PROCESS		50	-0.480133	-1.19896	0.186732	0.63003	1	2386	tags=22%, list=15%, signal=26%		GO_EYE_PHOTORECEPTOR_CELL_DIFFERENTIATION	GO_EYE_PHOTORECEPTOR_CELL_DIFFERENTIATION		27	0.619812	1.27599	0.188277	0.669547	1	1789	tags=30%, list=11%, signal=33%		GO_REGULATION_OF_NON_CANONICAL_WNT_SIGNALING_PATHWAY	GO_REGULATION_OF_NON_CANONICAL_WNT_SIGNALING_PATHWAY
ENSHGLG00000010644	ENSHGLG00000010644	0.0469424	-1.14679	0.328435								ENSHGLG00000009821	ENSHGLG00000009821	1.11591e-05	-0.977212	3.95237		ENSHGLG00000011701	WEE2	6.68787e-05	1.65395	5.17471		GO_INNATE_IMMUNE_RESPONSE_ACTIVATING_SIGNAL_TRANSDUCTION	GO_INNATE_IMMUNE_RESPONSE_ACTIVATING_SIGNAL_TRANSDUCTION		61	-0.476645	-1.19864	0.2	0.62963	1	3210	tags=34%, list=20%, signal=43%		GO_POSITIVE_REGULATION_OF_CELL_ADHESION	GO_POSITIVE_REGULATION_OF_CELL_ADHESION		244	0.468615	1.27573	0.0750361	0.668892	1	1977	tags=21%, list=12%, signal=23%		GO_LYMPH_VESSEL_DEVELOPMENT	GO_LYMPH_VESSEL_DEVELOPMENT
ENSHGLG00000007414	ENSHGLG00000007414	0.0471022	-1.59851	0.326959								ENSHGLG00000019573	RFX6	1.11738e-05	-2.21046	3.9518		ENSHGLG00000003944	CHRDL1	6.69845e-05	1.36657	5.17403		GO_TRANSCRIPTION_ELONGATION_FROM_RNA_POLYMERASE_II_PROMOTER	GO_TRANSCRIPTION_ELONGATION_FROM_RNA_POLYMERASE_II_PROMOTER		58	-0.47389	-1.19789	0.19	0.630361	1	3949	tags=34%, list=25%, signal=46%		GO_PROTEIN_HOMOOLIGOMERIZATION	GO_PROTEIN_HOMOOLIGOMERIZATION		112	0.511447	1.27552	0.117829	0.668041	1	828	tags=9%, list=5%, signal=9%		GO_BETA_CATENIN_DESTRUCTION_COMPLEX_DISASSEMBLY	GO_BETA_CATENIN_DESTRUCTION_COMPLEX_DISASSEMBLY
ENSHGLG00000003143	AGXT	0.0471481	2.05795	2.32654								ENSHGLG00000015514	PPP4R4	1.12428e-05	-1.51469	3.94913		ENSHGLG00000008897	CPEB4	6.77114e-05	1.18168	5.16934		GO_RECEPTOR_CATABOLIC_PROCESS	GO_RECEPTOR_CATABOLIC_PROCESS		23	-0.547725	-1.19718	0.239496	0.630946	1	1588	tags=17%, list=10%, signal=19%		GO_PEPTIDYL_LYSINE_METHYLATION	GO_PEPTIDYL_LYSINE_METHYLATION		92	0.519894	1.27493	0.130016	0.66844	1	2342	tags=26%, list=15%, signal=30%		GO_EMBRYONIC_EYE_MORPHOGENESIS	GO_EMBRYONIC_EYE_MORPHOGENESIS
ENSHGLG00000018573	IQCA1	0.0471481	3.22168	2.32654								ENSHGLG00000017550	IL10RA	1.14008e-05	-1.47228	3.94307		ENSHGLG00000003097	CCDC152	6.83368e-05	0.981018	5.16535		GO_L_AMINO_ACID_TRANSPORT	GO_L_AMINO_ACID_TRANSPORT		47	-0.491578	-1.1971	0.201342	0.629731	1	2292	tags=23%, list=14%, signal=27%		GO_SYNAPTIC_VESICLE_RECYCLING	GO_SYNAPTIC_VESICLE_RECYCLING		51	0.560553	1.27467	0.14975	0.66779	1	2077	tags=29%, list=13%, signal=34%		GO_REGULATION_OF_POSITIVE_CHEMOTAXIS	GO_REGULATION_OF_POSITIVE_CHEMOTAXIS
ENSHGLG00000016647	CYP51A1	0.0471523	-1.98186	0.326497								ENSHGLG00000018233	GAREM2	1.14008e-05	-1.69512	3.94307		ENSHGLG00000016844	FSTL1	6.88355e-05	-0.838626	3.16219		GO_MRNA_PROCESSING	GO_MRNA_PROCESSING		308	-0.387844	-1.19562	0.113879	0.632434	1	2542	tags=21%, list=16%, signal=24%		GO_MEMBRANE_FUSION	GO_MEMBRANE_FUSION		95	0.513788	1.27462	0.141935	0.666477	1	1959	tags=16%, list=12%, signal=18%		GO_POSITIVE_REGULATION_OF_KIDNEY_DEVELOPMENT	GO_POSITIVE_REGULATION_OF_KIDNEY_DEVELOPMENT
ENSHGLG00000013613	FKBP6	0.0480813	3.40052	2.31802								ENSHGLG00000012527	RALGAPB	1.17926e-05	-0.979484	3.92839		ENSHGLG00000010073	DLG4	7.04083e-05	-1.20626	3.15238		GO_SIGNAL_TRANSDUCTION_INVOLVED_IN_CELL_CYCLE_CHECKPOINT	GO_SIGNAL_TRANSDUCTION_INVOLVED_IN_CELL_CYCLE_CHECKPOINT		60	-0.466693	-1.19554	0.203753	0.631235	1	2079	tags=23%, list=13%, signal=27%		GO_POSITIVE_REGULATION_OF_CHROMATIN_ORGANIZATION	GO_POSITIVE_REGULATION_OF_CHROMATIN_ORGANIZATION		74	0.527748	1.27419	0.141463	0.666382	1	1025	tags=9%, list=6%, signal=10%		GO_THYROID_GLAND_DEVELOPMENT	GO_THYROID_GLAND_DEVELOPMENT
ENSHGLG00000025425	ENSHGLG00000025425	0.0480813	-3.04264	0.318024								ENSHGLG00000014924	ENSHGLG00000014924	1.2014e-05	-2.88656	3.92031		ENSHGLG00000018318	TMEM107	7.15897e-05	3.157	5.14515		GO_REGULATION_OF_NITRIC_OXIDE_BIOSYNTHETIC_PROCESS	GO_REGULATION_OF_NITRIC_OXIDE_BIOSYNTHETIC_PROCESS		36	-0.505087	-1.19551	0.209302	0.629901	1	1521	tags=11%, list=10%, signal=12%		GO_RECEPTOR_CLUSTERING	GO_RECEPTOR_CLUSTERING		41	0.577753	1.2739	0.167286	0.665822	1	1580	tags=34%, list=10%, signal=38%		GO_TRABECULA_FORMATION	GO_TRABECULA_FORMATION
ENSHGLG00000005043	ENSHGLG00000005043	0.048248	2.45211	2.31652								ENSHGLG00000005183	DBF4	1.20195e-05	-1.19845	3.92011		ENSHGLG00000007962	ENSHGLG00000007962	7.27147e-05	1.50837	5.13838		GO_DNA_TEMPLATED_TRANSCRIPTION_ELONGATION	GO_DNA_TEMPLATED_TRANSCRIPTION_ELONGATION		80	-0.448825	-1.19506	0.168367	0.629795	1	3949	tags=36%, list=25%, signal=48%		GO_GRANULOCYTE_DIFFERENTIATION	GO_GRANULOCYTE_DIFFERENTIATION		20	0.6438	1.27377	0.205882	0.664799	1	1795	tags=25%, list=11%, signal=28%		GO_SMOOTH_MUSCLE_TISSUE_DEVELOPMENT	GO_SMOOTH_MUSCLE_TISSUE_DEVELOPMENT
ENSHGLG00000008296	ENSHGLG00000008296	0.048248	-1.72149	0.316521								ENSHGLG00000007236	BAZ1A	1.21874e-05	-1.16301	3.91409		ENSHGLG00000018679	FAM210B	7.28375e-05	1.17672	5.13764		GO_RNA_EXPORT_FROM_NUCLEUS	GO_RNA_EXPORT_FROM_NUCLEUS		84	-0.447131	-1.19481	0.172324	0.629081	1	2357	tags=21%, list=15%, signal=25%		GO_MESONEPHRIC_TUBULE_MORPHOGENESIS	GO_MESONEPHRIC_TUBULE_MORPHOGENESIS		47	0.577605	1.27336	0.185841	0.664584	1	1062	tags=13%, list=7%, signal=14%		GO_KIDNEY_MESENCHYME_DEVELOPMENT	GO_KIDNEY_MESENCHYME_DEVELOPMENT
ENSHGLG00000030628	ENSHGLG00000030628	0.0482683	3.66269	2.31634								ENSHGLG00000001248	ENSHGLG00000001248	1.22614e-05	-1.56375	3.91146		ENSHGLG00000004150	ENSHGLG00000004150	7.52008e-05	1.16027	5.12378		GO_REGULATION_OF_RNA_SPLICING	GO_REGULATION_OF_RNA_SPLICING		89	-0.44326	-1.19423	0.169271	0.629395	1	2357	tags=27%, list=15%, signal=31%		GO_CALCIUM_MEDIATED_SIGNALING	GO_CALCIUM_MEDIATED_SIGNALING		129	0.502946	1.27289	0.104928	0.664575	1	1459	tags=17%, list=9%, signal=19%		GO_OSTEOBLAST_DEVELOPMENT	GO_OSTEOBLAST_DEVELOPMENT
ENSHGLG00000016334	TBX1	0.0488103	1.92286	2.31149								ENSHGLG00000006139	MROH8	1.23327e-05	-2.4861	3.90894		ENSHGLG00000017743	ENSHGLG00000017743	7.53844e-05	0.946687	5.12272		GO_POSITIVE_REGULATION_OF_REACTIVE_OXYGEN_SPECIES_BIOSYNTHETIC_PROCESS	GO_POSITIVE_REGULATION_OF_REACTIVE_OXYGEN_SPECIES_BIOSYNTHETIC_PROCESS		30	-0.516132	-1.19281	0.235908	0.632058	1	30	tags=3%, list=0%, signal=3%		GO_REGULATION_OF_LIPID_KINASE_ACTIVITY	GO_REGULATION_OF_LIPID_KINASE_ACTIVITY		41	0.571208	1.27232	0.189003	0.6649	1	2378	tags=27%, list=15%, signal=31%		GO_NEGATIVE_REGULATION_OF_CYSTEINE_TYPE_ENDOPEPTIDASE_ACTIVITY	GO_NEGATIVE_REGULATION_OF_CYSTEINE_TYPE_ENDOPEPTIDASE_ACTIVITY
ENSHGLG00000002040	SGMS2	0.0488923	2.33335	2.31076								ENSHGLG00000004846	RIMS4	1.2407e-05	-1.42195	3.90633		ENSHGLG00000017120	PGBD5	7.67248e-05	1.43622	5.11506		GO_PHOSPHOLIPID_BIOSYNTHETIC_PROCESS	GO_PHOSPHOLIPID_BIOSYNTHETIC_PROCESS		193	-0.400053	-1.19217	0.126582	0.632479	1	1188	tags=8%, list=7%, signal=8%		GO_REGULATION_OF_PEPTIDYL_SERINE_PHOSPHORYLATION	GO_REGULATION_OF_PEPTIDYL_SERINE_PHOSPHORYLATION		78	0.531701	1.27208	0.154605	0.664365	1	780	tags=10%, list=5%, signal=11%		GO_MESENCHYMAL_TO_EPITHELIAL_TRANSITION	GO_MESENCHYMAL_TO_EPITHELIAL_TRANSITION
ENSHGLG00000007234	PCDH9	0.0494171	-1.94598	0.306123								ENSHGLG00000018813	ENSHGLG00000018813	1.25702e-05	-1.21381	3.90066		ENSHGLG00000013438	MAEL	7.71409e-05	-1.31386	3.11272		GO_TRANSCRIPTION_COUPLED_NUCLEOTIDE_EXCISION_REPAIR	GO_TRANSCRIPTION_COUPLED_NUCLEOTIDE_EXCISION_REPAIR		52	-0.481101	-1.19053	0.209135	0.635634	1	1911	tags=21%, list=12%, signal=24%		GO_REGULATION_OF_CELL_ADHESION_MEDIATED_BY_INTEGRIN	GO_REGULATION_OF_CELL_ADHESION_MEDIATED_BY_INTEGRIN		35	0.582355	1.27165	0.191336	0.664221	1	1588	tags=23%, list=10%, signal=25%		GO_VESICLE_TARGETING_TO_FROM_OR_WITHIN_GOLGI	GO_VESICLE_TARGETING_TO_FROM_OR_WITHIN_GOLGI
												ENSHGLG00000010651	NEUROD2	1.28989e-05	-2.60788	3.88945		ENSHGLG00000007164	ENSHGLG00000007164	7.71518e-05	-1.0941	3.11265		GO_LEUKOCYTE_MIGRATION	GO_LEUKOCYTE_MIGRATION		219	-0.39458	-1.19027	0.115132	0.634882	1	905	tags=8%, list=6%, signal=9%		GO_REGULATION_OF_VASCULAR_PERMEABILITY	GO_REGULATION_OF_VASCULAR_PERMEABILITY		27	0.603056	1.2715	0.183712	0.663202	1	3218	tags=44%, list=20%, signal=56%		GO_PROTEIN_O_LINKED_MANNOSYLATION	GO_PROTEIN_O_LINKED_MANNOSYLATION
												ENSHGLG00000002756	WDR19	1.29871e-05	0.91858	5.88649		ENSHGLG00000011314	ADGRL1	7.7402e-05	-1.15542	3.11125		GO_ANTIGEN_PROCESSING_AND_PRESENTATION_OF_EXOGENOUS_PEPTIDE_ANTIGEN_VIA_MHC_CLASS_I	GO_ANTIGEN_PROCESSING_AND_PRESENTATION_OF_EXOGENOUS_PEPTIDE_ANTIGEN_VIA_MHC_CLASS_I		49	-0.482522	-1.18995	0.210811	0.634415	1	2682	tags=35%, list=17%, signal=42%		GO_EPITHELIAL_CELL_PROLIFERATION	GO_EPITHELIAL_CELL_PROLIFERATION		259	0.463836	1.2687	0.0766074	0.670597	1	1925	tags=22%, list=12%, signal=25%		GO_COPII_COATED_VESICLE_BUDDING	GO_COPII_COATED_VESICLE_BUDDING
												ENSHGLG00000006393	ADAM23	1.29871e-05	-2.79014	3.88649		ENSHGLG00000001584	JCHAIN	7.96971e-05	2.17736	5.09856		GO_DEFENSE_RESPONSE_TO_VIRUS	GO_DEFENSE_RESPONSE_TO_VIRUS		124	-0.424472	-1.18876	0.144385	0.636515	1	3281	tags=29%, list=21%, signal=36%		GO_POSITIVE_REGULATION_OF_BIOMINERALIZATION	GO_POSITIVE_REGULATION_OF_BIOMINERALIZATION		33	0.590707	1.26785	0.194346	0.671932	1	1105	tags=18%, list=7%, signal=19%		GO_BRANCH_ELONGATION_OF_AN_EPITHELIUM	GO_BRANCH_ELONGATION_OF_AN_EPITHELIUM
												ENSHGLG00000010790	PDIK1L	1.31993e-05	-1.03497	3.87945		ENSHGLG00000009366	EFR3B	7.99069e-05	-1.30136	3.09742		GO_REGULATION_OF_TELOMERE_MAINTENANCE	GO_REGULATION_OF_TELOMERE_MAINTENANCE		57	-0.469187	-1.18867	0.214106	0.635399	1	3018	tags=30%, list=19%, signal=37%		GO_REGULATION_OF_TRANSCRIPTION_REGULATORY_REGION_DNA_BINDING	GO_REGULATION_OF_TRANSCRIPTION_REGULATORY_REGION_DNA_BINDING		30	0.605756	1.26773	0.184534	0.670875	1	1884	tags=23%, list=12%, signal=26%		GO_NEGATIVE_REGULATION_OF_NUCLEOCYTOPLASMIC_TRANSPORT	GO_NEGATIVE_REGULATION_OF_NUCLEOCYTOPLASMIC_TRANSPORT
												ENSHGLG00000016112	MYH7B	1.31993e-05	-1.37722	3.87945		ENSHGLG00000023617	RF00016	8.12468e-05	2.74271	5.09019		GO_POSITIVE_REGULATION_OF_PATHWAY_RESTRICTED_SMAD_PROTEIN_PHOSPHORYLATION	GO_POSITIVE_REGULATION_OF_PATHWAY_RESTRICTED_SMAD_PROTEIN_PHOSPHORYLATION		29	-0.526827	-1.18807	0.242009	0.635692	1	1491	tags=21%, list=9%, signal=23%		GO_KIDNEY_EPITHELIUM_DEVELOPMENT	GO_KIDNEY_EPITHELIUM_DEVELOPMENT		102	0.515822	1.26751	0.137072	0.670079	1	1527	tags=17%, list=10%, signal=18%		GO_GOLGI_VESICLE_BUDDING	GO_GOLGI_VESICLE_BUDDING
												ENSHGLG00000000499	HHIP	1.32698e-05	2.02227	5.87713		ENSHGLG00000019222	HMCN1	8.34596e-05	-1.12833	3.07852		GO_WATER_HOMEOSTASIS	GO_WATER_HOMEOSTASIS		40	-0.500768	-1.18771	0.230415	0.635317	1	786	tags=13%, list=5%, signal=13%		GO_REGULATION_OF_PHOSPHOLIPASE_C_ACTIVITY	GO_REGULATION_OF_PHOSPHOLIPASE_C_ACTIVITY		29	0.600116	1.26726	0.186933	0.669515	1	2102	tags=24%, list=13%, signal=28%		GO_CELL_FATE_COMMITMENT_INVOLVED_IN_FORMATION_OF_PRIMARY_GERM_LAYER	GO_CELL_FATE_COMMITMENT_INVOLVED_IN_FORMATION_OF_PRIMARY_GERM_LAYER
												ENSHGLG00000011039	ENSHGLG00000011039	1.32698e-05	-1.14927	3.87713		ENSHGLG00000011488	ARL6IP1	8.38497e-05	0.85677	5.0765		GO_ATP_TRANSPORT	GO_ATP_TRANSPORT		19	-0.571029	-1.18741	0.230937	0.634708	1	1031	tags=16%, list=6%, signal=17%		GO_ALPHA_BETA_T_CELL_PROLIFERATION	GO_ALPHA_BETA_T_CELL_PROLIFERATION		16	0.664751	1.26666	0.193676	0.669931	1	2792	tags=38%, list=17%, signal=45%		GO_POSITIVE_REGULATION_OF_CELL_MIGRATION_INVOLVED_IN_SPROUTING_ANGIOGENESIS	GO_POSITIVE_REGULATION_OF_CELL_MIGRATION_INVOLVED_IN_SPROUTING_ANGIOGENESIS
												ENSHGLG00000017191	LEPR	1.32698e-05	1.52093	5.87713		ENSHGLG00000014853	ENSHGLG00000014853	8.38497e-05	-3.35998	3.0765		GO_EXECUTION_PHASE_OF_APOPTOSIS	GO_EXECUTION_PHASE_OF_APOPTOSIS		49	-0.48172	-1.18587	0.224771	0.63762	1	2461	tags=27%, list=15%, signal=31%		GO_NEGATIVE_REGULATION_OF_TOLL_LIKE_RECEPTOR_SIGNALING_PATHWAY	GO_NEGATIVE_REGULATION_OF_TOLL_LIKE_RECEPTOR_SIGNALING_PATHWAY		24	0.623687	1.26665	0.214815	0.66853	1	2627	tags=33%, list=16%, signal=40%		GO_NEGATIVE_REGULATION_OF_PROTEASOMAL_UBIQUITIN_DEPENDENT_PROTEIN_CATABOLIC_PROCESS	GO_NEGATIVE_REGULATION_OF_PROTEASOMAL_UBIQUITIN_DEPENDENT_PROTEIN_CATABOLIC_PROCESS
												ENSHGLG00000030691	ENSHGLG00000030691	1.39225e-05	-1.98981	3.85628		ENSHGLG00000011389	ANGPTL1	8.64181e-05	-1.20697	3.0634		GO_POSITIVE_REGULATION_OF_MUSCLE_TISSUE_DEVELOPMENT	GO_POSITIVE_REGULATION_OF_MUSCLE_TISSUE_DEVELOPMENT		48	-0.483422	-1.18524	0.195599	0.637887	1	38	tags=4%, list=0%, signal=4%		GO_OSTEOBLAST_DIFFERENTIATION	GO_OSTEOBLAST_DIFFERENTIATION		153	0.484173	1.26558	0.103245	0.670409	1	2073	tags=24%, list=13%, signal=28%		GO_REGULATION_OF_MITOCHONDRIAL_MEMBRANE_PERMEABILITY_INVOLVED_IN_APOPTOTIC_PROCESS	GO_REGULATION_OF_MITOCHONDRIAL_MEMBRANE_PERMEABILITY_INVOLVED_IN_APOPTOTIC_PROCESS
												ENSHGLG00000002114	ENSHGLG00000002114	1.40583e-05	-2.52383	3.85207		ENSHGLG00000004535	GLI2	8.73512e-05	-1.05141	3.05873		GO_REGULATION_OF_VACUOLE_ORGANIZATION	GO_REGULATION_OF_VACUOLE_ORGANIZATION		34	-0.504501	-1.18524	0.239374	0.636518	1	2781	tags=26%, list=17%, signal=32%		GO_APPENDAGE_DEVELOPMENT	GO_APPENDAGE_DEVELOPMENT		127	0.504937	1.26522	0.119266	0.670122	1	832	tags=17%, list=5%, signal=17%		GO_VESICLE_MEDIATED_TRANSPORT_TO_THE_PLASMA_MEMBRANE	GO_VESICLE_MEDIATED_TRANSPORT_TO_THE_PLASMA_MEMBRANE
												ENSHGLG00000010209	PGM2L1	1.43566e-05	-1.37182	3.84295		ENSHGLG00000002907	CASKIN1	8.77704e-05	-1.31902	3.05665		GO_RESPONSE_TO_CORTICOSTEROID	GO_RESPONSE_TO_CORTICOSTEROID		102	-0.427192	-1.18447	0.171958	0.637269	1	811	tags=13%, list=5%, signal=13%		GO_POSITIVE_REGULATION_OF_TRANSMEMBRANE_TRANSPORT	GO_POSITIVE_REGULATION_OF_TRANSMEMBRANE_TRANSPORT		118	0.50652	1.26512	0.129134	0.669063	1	1588	tags=20%, list=10%, signal=22%		GO_GLYCEROPHOSPHOLIPID_CATABOLIC_PROCESS	GO_GLYCEROPHOSPHOLIPID_CATABOLIC_PROCESS
												ENSHGLG00000005668	USH2A	1.47011e-05	1.61851	5.83265		ENSHGLG00000012619	SCARB1	8.77704e-05	2.75551	5.05665		GO_REGULATION_OF_CELLULAR_RESPONSE_TO_INSULIN_STIMULUS	GO_REGULATION_OF_CELLULAR_RESPONSE_TO_INSULIN_STIMULUS		48	-0.480493	-1.18411	0.222482	0.636894	1	905	tags=17%, list=6%, signal=18%		GO_REGULATION_OF_MESONEPHROS_DEVELOPMENT	GO_REGULATION_OF_MESONEPHROS_DEVELOPMENT		16	0.672362	1.26498	0.190207	0.66808	1	1527	tags=25%, list=10%, signal=28%		GO_PROTEIN_MANNOSYLATION	GO_PROTEIN_MANNOSYLATION
												ENSHGLG00000001070	AKAP3	1.47235e-05	-3.45172	3.83199		ENSHGLG00000011087	OIT3	8.9967e-05	1.83334	5.04592		GO_NUCLEOTIDE_EXCISION_REPAIR	GO_NUCLEOTIDE_EXCISION_REPAIR		76	-0.443368	-1.18382	0.199501	0.636391	1	3101	tags=25%, list=19%, signal=31%		GO_NEUROTRANSMITTER_UPTAKE	GO_NEUROTRANSMITTER_UPTAKE		26	0.609399	1.26382	0.191288	0.670436	1	2665	tags=35%, list=17%, signal=41%		GO_MUSCLE_HYPERTROPHY_IN_RESPONSE_TO_STRESS	GO_MUSCLE_HYPERTROPHY_IN_RESPONSE_TO_STRESS
												ENSHGLG00000004683	HTR3B	1.48195e-05	-2.51822	3.82917		ENSHGLG00000015862	ADGRG2	9.06913e-05	2.01682	5.04243		GO_REGULATION_OF_CELL_CYCLE_ARREST	GO_REGULATION_OF_CELL_CYCLE_ARREST		77	-0.445078	-1.18067	0.204604	0.643645	1	2230	tags=25%, list=14%, signal=29%		GO_SYNAPSE_ASSEMBLY	GO_SYNAPSE_ASSEMBLY		119	0.494408	1.26346	0.122417	0.670139	1	2240	tags=25%, list=14%, signal=29%		GO_P38MAPK_CASCADE	GO_P38MAPK_CASCADE
												ENSHGLG00000005242	RIDA	1.49771e-05	-1.21471	3.82457		ENSHGLG00000002754	UGT1A6	9.38961e-05	-1.15827	3.02735		GO_IMMUNOGLOBULIN_PRODUCTION_INVOLVED_IN_IMMUNOGLOBULIN_MEDIATED_IMMUNE_RESPONSE	GO_IMMUNOGLOBULIN_PRODUCTION_INVOLVED_IN_IMMUNOGLOBULIN_MEDIATED_IMMUNE_RESPONSE		34	-0.517189	-1.1797	0.235	0.645037	1	1578	tags=18%, list=10%, signal=20%		GO_REGULATION_OF_PEPTIDYL_TYROSINE_PHOSPHORYLATION	GO_REGULATION_OF_PEPTIDYL_TYROSINE_PHOSPHORYLATION		151	0.486176	1.26285	0.110106	0.670654	1	2102	tags=27%, list=13%, signal=31%		GO_REGULATION_OF_PRESYNAPSE_ORGANIZATION	GO_REGULATION_OF_PRESYNAPSE_ORGANIZATION
												ENSHGLG00000018175	ENSHGLG00000018175	1.49771e-05	-2.45621	3.82457		ENSHGLG00000005946	TFCP2L1	9.40618e-05	-1.62126	3.02659		GO_ZYMOGEN_ACTIVATION	GO_ZYMOGEN_ACTIVATION		31	-0.514626	-1.17837	0.24537	0.647555	1	525	tags=16%, list=3%, signal=17%		GO_REGULATION_OF_CELL_ADHESION	GO_REGULATION_OF_CELL_ADHESION		440	0.446101	1.26247	0.0488722	0.670423	1	1943	tags=22%, list=12%, signal=24%		GO_POSITIVE_REGULATION_OF_PROTEIN_AUTOPHOSPHORYLATION	GO_POSITIVE_REGULATION_OF_PROTEIN_AUTOPHOSPHORYLATION
												ENSHGLG00000013506	MYO18B	1.54982e-05	-1.6578	3.80972		ENSHGLG00000010071	NFIX	9.69361e-05	-0.991048	3.01351		GO_MATURATION_OF_5_8S_RRNA	GO_MATURATION_OF_5_8S_RRNA		25	-0.54303	-1.17832	0.253863	0.646318	1	3570	tags=40%, list=22%, signal=51%		GO_POSITIVE_REGULATION_OF_GTPASE_ACTIVITY	GO_POSITIVE_REGULATION_OF_GTPASE_ACTIVITY		252	0.463581	1.2614	0.0898876	0.672413	1	2348	tags=23%, list=15%, signal=27%		GO_DEFINITIVE_HEMOPOIESIS	GO_DEFINITIVE_HEMOPOIESIS
												ENSHGLG00000007233	ITGA11	1.58774e-05	1.35747	5.79922		ENSHGLG00000001636	PALMD	0.000100934	1.6617	4.99596		GO_PROTEIN_TARGETING	GO_PROTEIN_TARGETING		263	-0.386794	-1.17828	0.113553	0.645095	1	3450	tags=31%, list=22%, signal=39%		GO_THYROID_GLAND_DEVELOPMENT	GO_THYROID_GLAND_DEVELOPMENT		15	0.656673	1.26057	0.218437	0.673545	1	1062	tags=33%, list=7%, signal=36%		GO_BRANCHING_INVOLVED_IN_MAMMARY_GLAND_DUCT_MORPHOGENESIS	GO_BRANCHING_INVOLVED_IN_MAMMARY_GLAND_DUCT_MORPHOGENESIS
												ENSHGLG00000003104	ENSHGLG00000003104	1.64728e-05	-1.65817	3.78323		ENSHGLG00000014268	SRGN	0.000101132	1.3197	4.99511		GO_CELLULAR_RESPONSE_TO_TOXIC_SUBSTANCE	GO_CELLULAR_RESPONSE_TO_TOXIC_SUBSTANCE		62	-0.462228	-1.17824	0.21875	0.643828	1	2144	tags=29%, list=13%, signal=33%		GO_NEGATIVE_REGULATION_OF_CELL_DIFFERENTIATION	GO_NEGATIVE_REGULATION_OF_CELL_DIFFERENTIATION		454	0.440504	1.26003	0.0460947	0.673748	1	1961	tags=21%, list=12%, signal=23%		GO_NEGATIVE_REGULATION_OF_PRODUCTION_OF_MOLECULAR_MEDIATOR_OF_IMMUNE_RESPONSE	GO_NEGATIVE_REGULATION_OF_PRODUCTION_OF_MOLECULAR_MEDIATOR_OF_IMMUNE_RESPONSE
												ENSHGLG00000016083	SLC11A1	1.64728e-05	-3.00619	3.78323		ENSHGLG00000019111	LRRC32	0.0001019	-1.1462	2.99182		GO_POSITIVE_REGULATION_OF_MYOTUBE_DIFFERENTIATION	GO_POSITIVE_REGULATION_OF_MYOTUBE_DIFFERENTIATION		19	-0.552731	-1.17815	0.257384	0.642713	1	8	tags=5%, list=0%, signal=5%		GO_REGULATION_OF_SYSTEM_PROCESS	GO_REGULATION_OF_SYSTEM_PROCESS		375	0.454175	1.25934	0.0724832	0.674486	1	2336	tags=24%, list=15%, signal=27%		GO_CELL_DIFFERENTIATION_INVOLVED_IN_EMBRYONIC_PLACENTA_DEVELOPMENT	GO_CELL_DIFFERENTIATION_INVOLVED_IN_EMBRYONIC_PLACENTA_DEVELOPMENT
												ENSHGLG00000006062	NSG2	1.65958e-05	-2.96182	3.78		ENSHGLG00000016514	GLI3	0.000101909	-1.18772	2.99179		GO_RNA_5_END_PROCESSING	GO_RNA_5_END_PROCESSING		18	-0.570635	-1.17752	0.275269	0.643031	1	3067	tags=33%, list=19%, signal=41%		GO_METANEPHRIC_NEPHRON_MORPHOGENESIS	GO_METANEPHRIC_NEPHRON_MORPHOGENESIS		18	0.64057	1.25933	0.213894	0.673105	1	937	tags=17%, list=6%, signal=18%		GO_NEGATIVE_REGULATION_OF_NERVOUS_SYSTEM_PROCESS	GO_NEGATIVE_REGULATION_OF_NERVOUS_SYSTEM_PROCESS
												ENSHGLG00000001083	NRG4	1.71228e-05	-1.42543	3.76642		ENSHGLG00000016523	PTCHD4	0.000102769	1.49075	4.98814		GO_RESPONSE_TO_TOXIC_SUBSTANCE	GO_RESPONSE_TO_TOXIC_SUBSTANCE		133	-0.421868	-1.17734	0.176638	0.642203	1	2144	tags=29%, list=13%, signal=33%		GO_CHONDROCYTE_DIFFERENTIATION	GO_CHONDROCYTE_DIFFERENTIATION		82	0.527893	1.25924	0.157718	0.671956	1	2018	tags=27%, list=13%, signal=31%		GO_REGULATION_OF_T_CELL_APOPTOTIC_PROCESS	GO_REGULATION_OF_T_CELL_APOPTOTIC_PROCESS
												ENSHGLG00000010046	ENSHGLG00000010046	1.71541e-05	-0.994227	3.76563		ENSHGLG00000000124	ENSHGLG00000000124	0.000102785	1.92219	4.98807		GO_INTESTINAL_ABSORPTION	GO_INTESTINAL_ABSORPTION		24	-0.531718	-1.17645	0.245322	0.643317	1	882	tags=21%, list=6%, signal=22%		GO_NEPHRON_DEVELOPMENT	GO_NEPHRON_DEVELOPMENT		102	0.508863	1.25761	0.142857	0.675574	1	1836	tags=22%, list=12%, signal=24%		GO_AMYLOID_BETA_CLEARANCE	GO_AMYLOID_BETA_CLEARANCE
												ENSHGLG00000002609	ST8SIA3	1.73557e-05	-2.86942	3.76056		ENSHGLG00000016994	NLGN2	0.000102785	-1.37603	2.98807		GO_WATER_SOLUBLE_VITAMIN_METABOLIC_PROCESS	GO_WATER_SOLUBLE_VITAMIN_METABOLIC_PROCESS		50	-0.473967	-1.17409	0.187348	0.648456	1	1801	tags=18%, list=11%, signal=20%		GO_SPECIFICATION_OF_SYMMETRY	GO_SPECIFICATION_OF_SYMMETRY		84	0.522448	1.25738	0.14619	0.674994	1	1899	tags=24%, list=12%, signal=27%		GO_PROTEOGLYCAN_BIOSYNTHETIC_PROCESS	GO_PROTEOGLYCAN_BIOSYNTHETIC_PROCESS
												ENSHGLG00000002571	BEND3	1.76283e-05	-0.904002	3.75379		ENSHGLG00000017134	ENSHGLG00000017134	0.000103595	2.23151	4.98466		GO_UTERUS_DEVELOPMENT	GO_UTERUS_DEVELOPMENT		19	-0.55264	-1.17322	0.28125	0.649586	1	2	tags=5%, list=0%, signal=5%		GO_POSITIVE_REGULATION_OF_SYNAPSE_ASSEMBLY	GO_POSITIVE_REGULATION_OF_SYNAPSE_ASSEMBLY		48	0.557622	1.2565	0.171681	0.676367	1	2952	tags=35%, list=18%, signal=43%		GO_POSITIVE_REGULATION_OF_CARDIAC_MUSCLE_CELL_DIFFERENTIATION	GO_POSITIVE_REGULATION_OF_CARDIAC_MUSCLE_CELL_DIFFERENTIATION
												ENSHGLG00000008025	ENSHGLG00000008025	1.7902e-05	0.985298	5.7471		ENSHGLG00000003370	ENSHGLG00000003370	0.000107161	0.828912	4.96996		GO_EXCRETION	GO_EXCRETION		34	-0.501695	-1.17204	0.248826	0.651643	1	1483	tags=18%, list=9%, signal=19%		GO_REGULATION_OF_DNA_REPAIR	GO_REGULATION_OF_DNA_REPAIR		82	0.524068	1.25642	0.182848	0.675186	1	1974	tags=20%, list=12%, signal=22%		GO_CELLULAR_RESPONSE_TO_CADMIUM_ION	GO_CELLULAR_RESPONSE_TO_CADMIUM_ION
												ENSHGLG00000005347	ENSHGLG00000005347	1.79593e-05	-1.10739	3.74571		ENSHGLG00000007802	SHANK1	0.000111452	-2.01214	2.95291		GO_NUCLEOSIDE_DIPHOSPHATE_METABOLIC_PROCESS	GO_NUCLEOSIDE_DIPHOSPHATE_METABOLIC_PROCESS		105	-0.424213	-1.17086	0.173554	0.653594	1	1388	tags=12%, list=9%, signal=13%		GO_REGULATION_OF_TYPE_2_IMMUNE_RESPONSE	GO_REGULATION_OF_TYPE_2_IMMUNE_RESPONSE		17	0.642891	1.25635	0.22549	0.674001	1	4010	tags=65%, list=25%, signal=86%		GO_PROTEIN_CATABOLIC_PROCESS_IN_THE_VACUOLE	GO_PROTEIN_CATABOLIC_PROCESS_IN_THE_VACUOLE
												ENSHGLG00000016591	ENSHGLG00000016591	1.7979e-05	-0.965109	3.74523		ENSHGLG00000012349	ENSHGLG00000012349	0.000114361	0.774806	4.94172		GO_CELLULAR_IRON_ION_HOMEOSTASIS	GO_CELLULAR_IRON_ION_HOMEOSTASIS		32	-0.514958	-1.16911	0.242826	0.656908	1	1405	tags=16%, list=9%, signal=17%		GO_TUMOR_NECROSIS_FACTOR_BIOSYNTHETIC_PROCESS	GO_TUMOR_NECROSIS_FACTOR_BIOSYNTHETIC_PROCESS		18	0.629973	1.25618	0.215649	0.673145	1	2146	tags=39%, list=13%, signal=45%		GO_REGULATION_OF_MRNA_3_END_PROCESSING	GO_REGULATION_OF_MRNA_3_END_PROCESSING
												ENSHGLG00000001013	ZYG11A	1.86556e-05	-1.44337	3.72919		ENSHGLG00000018790	COTL1	0.000115727	-1.04337	2.93656		GO_REGULATION_OF_ORGANIC_ACID_TRANSPORT	GO_REGULATION_OF_ORGANIC_ACID_TRANSPORT		39	-0.491884	-1.16891	0.247265	0.656102	1	635	tags=13%, list=4%, signal=13%		GO_ADENYLATE_CYCLASE_ACTIVATING_G_PROTEIN_COUPLED_RECEPTOR_SIGNALING_PATHWAY	GO_ADENYLATE_CYCLASE_ACTIVATING_G_PROTEIN_COUPLED_RECEPTOR_SIGNALING_PATHWAY		69	0.52845	1.25611	0.155089	0.671972	1	2954	tags=41%, list=19%, signal=50%		GO_POSITIVE_REGULATION_OF_MYELOID_LEUKOCYTE_MEDIATED_IMMUNITY	GO_POSITIVE_REGULATION_OF_MYELOID_LEUKOCYTE_MEDIATED_IMMUNITY
												ENSHGLG00000016827	ENSHGLG00000016827	1.90305e-05	-0.948774	3.72055		ENSHGLG00000000834	PDK4	0.000117126	1.86803	4.93135		GO_NEUROTRANSMITTER_RECEPTOR_TRANSPORT	GO_NEUROTRANSMITTER_RECEPTOR_TRANSPORT		24	-0.528308	-1.16821	0.276824	0.656752	1	810	tags=13%, list=5%, signal=13%		GO_EPITHELIAL_CELL_MORPHOGENESIS	GO_EPITHELIAL_CELL_MORPHOGENESIS		27	0.585693	1.25588	0.189555	0.671324	1	3411	tags=41%, list=21%, signal=52%		GO_REGULATION_OF_MEMBRANE_PERMEABILITY	GO_REGULATION_OF_MEMBRANE_PERMEABILITY
												ENSHGLG00000016120	ATRN	1.90982e-05	-0.957916	3.71901		ENSHGLG00000004400	ENSHGLG00000004400	0.000117126	-0.826823	2.93135		GO_GLYCOSYLATION	GO_GLYCOSYLATION		161	-0.408072	-1.16566	0.165138	0.662588	1	1310	tags=12%, list=8%, signal=13%		GO_REGULATION_OF_ERYTHROCYTE_DIFFERENTIATION	GO_REGULATION_OF_ERYTHROCYTE_DIFFERENTIATION		33	0.589397	1.25494	0.203971	0.672862	1	180	tags=9%, list=1%, signal=9%		GO_REGULATION_OF_CELLULAR_RESPONSE_TO_VASCULAR_ENDOTHELIAL_GROWTH_FACTOR_STIMULUS	GO_REGULATION_OF_CELLULAR_RESPONSE_TO_VASCULAR_ENDOTHELIAL_GROWTH_FACTOR_STIMULUS
												ENSHGLG00000003442	ENSHGLG00000003442	1.91834e-05	-1.29741	3.71708		ENSHGLG00000019345	LIPH	0.000117619	2.62985	4.92952		GO_CARBOHYDRATE_METABOLIC_PROCESS	GO_CARBOHYDRATE_METABOLIC_PROCESS		382	-0.364439	-1.16417	0.120482	0.665498	1	2059	tags=15%, list=13%, signal=17%		GO_MICROTUBULE_BUNDLE_FORMATION	GO_MICROTUBULE_BUNDLE_FORMATION		70	0.533143	1.25393	0.165303	0.674683	1	1742	tags=30%, list=11%, signal=34%		GO_CELLULAR_RESPONSE_TO_PROSTAGLANDIN_STIMULUS	GO_CELLULAR_RESPONSE_TO_PROSTAGLANDIN_STIMULUS
												ENSHGLG00000006420	SYNJ1	1.91834e-05	-1.1215	3.71708		ENSHGLG00000012017	CHD3	0.000118211	-0.806781	2.92734		GO_POSITIVE_REGULATION_OF_MITOTIC_NUCLEAR_DIVISION	GO_POSITIVE_REGULATION_OF_MITOTIC_NUCLEAR_DIVISION		36	-0.493211	-1.16333	0.251111	0.66653	1	855	tags=17%, list=5%, signal=18%		GO_REGULATION_OF_LEUKOCYTE_PROLIFERATION	GO_REGULATION_OF_LEUKOCYTE_PROLIFERATION		103	0.500517	1.25336	0.147385	0.675223	1	1467	tags=20%, list=9%, signal=22%		GO_PINOCYTOSIS	GO_PINOCYTOSIS
												ENSHGLG00000000608	ANOS1	1.94768e-05	1.20312	5.71048		ENSHGLG00000000912	VGLL3	0.000119853	2.5527	4.92135		GO_RNA_DEPENDENT_DNA_BIOSYNTHETIC_PROCESS	GO_RNA_DEPENDENT_DNA_BIOSYNTHETIC_PROCESS		45	-0.483168	-1.16276	0.247706	0.666787	1	1423	tags=20%, list=9%, signal=22%		GO_VESICLE_FUSION_TO_PLASMA_MEMBRANE	GO_VESICLE_FUSION_TO_PLASMA_MEMBRANE		16	0.640395	1.25308	0.245136	0.674661	1	579	tags=19%, list=4%, signal=19%		GO_POSITIVE_REGULATION_OF_LIPID_STORAGE	GO_POSITIVE_REGULATION_OF_LIPID_STORAGE
												ENSHGLG00000009774	ENSHGLG00000009774	1.94768e-05	-2.50785	3.71048		ENSHGLG00000006768	UNC13C	0.000123802	-0.999017	2.90727		GO_HEART_TRABECULA_MORPHOGENESIS	GO_HEART_TRABECULA_MORPHOGENESIS		23	-0.544493	-1.16255	0.282276	0.666081	1	1064	tags=17%, list=7%, signal=19%		GO_DNA_CATABOLIC_PROCESS_ENDONUCLEOLYTIC	GO_DNA_CATABOLIC_PROCESS_ENDONUCLEOLYTIC		19	0.629379	1.25272	0.214552	0.674447	1	37	tags=5%, list=0%, signal=5%		GO_MAMMARY_GLAND_DUCT_MORPHOGENESIS	GO_MAMMARY_GLAND_DUCT_MORPHOGENESIS
												ENSHGLG00000004227	ENSHGLG00000004227	1.98043e-05	-2.57781	3.70324		ENSHGLG00000010566	DPP6	0.000125162	-0.990173	2.90253		GO_GLUCOSE_METABOLIC_PROCESS	GO_GLUCOSE_METABOLIC_PROCESS		142	-0.410093	-1.16205	0.176471	0.666201	1	1925	tags=16%, list=12%, signal=18%		GO_INTRASPECIES_INTERACTION_BETWEEN_ORGANISMS	GO_INTRASPECIES_INTERACTION_BETWEEN_ORGANISMS		30	0.578544	1.25257	0.211806	0.673502	1	1911	tags=30%, list=12%, signal=34%		GO_NEGATIVE_REGULATION_OF_DNA_BINDING	GO_NEGATIVE_REGULATION_OF_DNA_BINDING
												ENSHGLG00000011897	HTRA1	1.98043e-05	0.833105	5.70324		ENSHGLG00000008996	FBXL16	0.000125696	-1.89327	2.90068		GO_UBIQUINONE_METABOLIC_PROCESS	GO_UBIQUINONE_METABOLIC_PROCESS		15	-0.58284	-1.16161	0.280255	0.666032	1	1089	tags=20%, list=7%, signal=21%		GO_REGULATION_OF_MUSCLE_HYPERTROPHY	GO_REGULATION_OF_MUSCLE_HYPERTROPHY		43	0.571594	1.25125	0.203419	0.676347	1	2725	tags=33%, list=17%, signal=39%		GO_EATING_BEHAVIOR	GO_EATING_BEHAVIOR
												ENSHGLG00000011569	FEZF2	2.024e-05	1.40964	5.69379		ENSHGLG00000006196	HPGD	0.000126014	1.50597	4.89958		GO_FEMALE_SEX_DIFFERENTIATION	GO_FEMALE_SEX_DIFFERENTIATION		90	-0.437725	-1.16138	0.204244	0.665353	1	837	tags=13%, list=5%, signal=14%		GO_REGULATION_OF_FIBROBLAST_MIGRATION	GO_REGULATION_OF_FIBROBLAST_MIGRATION		22	0.618767	1.25012	0.214953	0.678478	1	190	tags=9%, list=1%, signal=9%		GO_POSITIVE_REGULATION_OF_MRNA_PROCESSING	GO_POSITIVE_REGULATION_OF_MRNA_PROCESSING
												ENSHGLG00000012380	PHACTR4	2.02683e-05	-0.969123	3.69318		ENSHGLG00000018462	RGS22	0.000129102	1.27711	4.88907		GO_DETOXIFICATION	GO_DETOXIFICATION		62	-0.454655	-1.16107	0.2267	0.664908	1	2144	tags=27%, list=13%, signal=32%		GO_POSITIVE_REGULATION_OF_ANIMAL_ORGAN_MORPHOGENESIS	GO_POSITIVE_REGULATION_OF_ANIMAL_ORGAN_MORPHOGENESIS		57	0.538668	1.25009	0.167224	0.677172	1	1569	tags=25%, list=10%, signal=27%		GO_POSTSYNAPTIC_SPECIALIZATION_ASSEMBLY	GO_POSTSYNAPTIC_SPECIALIZATION_ASSEMBLY
												ENSHGLG00000013998	ALDH1A3	2.04036e-05	1.08067	5.69029		ENSHGLG00000013714	COL8A2	0.000132123	-1.17841	2.87902		GO_PHARYNGEAL_SYSTEM_DEVELOPMENT	GO_PHARYNGEAL_SYSTEM_DEVELOPMENT		17	-0.551245	-1.15985	0.281124	0.66707	1	641	tags=18%, list=4%, signal=18%		GO_REGULATION_OF_ENDOCYTOSIS	GO_REGULATION_OF_ENDOCYTOSIS		133	0.485756	1.25004	0.111601	0.675975	1	1619	tags=18%, list=10%, signal=20%		GO_ASTROCYTE_ACTIVATION	GO_ASTROCYTE_ACTIVATION
												ENSHGLG00000010385	ENSHGLG00000010385	2.04585e-05	-1.00053	3.68913		ENSHGLG00000012064	MECOM	0.000135241	-1.3301	2.86889		GO_MITOTIC_G1_S_TRANSITION_CHECKPOINT	GO_MITOTIC_G1_S_TRANSITION_CHECKPOINT		51	-0.471286	-1.15918	0.233333	0.667516	1	1420	tags=22%, list=9%, signal=24%		GO_EAR_DEVELOPMENT	GO_EAR_DEVELOPMENT		151	0.484913	1.25003	0.135177	0.674677	1	1844	tags=23%, list=12%, signal=26%		GO_NEGATIVE_REGULATION_OF_EMBRYONIC_DEVELOPMENT	GO_NEGATIVE_REGULATION_OF_EMBRYONIC_DEVELOPMENT
												ENSHGLG00000012968	GLYCTK	2.06065e-05	-1.21528	3.686		ENSHGLG00000001199	ITGBL1	0.000138177	1.75764	4.85956		GO_CELLULAR_BIOGENIC_AMINE_METABOLIC_PROCESS	GO_CELLULAR_BIOGENIC_AMINE_METABOLIC_PROCESS		26	-0.522663	-1.15904	0.254005	0.66659	1	574	tags=8%, list=4%, signal=8%		GO_PATTERN_RECOGNITION_RECEPTOR_SIGNALING_PATHWAY	GO_PATTERN_RECOGNITION_RECEPTOR_SIGNALING_PATHWAY		127	0.496793	1.24978	0.153727	0.674099	1	1678	tags=19%, list=11%, signal=21%		GO_POSITIVE_REGULATION_OF_MITOCHONDRIAL_TRANSLATION	GO_POSITIVE_REGULATION_OF_MITOCHONDRIAL_TRANSLATION
												ENSHGLG00000014750	UPB1	2.06065e-05	1.28876	5.686		ENSHGLG00000001595	HSD17B10	0.000138205	1.15837	4.85948		GO_GLUTATHIONE_METABOLIC_PROCESS	GO_GLUTATHIONE_METABOLIC_PROCESS		26	-0.527991	-1.159	0.276824	0.665346	1	3176	tags=42%, list=20%, signal=53%		GO_NEGATIVE_REGULATION_OF_EMBRYONIC_DEVELOPMENT	GO_NEGATIVE_REGULATION_OF_EMBRYONIC_DEVELOPMENT		20	0.641294	1.2486	0.188571	0.676364	1	846	tags=20%, list=5%, signal=21%		GO_NEGATIVE_REGULATION_OF_SMOOTH_MUSCLE_CELL_MIGRATION	GO_NEGATIVE_REGULATION_OF_SMOOTH_MUSCLE_CELL_MIGRATION
												ENSHGLG00000005589	CARMIL1	2.08876e-05	1.02994	5.68011		ENSHGLG00000010727	MYCL	0.000138707	-1.29557	2.8579		GO_RESPONSE_TO_INTERFERON_GAMMA	GO_RESPONSE_TO_INTERFERON_GAMMA		88	-0.430196	-1.15897	0.206897	0.664104	1	953	tags=14%, list=6%, signal=14%		GO_PERIPHERAL_NERVOUS_SYSTEM_DEVELOPMENT	GO_PERIPHERAL_NERVOUS_SYSTEM_DEVELOPMENT		58	0.54684	1.24859	0.190556	0.675059	1	2411	tags=40%, list=15%, signal=47%		GO_REGULATION_OF_LAMELLIPODIUM_ASSEMBLY	GO_REGULATION_OF_LAMELLIPODIUM_ASSEMBLY
												ENSHGLG00000008480	FAM49B	2.09447e-05	-1.05234	3.67893		ENSHGLG00000010637	GRIN2D	0.000139629	-1.63598	2.85503		GO_MITOTIC_SPINDLE_ORGANIZATION	GO_MITOTIC_SPINDLE_ORGANIZATION		77	-0.451317	-1.15894	0.24031	0.662896	1	1761	tags=27%, list=11%, signal=31%		GO_RETINA_LAYER_FORMATION	GO_RETINA_LAYER_FORMATION		19	0.631807	1.24846	0.21881	0.674137	1	1281	tags=26%, list=8%, signal=29%		GO_MANNOSYLATION	GO_MANNOSYLATION
												ENSHGLG00000019582	ENSHGLG00000019582	2.13652e-05	-1.2091	3.67029		ENSHGLG00000006644	ENSHGLG00000006644	0.000141159	0.886605	4.85029		GO_THYMUS_DEVELOPMENT	GO_THYMUS_DEVELOPMENT		36	-0.484182	-1.15845	0.259825	0.662991	1	2322	tags=25%, list=15%, signal=29%		GO_ROOF_OF_MOUTH_DEVELOPMENT	GO_ROOF_OF_MOUTH_DEVELOPMENT		70	0.52345	1.24839	0.182594	0.673053	1	1105	tags=21%, list=7%, signal=23%		GO_T_HELPER_1_TYPE_IMMUNE_RESPONSE	GO_T_HELPER_1_TYPE_IMMUNE_RESPONSE
												ENSHGLG00000014605	RANBP17	2.17521e-05	-1.097	3.6625		ENSHGLG00000018839	SNAP91	0.000144078	1.33588	4.8414		GO_REGULATION_OF_PROTEIN_CATABOLIC_PROCESS	GO_REGULATION_OF_PROTEIN_CATABOLIC_PROCESS		266	-0.375639	-1.15814	0.140411	0.662527	1	1589	tags=12%, list=10%, signal=13%		GO_TRANSFORMING_GROWTH_FACTOR_BETA_PRODUCTION	GO_TRANSFORMING_GROWTH_FACTOR_BETA_PRODUCTION		24	0.60895	1.24833	0.216573	0.671909	1	1141	tags=25%, list=7%, signal=27%		GO_MONOCYTE_CHEMOTAXIS	GO_MONOCYTE_CHEMOTAXIS
												ENSHGLG00000005377	TGM2	2.18745e-05	1.07445	5.66006		ENSHGLG00000000865	ENSHGLG00000000865	0.000149105	3.16396	4.82651		GO_POSITIVE_REGULATION_OF_STEROID_METABOLIC_PROCESS	GO_POSITIVE_REGULATION_OF_STEROID_METABOLIC_PROCESS		20	-0.537081	-1.15781	0.270876	0.662188	1	1511	tags=15%, list=9%, signal=17%		GO_LEUKOCYTE_ACTIVATION_INVOLVED_IN_INFLAMMATORY_RESPONSE	GO_LEUKOCYTE_ACTIVATION_INVOLVED_IN_INFLAMMATORY_RESPONSE		19	0.622236	1.2465	0.232472	0.676332	1	1634	tags=26%, list=10%, signal=29%		GO_LEUKOCYTE_ACTIVATION_INVOLVED_IN_INFLAMMATORY_RESPONSE	GO_LEUKOCYTE_ACTIVATION_INVOLVED_IN_INFLAMMATORY_RESPONSE
												ENSHGLG00000029360	ENSHGLG00000029360	2.21164e-05	-1.40133	3.65528		ENSHGLG00000014413	SLC41A1	0.000160633	0.931106	4.79417		GO_REGULATION_OF_AUTOPHAGOSOME_ASSEMBLY	GO_REGULATION_OF_AUTOPHAGOSOME_ASSEMBLY		26	-0.521559	-1.1575	0.248366	0.661757	1	2781	tags=31%, list=17%, signal=37%		GO_STRIATED_MUSCLE_ADAPTATION	GO_STRIATED_MUSCLE_ADAPTATION		33	0.586105	1.24639	0.220588	0.675318	1	1308	tags=21%, list=8%, signal=23%		GO_NEGATIVE_REGULATION_OF_TOLL_LIKE_RECEPTOR_SIGNALING_PATHWAY	GO_NEGATIVE_REGULATION_OF_TOLL_LIKE_RECEPTOR_SIGNALING_PATHWAY
												ENSHGLG00000011923	PYGL	2.22254e-05	1.07045	5.65315		ENSHGLG00000013823	ENSHGLG00000013823	0.000161573	1.47729	4.79163		GO_RIBOSE_PHOSPHATE_BIOSYNTHETIC_PROCESS	GO_RIBOSE_PHOSPHATE_BIOSYNTHETIC_PROCESS		125	-0.417965	-1.15617	0.217009	0.664144	1	2262	tags=25%, list=14%, signal=29%		GO_AXON_DEVELOPMENT	GO_AXON_DEVELOPMENT		378	0.449884	1.24637	0.0833333	0.674025	1	1876	tags=21%, list=12%, signal=24%		GO_POSITIVE_REGULATION_OF_BLOOD_VESSEL_ENDOTHELIAL_CELL_MIGRATION	GO_POSITIVE_REGULATION_OF_BLOOD_VESSEL_ENDOTHELIAL_CELL_MIGRATION
												ENSHGLG00000017693	NTRK2	2.24703e-05	1.46134	5.64839		ENSHGLG00000010040	ENSHGLG00000010040	0.000162309	-0.705012	2.78966		GO_ALCOHOL_METABOLIC_PROCESS	GO_ALCOHOL_METABOLIC_PROCESS		239	-0.375449	-1.15466	0.115242	0.66703	1	2129	tags=16%, list=13%, signal=18%		GO_POSITIVE_REGULATION_OF_BLOOD_VESSEL_DIAMETER	GO_POSITIVE_REGULATION_OF_BLOOD_VESSEL_DIAMETER		35	0.585439	1.24401	0.198934	0.680189	1	1405	tags=20%, list=9%, signal=22%		GO_REGULATION_OF_LEUKOCYTE_MEDIATED_CYTOTOXICITY	GO_REGULATION_OF_LEUKOCYTE_MEDIATED_CYTOTOXICITY
												ENSHGLG00000011074	ECT2	2.26413e-05	-1.07026	3.6451		ENSHGLG00000014667	WIPF1	0.000162309	-0.942953	2.78966		GO_CALCIUM_DEPENDENT_CELL_CELL_ADHESION_VIA_PLASMA_MEMBRANE_CELL_ADHESION_MOLECULES	GO_CALCIUM_DEPENDENT_CELL_CELL_ADHESION_VIA_PLASMA_MEMBRANE_CELL_ADHESION_MOLECULES		19	-0.555379	-1.1529	0.285141	0.670614	1	760	tags=11%, list=5%, signal=11%		GO_RAB_PROTEIN_SIGNAL_TRANSDUCTION	GO_RAB_PROTEIN_SIGNAL_TRANSDUCTION		15	0.655708	1.2438	0.225681	0.679468	1	2514	tags=40%, list=16%, signal=47%		GO_POSITIVE_REGULATION_OF_GLYCOPROTEIN_METABOLIC_PROCESS	GO_POSITIVE_REGULATION_OF_GLYCOPROTEIN_METABOLIC_PROCESS
												ENSHGLG00000001866	COL25A1	2.29475e-05	2.1291	5.63927		ENSHGLG00000001806	ENSHGLG00000001806	0.000162466	0.778001	4.78924		GO_PROTEIN_LOCALIZATION_TO_ENDOPLASMIC_RETICULUM	GO_PROTEIN_LOCALIZATION_TO_ENDOPLASMIC_RETICULUM		67	-0.438406	-1.1523	0.221939	0.671076	1	2895	tags=40%, list=18%, signal=49%		GO_PEPTIDYL_TYROSINE_MODIFICATION	GO_PEPTIDYL_TYROSINE_MODIFICATION		236	0.459063	1.24365	0.0885714	0.678597	1	2102	tags=22%, list=13%, signal=25%		GO_POSITIVE_REGULATION_OF_GLYCOPROTEIN_BIOSYNTHETIC_PROCESS	GO_POSITIVE_REGULATION_OF_GLYCOPROTEIN_BIOSYNTHETIC_PROCESS
												ENSHGLG00000003855	XPR1	2.29475e-05	-1.06278	3.63927		ENSHGLG00000000634	AFF2	0.000171914	1.75914	4.76469		GO_REGULATION_OF_AUTOPHAGY	GO_REGULATION_OF_AUTOPHAGY		231	-0.37848	-1.15204	0.149826	0.670525	1	1324	tags=11%, list=8%, signal=12%		GO_REGULATION_OF_HISTONE_H3_K4_METHYLATION	GO_REGULATION_OF_HISTONE_H3_K4_METHYLATION		20	0.629169	1.24358	0.23092	0.677458	1	56	tags=5%, list=0%, signal=5%		GO_POSITIVE_REGULATION_OF_ERYTHROCYTE_DIFFERENTIATION	GO_POSITIVE_REGULATION_OF_ERYTHROCYTE_DIFFERENTIATION
												ENSHGLG00000002835	ENSHGLG00000002835	2.34999e-05	-1.33838	3.62893		ENSHGLG00000009787	KIAA1549	0.000172922	-1.09655	2.76215		GO_CELLULAR_NITROGEN_COMPOUND_CATABOLIC_PROCESS	GO_CELLULAR_NITROGEN_COMPOUND_CATABOLIC_PROCESS		351	-0.36538	-1.15155	0.146245	0.670552	1	2461	tags=24%, list=15%, signal=28%		GO_POSITIVE_REGULATION_OF_OSSIFICATION	GO_POSITIVE_REGULATION_OF_OSSIFICATION		60	0.538321	1.24166	0.183533	0.682358	1	2180	tags=25%, list=14%, signal=29%		GO_POSITIVE_REGULATION_OF_MUSCLE_HYPERTROPHY	GO_POSITIVE_REGULATION_OF_MUSCLE_HYPERTROPHY
												ENSHGLG00000009872	LZTS1	2.34999e-05	-1.51481	3.62893		ENSHGLG00000014774	TACC2	0.00017402	-0.816414	2.7594		GO_SECRETORY_GRANULE_ORGANIZATION	GO_SECRETORY_GRANULE_ORGANIZATION		21	-0.530165	-1.15052	0.264574	0.672172	1	206	tags=10%, list=1%, signal=10%		GO_RESPONSE_TO_WOUNDING	GO_RESPONSE_TO_WOUNDING		403	0.43502	1.24121	0.0763158	0.682546	1	1582	tags=15%, list=10%, signal=16%		GO_POSITIVE_REGULATION_OF_CHEMOKINE_PRODUCTION	GO_POSITIVE_REGULATION_OF_CHEMOKINE_PRODUCTION
												ENSHGLG00000011098	SETDB1	2.36954e-05	-0.980742	3.62534		ENSHGLG00000009863	ENSHGLG00000009863	0.00017414	-1.203	2.7591		GO_SPLICEOSOMAL_SNRNP_ASSEMBLY	GO_SPLICEOSOMAL_SNRNP_ASSEMBLY		24	-0.520914	-1.15046	0.267261	0.67106	1	2542	tags=21%, list=16%, signal=25%		GO_ANTEROGRADE_AXONAL_TRANSPORT	GO_ANTEROGRADE_AXONAL_TRANSPORT		36	0.573628	1.24113	0.201802	0.681481	1	1590	tags=22%, list=10%, signal=25%		GO_REGULATION_OF_CELL_KILLING	GO_REGULATION_OF_CELL_KILLING
												ENSHGLG00000010580	UNC79	2.39748e-05	-2.54257	3.62025		ENSHGLG00000010545	ENSHGLG00000010545	0.00017996	1.12841	4.74482		GO_REGULATION_OF_MRNA_SPLICING_VIA_SPLICEOSOME	GO_REGULATION_OF_MRNA_SPLICING_VIA_SPLICEOSOME		66	-0.445387	-1.14895	0.2325	0.674102	1	2357	tags=24%, list=15%, signal=28%		GO_CEREBRAL_CORTEX_NEURON_DIFFERENTIATION	GO_CEREBRAL_CORTEX_NEURON_DIFFERENTIATION		15	0.645833	1.24002	0.221172	0.683555	1	1109	tags=27%, list=7%, signal=29%		GO_REGULATION_OF_SKELETAL_MUSCLE_CELL_DIFFERENTIATION	GO_REGULATION_OF_SKELETAL_MUSCLE_CELL_DIFFERENTIATION
												ENSHGLG00000002885	ENSHGLG00000002885	2.50695e-05	-0.998469	3.60085		ENSHGLG00000012704	DMRT2	0.000180399	2.07652	4.74377		GO_FATTY_ACID_METABOLIC_PROCESS	GO_FATTY_ACID_METABOLIC_PROCESS		237	-0.376201	-1.14849	0.154386	0.674137	1	1671	tags=16%, list=10%, signal=18%		GO_KIDNEY_MORPHOGENESIS	GO_KIDNEY_MORPHOGENESIS		68	0.535623	1.23944	0.182421	0.684091	1	1527	tags=19%, list=10%, signal=21%		GO_RESPONSE_TO_PROSTAGLANDIN	GO_RESPONSE_TO_PROSTAGLANDIN
												ENSHGLG00000016577	ENSHGLG00000016577	2.53198e-05	-1.16703	3.59654		ENSHGLG00000015983	2021-09-11	0.000182147	-0.711846	2.73958		GO_REGULATION_OF_INFLAMMATORY_RESPONSE	GO_REGULATION_OF_INFLAMMATORY_RESPONSE		180	-0.397064	-1.14829	0.181269	0.673376	1	847	tags=5%, list=5%, signal=5%		GO_REGULATION_OF_MEMBRANE_POTENTIAL	GO_REGULATION_OF_MEMBRANE_POTENTIAL		268	0.449073	1.23826	0.0902778	0.686304	1	1946	tags=21%, list=12%, signal=23%		GO_ACTIVATION_OF_PHOSPHOLIPASE_C_ACTIVITY	GO_ACTIVATION_OF_PHOSPHOLIPASE_C_ACTIVITY
												ENSHGLG00000007605	SUV39H1	2.54386e-05	-1.21984	3.59451		ENSHGLG00000011444	ABCA1	0.000186226	1.00716	4.72996		GO_GLUCOCORTICOID_METABOLIC_PROCESS	GO_GLUCOCORTICOID_METABOLIC_PROCESS		17	-0.557433	-1.14816	0.28876	0.672414	1	641	tags=24%, list=4%, signal=24%		GO_ACTIVATION_OF_GTPASE_ACTIVITY	GO_ACTIVATION_OF_GTPASE_ACTIVITY		73	0.528338	1.23816	0.161765	0.685315	1	1642	tags=23%, list=10%, signal=26%		GO_REGULATION_OF_TYPE_2_IMMUNE_RESPONSE	GO_REGULATION_OF_TYPE_2_IMMUNE_RESPONSE
												ENSHGLG00000010248	KIAA0895	2.56214e-05	-1.64067	3.5914		ENSHGLG00000005936	GUCA2B	0.000187311	-4.6606	2.72744		GO_O_GLYCAN_PROCESSING	GO_O_GLYCAN_PROCESSING		23	-0.517715	-1.14797	0.278396	0.671675	1	2516	tags=30%, list=16%, signal=36%		GO_REGULATION_OF_TRANS_SYNAPTIC_SIGNALING	GO_REGULATION_OF_TRANS_SYNAPTIC_SIGNALING		306	0.442847	1.23813	0.0884719	0.684106	1	2091	tags=21%, list=13%, signal=23%		GO_NEGATIVE_REGULATION_OF_FATTY_ACID_METABOLIC_PROCESS	GO_NEGATIVE_REGULATION_OF_FATTY_ACID_METABOLIC_PROCESS
												ENSHGLG00000012919	PHLPP2	2.58823e-05	-1.07631	3.587		ENSHGLG00000014209	ENSHGLG00000014209	0.000197514	1.37276	4.7044		GO_ORGANIC_ANION_TRANSPORT	GO_ORGANIC_ANION_TRANSPORT		303	-0.368354	-1.14791	0.161049	0.67059	1	649	tags=7%, list=4%, signal=7%		GO_RNA_STABILIZATION	GO_RNA_STABILIZATION		33	0.595127	1.23727	0.204007	0.685371	1	370	tags=9%, list=2%, signal=9%		GO_MAMMARY_GLAND_MORPHOGENESIS	GO_MAMMARY_GLAND_MORPHOGENESIS
												ENSHGLG00000021298	FIGNL1	2.58823e-05	-1.07959	3.587		ENSHGLG00000016801	CPNE4	0.000198529	-1.79386	2.70218		GO_RESPONSE_TO_ALCOHOL	GO_RESPONSE_TO_ALCOHOL		142	-0.403455	-1.14766	0.212465	0.670045	1	811	tags=14%, list=5%, signal=15%		GO_MAINTENANCE_OF_LOCATION	GO_MAINTENANCE_OF_LOCATION		208	0.465091	1.23688	0.111429	0.685219	1	1698	tags=14%, list=11%, signal=15%		GO_NEGATIVE_REGULATION_OF_PROTEASOMAL_PROTEIN_CATABOLIC_PROCESS	GO_NEGATIVE_REGULATION_OF_PROTEASOMAL_PROTEIN_CATABOLIC_PROCESS
												ENSHGLG00000016167	ENSHGLG00000016167	2.58836e-05	-1.41956	3.58697		ENSHGLG00000013637	ENSHGLG00000013637	0.000199503	-1.01736	2.70005		GO_PROTEIN_LOCALIZATION_TO_MITOCHONDRION	GO_PROTEIN_LOCALIZATION_TO_MITOCHONDRION		88	-0.418354	-1.14656	0.18509	0.671854	1	3528	tags=32%, list=22%, signal=41%		GO_FIBROBLAST_PROLIFERATION	GO_FIBROBLAST_PROLIFERATION		52	0.540111	1.23641	0.199282	0.685356	1	947	tags=23%, list=6%, signal=24%		GO_REGULATION_OF_PRODUCTION_OF_SMALL_RNA_INVOLVED_IN_GENE_SILENCING_BY_RNA	GO_REGULATION_OF_PRODUCTION_OF_SMALL_RNA_INVOLVED_IN_GENE_SILENCING_BY_RNA
												ENSHGLG00000012076	RUNX3	2.59917e-05	-1.67909	3.58517		ENSHGLG00000014400	HSPA12A	0.00020515	0.789202	4.68793		GO_ESTABLISHMENT_OF_MITOTIC_SPINDLE_LOCALIZATION	GO_ESTABLISHMENT_OF_MITOTIC_SPINDLE_LOCALIZATION		24	-0.537526	-1.14494	0.298729	0.675229	1	1078	tags=13%, list=7%, signal=13%		GO_ANGIOGENESIS_INVOLVED_IN_WOUND_HEALING	GO_ANGIOGENESIS_INVOLVED_IN_WOUND_HEALING		18	0.629838	1.2357	0.242026	0.686336	1	382	tags=11%, list=2%, signal=11%		GO_PEPTIDYL_PROLINE_HYDROXYLATION	GO_PEPTIDYL_PROLINE_HYDROXYLATION
												ENSHGLG00000002261	ENSHGLG00000002261	2.60763e-05	1.96085	5.58375		ENSHGLG00000013910	KIAA1549L	0.000206065	-1.79271	2.686		GO_RESPONSE_TO_VITAMIN	GO_RESPONSE_TO_VITAMIN		63	-0.439992	-1.14426	0.2375	0.67578	1	965	tags=14%, list=6%, signal=15%		GO_ENDOTHELIUM_DEVELOPMENT	GO_ENDOTHELIUM_DEVELOPMENT		89	0.506676	1.2315	0.186555	0.698106	1	2600	tags=33%, list=16%, signal=39%		GO_VITAMIN_TRANSPORT	GO_VITAMIN_TRANSPORT
												ENSHGLG00000010664	HDGFL3	2.60772e-05	-1.03689	3.58374		ENSHGLG00000007777	ACVR1C	0.000206608	4.72735	4.68485		GO_CELLULAR_RESPONSE_TO_INSULIN_STIMULUS	GO_CELLULAR_RESPONSE_TO_INSULIN_STIMULUS		148	-0.401939	-1.14403	0.203488	0.675199	1	905	tags=9%, list=6%, signal=10%		GO_REGULATION_OF_HUMORAL_IMMUNE_RESPONSE	GO_REGULATION_OF_HUMORAL_IMMUNE_RESPONSE		22	0.621984	1.23087	0.243762	0.698712	1	1208	tags=23%, list=8%, signal=25%		GO_POSITIVE_REGULATION_OF_TELOMERE_MAINTENANCE_VIA_TELOMERE_LENGTHENING	GO_POSITIVE_REGULATION_OF_TELOMERE_MAINTENANCE_VIA_TELOMERE_LENGTHENING
												ENSHGLG00000031826	ENSHGLG00000031826	2.61684e-05	1.74858	5.58222		ENSHGLG00000019025	ENSHGLG00000019025	0.000215116	1.15935	4.66733		GO_ZINC_ION_TRANSPORT	GO_ZINC_ION_TRANSPORT		18	-0.557959	-1.14319	0.333333	0.676303	1	1336	tags=17%, list=8%, signal=18%		GO_DNA_CONFORMATION_CHANGE	GO_DNA_CONFORMATION_CHANGE		168	0.474238	1.23075	0.139706	0.697735	1	804	tags=6%, list=5%, signal=6%		GO_RESPONSE_TO_ATP	GO_RESPONSE_TO_ATP
												ENSHGLG00000007880	ADAMTS15	2.64621e-05	1.10809	5.57738		ENSHGLG00000007849	PIEZO2	0.000220042	-0.809196	2.65749		GO_RESPONSE_TO_ANTIBIOTIC	GO_RESPONSE_TO_ANTIBIOTIC		34	-0.494346	-1.14145	0.263617	0.679812	1	2328	tags=26%, list=15%, signal=31%		GO_NEGATIVE_REGULATION_OF_RNA_CATABOLIC_PROCESS	GO_NEGATIVE_REGULATION_OF_RNA_CATABOLIC_PROCESS		43	0.557306	1.23022	0.208262	0.698095	1	1196	tags=16%, list=7%, signal=18%		GO_INTERFERON_ALPHA_PRODUCTION	GO_INTERFERON_ALPHA_PRODUCTION
												ENSHGLG00000008082	ENSHGLG00000008082	2.66805e-05	-1.05577	3.57381		ENSHGLG00000017284	WWTR1	0.000220883	-0.753981	2.65584		GO_CARBOHYDRATE_DERIVATIVE_BIOSYNTHETIC_PROCESS	GO_CARBOHYDRATE_DERIVATIVE_BIOSYNTHETIC_PROCESS		431	-0.359498	-1.14132	0.12	0.678903	1	2418	tags=19%, list=15%, signal=22%		GO_NEUROTRANSMITTER_SECRETION	GO_NEUROTRANSMITTER_SECRETION		113	0.487512	1.23011	0.140379	0.697138	1	2551	tags=27%, list=16%, signal=32%		GO_POSITIVE_REGULATION_OF_CILIUM_ASSEMBLY	GO_POSITIVE_REGULATION_OF_CILIUM_ASSEMBLY
												ENSHGLG00000000298	NWD2	2.723e-05	-1.36331	3.56495		ENSHGLG00000000410	MXRA5	0.000221086	-1.44626	2.65544		GO_GLAND_DEVELOPMENT	GO_GLAND_DEVELOPMENT		301	-0.370717	-1.14131	0.167939	0.677651	1	882	tags=9%, list=6%, signal=9%		GO_REGULATION_OF_CARTILAGE_DEVELOPMENT	GO_REGULATION_OF_CARTILAGE_DEVELOPMENT		49	0.541811	1.22952	0.208122	0.697636	1	2018	tags=33%, list=13%, signal=37%		GO_TOLL_LIKE_RECEPTOR_SIGNALING_PATHWAY	GO_TOLL_LIKE_RECEPTOR_SIGNALING_PATHWAY
												ENSHGLG00000012997	VAMP8	2.73244e-05	1.22188	5.56345		ENSHGLG00000010864	FBN1	0.000221486	-0.798633	2.65465		GO_REGULATION_OF_TRANSCRIPTION_ELONGATION_FROM_RNA_POLYMERASE_II_PROMOTER	GO_REGULATION_OF_TRANSCRIPTION_ELONGATION_FROM_RNA_POLYMERASE_II_PROMOTER		24	-0.52465	-1.13974	0.276688	0.680615	1	1984	tags=21%, list=12%, signal=24%		GO_REGULATION_OF_AXONOGENESIS	GO_REGULATION_OF_AXONOGENESIS		143	0.47872	1.22875	0.146884	0.698826	1	1848	tags=23%, list=12%, signal=26%		GO_RESPONSE_TO_MISFOLDED_PROTEIN	GO_RESPONSE_TO_MISFOLDED_PROTEIN
												ENSHGLG00000002813	LCP1	2.76911e-05	1.75385	5.55766		ENSHGLG00000009162	SPAG17	0.00022167	1.30288	4.65429		GO_G0_TO_G1_TRANSITION	GO_G0_TO_G1_TRANSITION		32	-0.489235	-1.13839	0.260771	0.683122	1	1637	tags=16%, list=10%, signal=17%		GO_POSITIVE_REGULATION_OF_VASCULATURE_DEVELOPMENT	GO_POSITIVE_REGULATION_OF_VASCULATURE_DEVELOPMENT		127	0.481819	1.22854	0.159443	0.698191	1	2295	tags=23%, list=14%, signal=26%		GO_NEGATIVE_REGULATION_OF_PROTEIN_ACETYLATION	GO_NEGATIVE_REGULATION_OF_PROTEIN_ACETYLATION
												ENSHGLG00000013067	LMX1B	2.85873e-05	-2.97261	3.54383		ENSHGLG00000002793	CFAP58	0.000231914	2.03497	4.63467		GO_CELLULAR_RESPONSE_TO_HORMONE_STIMULUS	GO_CELLULAR_RESPONSE_TO_HORMONE_STIMULUS		401	-0.359274	-1.13757	0.15859	0.684173	1	2075	tags=16%, list=13%, signal=18%		GO_FIBROBLAST_MIGRATION	GO_FIBROBLAST_MIGRATION		28	0.587077	1.22805	0.226168	0.69839	1	190	tags=7%, list=1%, signal=7%		GO_NEGATIVE_REGULATION_OF_MRNA_PROCESSING	GO_NEGATIVE_REGULATION_OF_MRNA_PROCESSING
												ENSHGLG00000004262	F13A1	2.97674e-05	1.36652	5.52626		ENSHGLG00000002356	CCDC170	0.000232638	1.44663	4.63332		GO_MRNA_TRANSPORT	GO_MRNA_TRANSPORT		96	-0.412019	-1.13583	0.230576	0.687796	1	2357	tags=22%, list=15%, signal=26%		GO_BRANCHING_MORPHOGENESIS_OF_AN_EPITHELIAL_TUBE	GO_BRANCHING_MORPHOGENESIS_OF_AN_EPITHELIAL_TUBE		108	0.493208	1.22802	0.160938	0.697178	1	1062	tags=12%, list=7%, signal=13%		GO_REGULATION_OF_AMYLOID_BETA_FORMATION	GO_REGULATION_OF_AMYLOID_BETA_FORMATION
												ENSHGLG00000019099	LGALS3	2.98371e-05	1.24459	5.52524		ENSHGLG00000009621	ST8SIA1	0.00023297	-1.71594	2.6327		GO_POSITIVE_REGULATION_OF_CELL_CYCLE_ARREST	GO_POSITIVE_REGULATION_OF_CELL_CYCLE_ARREST		63	-0.442973	-1.1349	0.257831	0.689148	1	2230	tags=27%, list=14%, signal=31%		GO_HEAD_MORPHOGENESIS	GO_HEAD_MORPHOGENESIS		27	0.592744	1.22782	0.232305	0.696533	1	674	tags=15%, list=4%, signal=15%		GO_NEGATIVE_REGULATION_OF_FIBROBLAST_PROLIFERATION	GO_NEGATIVE_REGULATION_OF_FIBROBLAST_PROLIFERATION
												ENSHGLG00000018503	KIF14	2.99644e-05	-1.15924	3.52339		ENSHGLG00000007601	ENSHGLG00000007601	0.000233683	-1.57373	2.63137		GO_RESPONSE_TO_ZINC_ION	GO_RESPONSE_TO_ZINC_ION		26	-0.523173	-1.13448	0.299376	0.689053	1	455	tags=12%, list=3%, signal=12%		GO_PROTEIN_COMPLEX_OLIGOMERIZATION	GO_PROTEIN_COMPLEX_OLIGOMERIZATION		143	0.478341	1.22771	0.176292	0.69561	1	828	tags=9%, list=5%, signal=10%		GO_POSITIVE_REGULATION_OF_COLLAGEN_METABOLIC_PROCESS	GO_POSITIVE_REGULATION_OF_COLLAGEN_METABOLIC_PROCESS
												ENSHGLG00000006756	ENSHGLG00000006756	2.99982e-05	-1.26935	3.5229		ENSHGLG00000014547	ENSHGLG00000014547	0.000234286	0.902538	4.63025		GO_PEPTIDE_BIOSYNTHETIC_PROCESS	GO_PEPTIDE_BIOSYNTHETIC_PROCESS		408	-0.359183	-1.13302	0.125	0.691948	1	3130	tags=30%, list=20%, signal=36%		GO_REGULATION_OF_SYNAPSE_ASSEMBLY	GO_REGULATION_OF_SYNAPSE_ASSEMBLY		73	0.513873	1.22745	0.191564	0.695153	1	2952	tags=33%, list=18%, signal=40%		GO_POSITIVE_REGULATION_OF_PROTEIN_LOCALIZATION_TO_CELL_PERIPHERY	GO_POSITIVE_REGULATION_OF_PROTEIN_LOCALIZATION_TO_CELL_PERIPHERY
												ENSHGLG00000021092	ENSHGLG00000021092	3.15522e-05	-3.76939	3.50097		ENSHGLG00000001090	SPOCK3	0.000234632	1.55955	4.62961		GO_HEART_FORMATION	GO_HEART_FORMATION		20	-0.536179	-1.13089	0.3	0.696769	1	21	tags=5%, list=0%, signal=5%		GO_RENAL_WATER_HOMEOSTASIS	GO_RENAL_WATER_HOMEOSTASIS		21	0.613273	1.22608	0.229358	0.698185	1	1174	tags=19%, list=7%, signal=21%		GO_LABYRINTHINE_LAYER_MORPHOGENESIS	GO_LABYRINTHINE_LAYER_MORPHOGENESIS
												ENSHGLG00000005812	RACGAP1	3.21776e-05	-1.01043	3.49245		ENSHGLG00000000551	HS3ST3B1	0.000237052	-0.951699	2.62516		GO_ERROR_FREE_TRANSLESION_SYNTHESIS	GO_ERROR_FREE_TRANSLESION_SYNTHESIS		15	-0.552779	-1.13043	0.308977	0.696772	1	1741	tags=27%, list=11%, signal=30%		GO_GLIOGENESIS	GO_GLIOGENESIS		205	0.458909	1.22571	0.122363	0.698004	1	2022	tags=25%, list=13%, signal=29%		GO_AROMATIC_AMINO_ACID_FAMILY_METABOLIC_PROCESS	GO_AROMATIC_AMINO_ACID_FAMILY_METABOLIC_PROCESS
												ENSHGLG00000011612	FN3K	3.21776e-05	1.41476	5.49245		ENSHGLG00000016826	SLC35F3	0.000237884	1.51742	4.62363		GO_AMMONIUM_ION_METABOLIC_PROCESS	GO_AMMONIUM_ION_METABOLIC_PROCESS		17	-0.550367	-1.12923	0.339093	0.698937	1	16	tags=6%, list=0%, signal=6%		GO_ORGANIC_CATION_TRANSPORT	GO_ORGANIC_CATION_TRANSPORT		31	0.582995	1.22517	0.233456	0.698426	1	1947	tags=26%, list=12%, signal=29%		GO_POSITIVE_REGULATION_OF_MYOBLAST_DIFFERENTIATION	GO_POSITIVE_REGULATION_OF_MYOBLAST_DIFFERENTIATION
												ENSHGLG00000022973	RF00024	3.23768e-05	1.11219	5.48977		ENSHGLG00000005607	ENSHGLG00000005607	0.000239172	-2.00792	2.62129		GO_NEGATIVE_REGULATION_OF_CELL_CYCLE_PROCESS	GO_NEGATIVE_REGULATION_OF_CELL_CYCLE_PROCESS		232	-0.375038	-1.12852	0.20068	0.699712	1	2456	tags=24%, list=15%, signal=28%		GO_REGULATION_OF_MEMBRANE_LIPID_DISTRIBUTION	GO_REGULATION_OF_MEMBRANE_LIPID_DISTRIBUTION		30	0.572522	1.22465	0.222816	0.698835	1	3047	tags=40%, list=19%, signal=49%		GO_RUFFLE_ASSEMBLY	GO_RUFFLE_ASSEMBLY
												ENSHGLG00000016413	LOXL1	3.23833e-05	1.10275	5.48968		ENSHGLG00000013928	ENSHGLG00000013928	0.000239767	-1.77558	2.62021		GO_ADHERENS_JUNCTION_ORGANIZATION	GO_ADHERENS_JUNCTION_ORGANIZATION		41	-0.460903	-1.12817	0.289855	0.699455	1	1879	tags=22%, list=12%, signal=25%		GO_CARDIAC_CELL_DEVELOPMENT	GO_CARDIAC_CELL_DEVELOPMENT		49	0.546945	1.22368	0.204545	0.700628	1	2460	tags=31%, list=15%, signal=36%		GO_REGULATION_OF_NUCLEAR_CELL_CYCLE_DNA_REPLICATION	GO_REGULATION_OF_NUCLEAR_CELL_CYCLE_DNA_REPLICATION
												ENSHGLG00000028976	ENSHGLG00000028976	3.30999e-05	-1.65892	3.48017		ENSHGLG00000017384	CPNE5	0.000242641	-1.73265	2.61504		GO_REGULATION_OF_SECRETION	GO_REGULATION_OF_SECRETION		416	-0.352961	-1.12742	0.165217	0.700255	1	953	tags=8%, list=6%, signal=8%		GO_MIDBRAIN_DEVELOPMENT	GO_MIDBRAIN_DEVELOPMENT		47	0.541086	1.22334	0.228519	0.700441	1	1985	tags=21%, list=12%, signal=24%		GO_PROTEIN_LOCALIZATION_TO_CHROMOSOME_TELOMERIC_REGION	GO_PROTEIN_LOCALIZATION_TO_CHROMOSOME_TELOMERIC_REGION
												ENSHGLG00000000400	ANXA1	3.52353e-05	1.41659	5.45302		ENSHGLG00000003631	GLRB	0.000245801	1.45755	4.60942		GO_NUCLEUS_LOCALIZATION	GO_NUCLEUS_LOCALIZATION		20	-0.526944	-1.12725	0.327549	0.699475	1	650	tags=15%, list=4%, signal=16%		GO_CAMERA_TYPE_EYE_DEVELOPMENT	GO_CAMERA_TYPE_EYE_DEVELOPMENT		213	0.455724	1.22312	0.123611	0.699838	1	1887	tags=20%, list=12%, signal=23%		GO_REGULATION_OF_TELOMERE_CAPPING	GO_REGULATION_OF_TELOMERE_CAPPING
												ENSHGLG00000009356	LGALS3BP	3.53142e-05	1.0366	5.45205		ENSHGLG00000012270	CD248	0.000246596	-1.61136	2.60801		GO_NUCLEOTIDE_EXCISION_REPAIR_PREINCISION_COMPLEX_STABILIZATION	GO_NUCLEOTIDE_EXCISION_REPAIR_PREINCISION_COMPLEX_STABILIZATION		16	-0.565447	-1.12581	0.32766	0.702201	1	1741	tags=25%, list=11%, signal=28%		GO_DNA_BIOSYNTHETIC_PROCESS	GO_DNA_BIOSYNTHETIC_PROCESS		131	0.477903	1.22306	0.178248	0.698754	1	1483	tags=13%, list=9%, signal=14%		GO_POSITIVE_REGULATION_OF_SPROUTING_ANGIOGENESIS	GO_POSITIVE_REGULATION_OF_SPROUTING_ANGIOGENESIS
												ENSHGLG00000008624	ENSHGLG00000008624	3.58563e-05	-0.978661	3.44543		ENSHGLG00000011549	S1PR3	0.00024928	-1.39718	2.60331		GO_SCF_DEPENDENT_PROTEASOMAL_UBIQUITIN_DEPENDENT_PROTEIN_CATABOLIC_PROCESS	GO_SCF_DEPENDENT_PROTEASOMAL_UBIQUITIN_DEPENDENT_PROTEIN_CATABOLIC_PROCESS		64	-0.443257	-1.12503	0.267677	0.703056	1	3209	tags=34%, list=20%, signal=43%		GO_REGULATION_OF_LONG_TERM_NEURONAL_SYNAPTIC_PLASTICITY	GO_REGULATION_OF_LONG_TERM_NEURONAL_SYNAPTIC_PLASTICITY		17	0.640034	1.22265	0.251451	0.698748	1	4087	tags=65%, list=26%, signal=87%		GO_BICARBONATE_TRANSPORT	GO_BICARBONATE_TRANSPORT
												ENSHGLG00000004106	PDZD2	3.58816e-05	0.809341	5.44513		ENSHGLG00000001770	ABCA6	0.000249623	1.19086	4.60271		GO_REGULATION_OF_ERBB_SIGNALING_PATHWAY	GO_REGULATION_OF_ERBB_SIGNALING_PATHWAY		61	-0.439401	-1.12471	0.285714	0.702765	1	1078	tags=10%, list=7%, signal=11%		GO_DENDRITIC_CELL_DIFFERENTIATION	GO_DENDRITIC_CELL_DIFFERENTIATION		17	0.635946	1.22243	0.253846	0.698161	1	746	tags=18%, list=5%, signal=18%		GO_EMBRYONIC_PLACENTA_MORPHOGENESIS	GO_EMBRYONIC_PLACENTA_MORPHOGENESIS
												ENSHGLG00000002386	ENSHGLG00000002386	3.64303e-05	-1.78321	3.43854		ENSHGLG00000015489	ADAMTS5	0.000254375	-1.02334	2.59453		GO_NEGATIVE_REGULATION_OF_ERBB_SIGNALING_PATHWAY	GO_NEGATIVE_REGULATION_OF_ERBB_SIGNALING_PATHWAY		35	-0.481938	-1.12438	0.298405	0.702408	1	1445	tags=17%, list=9%, signal=19%		GO_POSITIVE_REGULATION_OF_PRI_MIRNA_TRANSCRIPTION_BY_RNA_POLYMERASE_II	GO_POSITIVE_REGULATION_OF_PRI_MIRNA_TRANSCRIPTION_BY_RNA_POLYMERASE_II		25	0.592718	1.22207	0.227523	0.698022	1	1720	tags=24%, list=11%, signal=27%		GO_BILE_ACID_AND_BILE_SALT_TRANSPORT	GO_BILE_ACID_AND_BILE_SALT_TRANSPORT
												ENSHGLG00000001242	ENSHGLG00000001242	3.65872e-05	-1.35075	3.43667		ENSHGLG00000013133	WISP1	0.00025439	-0.987383	2.5945		GO_RESPONSE_TO_IRON_ION	GO_RESPONSE_TO_IRON_ION		19	-0.543589	-1.12414	0.308696	0.701802	1	2322	tags=26%, list=15%, signal=31%		GO_POSITIVE_REGULATION_OF_BLOOD_VESSEL_ENDOTHELIAL_CELL_MIGRATION	GO_POSITIVE_REGULATION_OF_BLOOD_VESSEL_ENDOTHELIAL_CELL_MIGRATION		40	0.567399	1.22152	0.208185	0.698556	1	2858	tags=40%, list=18%, signal=49%		GO_EXCITATORY_SYNAPSE_ASSEMBLY	GO_EXCITATORY_SYNAPSE_ASSEMBLY
												ENSHGLG00000003366	WDR44	3.67686e-05	-1.0863	3.43452		ENSHGLG00000017135	NID1	0.00025439	-0.853958	2.5945		GO_REGULATION_OF_CARBOHYDRATE_CATABOLIC_PROCESS	GO_REGULATION_OF_CARBOHYDRATE_CATABOLIC_PROCESS		65	-0.433787	-1.12132	0.28133	0.708388	1	1330	tags=15%, list=8%, signal=17%		GO_REGULATION_OF_CHROMATIN_ORGANIZATION	GO_REGULATION_OF_CHROMATIN_ORGANIZATION		126	0.484901	1.22101	0.157895	0.698882	1	481	tags=6%, list=3%, signal=6%		GO_REGULATION_OF_PROTEIN_LOCALIZATION_TO_CELL_SURFACE	GO_REGULATION_OF_PROTEIN_LOCALIZATION_TO_CELL_SURFACE
												ENSHGLG00000014096	KCNMA1	3.71302e-05	1.83414	5.43027		ENSHGLG00000006463	LMTK3	0.00026663	-1.4001	2.57409		GO_RNA_CATABOLIC_PROCESS	GO_RNA_CATABOLIC_PROCESS		245	-0.364347	-1.12098	0.176271	0.708102	1	2843	tags=31%, list=18%, signal=38%		GO_ENDOCARDIAL_CUSHION_DEVELOPMENT	GO_ENDOCARDIAL_CUSHION_DEVELOPMENT		33	0.562694	1.22047	0.22931	0.699327	1	1300	tags=21%, list=8%, signal=23%		GO_REGULATION_OF_RECEPTOR_RECYCLING	GO_REGULATION_OF_RECEPTOR_RECYCLING
												ENSHGLG00000004812	PDE3B	3.80968e-05	-1.43572	3.41911		ENSHGLG00000002423	XPNPEP2	0.000267401	-1.57455	2.57284		GO_NEGATIVE_REGULATION_OF_IMMUNE_SYSTEM_PROCESS	GO_NEGATIVE_REGULATION_OF_IMMUNE_SYSTEM_PROCESS		231	-0.368112	-1.12065	0.202614	0.707736	1	1629	tags=12%, list=10%, signal=13%		GO_POSITIVE_REGULATION_OF_LIPID_STORAGE	GO_POSITIVE_REGULATION_OF_LIPID_STORAGE		18	0.619621	1.2199	0.234962	0.699768	1	1865	tags=22%, list=12%, signal=25%		GO_RELEASE_OF_CYTOCHROME_C_FROM_MITOCHONDRIA	GO_RELEASE_OF_CYTOCHROME_C_FROM_MITOCHONDRIA
												ENSHGLG00000011520	ENSHGLG00000011520	3.80968e-05	-0.999811	3.41911		ENSHGLG00000012240	COL1A1	0.000267401	-2.67166	2.57284		GO_HOMEOSTASIS_OF_NUMBER_OF_CELLS	GO_HOMEOSTASIS_OF_NUMBER_OF_CELLS		159	-0.3878	-1.12016	0.224684	0.707867	1	1492	tags=14%, list=9%, signal=16%		GO_NEGATIVE_REGULATION_OF_STRESS_ACTIVATED_PROTEIN_KINASE_SIGNALING_CASCADE	GO_NEGATIVE_REGULATION_OF_STRESS_ACTIVATED_PROTEIN_KINASE_SIGNALING_CASCADE		32	0.568377	1.21885	0.238616	0.701796	1	2245	tags=38%, list=14%, signal=44%		GO_AMYLOID_BETA_METABOLIC_PROCESS	GO_AMYLOID_BETA_METABOLIC_PROCESS
												ENSHGLG00000011457	PBX3	3.89372e-05	-1.20827	3.40964		ENSHGLG00000013746	ENSHGLG00000013746	0.000267401	-1.01155	2.57284		GO_NEGATIVE_REGULATION_OF_MITOTIC_CELL_CYCLE	GO_NEGATIVE_REGULATION_OF_MITOTIC_CELL_CYCLE		226	-0.37253	-1.11828	0.177536	0.71196	1	1991	tags=20%, list=12%, signal=22%		GO_REGULATION_OF_AMPA_RECEPTOR_ACTIVITY	GO_REGULATION_OF_AMPA_RECEPTOR_ACTIVITY		16	0.62518	1.21872	0.269006	0.700939	1	3092	tags=31%, list=19%, signal=39%		GO_REGULATION_OF_AMYLOID_PRECURSOR_PROTEIN_CATABOLIC_PROCESS	GO_REGULATION_OF_AMYLOID_PRECURSOR_PROTEIN_CATABOLIC_PROCESS
												ENSHGLG00000010033	DUOX2	3.93802e-05	-2.18595	3.40472		ENSHGLG00000030723	ENSHGLG00000030723	0.000267401	1.68671	4.57284		GO_POSITIVE_REGULATION_OF_MRNA_CATABOLIC_PROCESS	GO_POSITIVE_REGULATION_OF_MRNA_CATABOLIC_PROCESS		40	-0.463187	-1.11683	0.311881	0.714674	1	2008	tags=20%, list=13%, signal=23%		GO_SENSORY_SYSTEM_DEVELOPMENT	GO_SENSORY_SYSTEM_DEVELOPMENT		251	0.445501	1.21816	0.111888	0.701366	1	2102	tags=23%, list=13%, signal=26%		GO_POSITIVE_REGULATION_OF_TRANSLATIONAL_INITIATION	GO_POSITIVE_REGULATION_OF_TRANSLATIONAL_INITIATION
												ENSHGLG00000010065	ENSHGLG00000010065	3.97707e-05	-0.979995	3.40044		ENSHGLG00000009134	FGFR1	0.000268143	-0.783699	2.57163		GO_CELLULAR_RESPONSE_TO_KETONE	GO_CELLULAR_RESPONSE_TO_KETONE		66	-0.443583	-1.11509	0.283784	0.718432	1	1637	tags=15%, list=10%, signal=17%		GO_SENSORY_PERCEPTION	GO_SENSORY_PERCEPTION		278	0.444192	1.21756	0.113636	0.702109	1	1739	tags=22%, list=11%, signal=25%		GO_POSITIVE_REGULATION_OF_CELL_KILLING	GO_POSITIVE_REGULATION_OF_CELL_KILLING
												ENSHGLG00000013836	MYO5A	4.03643e-05	-0.946745	3.394		ENSHGLG00000010163	BMP7	0.000269212	-1.48233	2.56991		GO_SNRNA_METABOLIC_PROCESS	GO_SNRNA_METABOLIC_PROCESS		28	-0.5067	-1.11486	0.303371	0.717878	1	3570	tags=29%, list=22%, signal=37%		GO_DEVELOPMENTAL_CELL_GROWTH	GO_DEVELOPMENTAL_CELL_GROWTH		166	0.467145	1.21741	0.143262	0.701275	1	1870	tags=24%, list=12%, signal=27%		GO_TYPE_B_PANCREATIC_CELL_PROLIFERATION	GO_TYPE_B_PANCREATIC_CELL_PROLIFERATION
												ENSHGLG00000003560	SMCHD1	4.11027e-05	-0.923603	3.38613		ENSHGLG00000006822	ALDH1A2	0.000270277	-1.34136	2.56819		GO_ORGANOPHOSPHATE_BIOSYNTHETIC_PROCESS	GO_ORGANOPHOSPHATE_BIOSYNTHETIC_PROCESS		386	-0.348659	-1.11353	0.148936	0.720433	1	2179	tags=16%, list=14%, signal=18%		GO_NEURON_PROJECTION_EXTENSION	GO_NEURON_PROJECTION_EXTENSION		125	0.478962	1.21624	0.180328	0.703726	1	1870	tags=28%, list=12%, signal=31%		GO_RESPONSE_TO_THYROID_HORMONE	GO_RESPONSE_TO_THYROID_HORMONE
												ENSHGLG00000004187	BTG2	4.1676e-05	-1.07813	3.38011		ENSHGLG00000011713	RDH11	0.000270277	1.12702	4.56819		GO_CARDIAC_MUSCLE_CELL_CONTRACTION	GO_CARDIAC_MUSCLE_CELL_CONTRACTION		53	-0.449267	-1.1119	0.286802	0.723825	1	2291	tags=25%, list=14%, signal=29%		GO_MESENCHYMAL_CELL_PROLIFERATION	GO_MESENCHYMAL_CELL_PROLIFERATION		35	0.566928	1.21558	0.239564	0.704482	1	1818	tags=43%, list=11%, signal=48%		GO_ENDOCYTIC_RECYCLING	GO_ENDOCYTIC_RECYCLING
												ENSHGLG00000030834	ENSHGLG00000030834	4.28001e-05	-2.39615	3.36855		ENSHGLG00000006303	MID1IP1	0.000272506	1.20269	4.56462		GO_ERROR_PRONE_TRANSLESION_SYNTHESIS	GO_ERROR_PRONE_TRANSLESION_SYNTHESIS		16	-0.552958	-1.11126	0.347368	0.72436	1	1741	tags=31%, list=11%, signal=35%		GO_POSITIVE_REGULATION_OF_EPITHELIAL_CELL_PROLIFERATION	GO_POSITIVE_REGULATION_OF_EPITHELIAL_CELL_PROLIFERATION		121	0.485642	1.21513	0.164319	0.704687	1	2741	tags=35%, list=17%, signal=42%		GO_INTERACTION_WITH_SYMBIONT	GO_INTERACTION_WITH_SYMBIONT
												ENSHGLG00000017209	ZNF318	4.32337e-05	-0.949731	3.36418		ENSHGLG00000000969	ZNF81	0.000273083	0.972049	4.56371		GO_NEGATIVE_REGULATION_OF_ION_TRANSMEMBRANE_TRANSPORT	GO_NEGATIVE_REGULATION_OF_ION_TRANSMEMBRANE_TRANSPORT		56	-0.43703	-1.11018	0.266827	0.726229	1	1888	tags=21%, list=12%, signal=24%		GO_DNA_CATABOLIC_PROCESS	GO_DNA_CATABOLIC_PROCESS		26	0.585697	1.21407	0.223881	0.706798	1	37	tags=4%, list=0%, signal=4%		GO_AMYLOID_BETA_FORMATION	GO_AMYLOID_BETA_FORMATION
												ENSHGLG00000004356	ZNF281	4.35329e-05	-0.922017	3.36118		ENSHGLG00000019293	SYT13	0.000273083	2.54596	4.56371		GO_CELLULAR_PROTEIN_COMPLEX_DISASSEMBLY	GO_CELLULAR_PROTEIN_COMPLEX_DISASSEMBLY		161	-0.385804	-1.1097	0.239482	0.726229	1	2554	tags=22%, list=16%, signal=26%		GO_ALPHA_BETA_T_CELL_ACTIVATION	GO_ALPHA_BETA_T_CELL_ACTIVATION		73	0.51511	1.21403	0.220911	0.70566	1	3446	tags=41%, list=22%, signal=52%		GO_REGULATION_OF_LIPOPOLYSACCHARIDE_MEDIATED_SIGNALING_PATHWAY	GO_REGULATION_OF_LIPOPOLYSACCHARIDE_MEDIATED_SIGNALING_PATHWAY
												ENSHGLG00000002902	NRDC	4.42977e-05	-1.06857	3.35362		ENSHGLG00000017361	GJB2	0.000275068	-1.78287	2.56056		GO_HEPATICOBILIARY_SYSTEM_DEVELOPMENT	GO_HEPATICOBILIARY_SYSTEM_DEVELOPMENT		94	-0.415388	-1.10869	0.257732	0.727913	1	805	tags=9%, list=5%, signal=9%		GO_REGULATION_OF_MESENCHYMAL_CELL_PROLIFERATION	GO_REGULATION_OF_MESENCHYMAL_CELL_PROLIFERATION		26	0.582611	1.21379	0.238616	0.705234	1	1818	tags=42%, list=11%, signal=48%		GO_BLASTOCYST_FORMATION	GO_BLASTOCYST_FORMATION
												ENSHGLG00000000406	ENSHGLG00000000406	4.51673e-05	-1.21387	3.34518		ENSHGLG00000010323	ORC2	0.000279809	0.794725	4.55314		GO_PLACENTA_DEVELOPMENT	GO_PLACENTA_DEVELOPMENT		97	-0.405242	-1.10852	0.242105	0.72717	1	1092	tags=13%, list=7%, signal=14%		GO_POSITIVE_REGULATION_OF_GLYCOPROTEIN_METABOLIC_PROCESS	GO_POSITIVE_REGULATION_OF_GLYCOPROTEIN_METABOLIC_PROCESS		17	0.627548	1.21361	0.248544	0.704583	1	2792	tags=41%, list=17%, signal=50%		GO_GLIAL_CELL_ACTIVATION	GO_GLIAL_CELL_ACTIVATION
												ENSHGLG00000006298	ENSHGLG00000006298	4.55428e-05	-2.01235	3.34158		ENSHGLG00000002437	SGCE	0.000281114	0.801823	4.55112		GO_RESPONSE_TO_PEPTIDE_HORMONE	GO_RESPONSE_TO_PEPTIDE_HORMONE		275	-0.358381	-1.10591	0.206642	0.733525	1	953	tags=9%, list=6%, signal=9%		GO_MOLTING_CYCLE	GO_MOLTING_CYCLE		70	0.507176	1.21291	0.21626	0.705414	1	2374	tags=27%, list=15%, signal=32%		GO_NEGATIVE_REGULATION_OF_TUMOR_NECROSIS_FACTOR_SUPERFAMILY_CYTOKINE_PRODUCTION	GO_NEGATIVE_REGULATION_OF_TUMOR_NECROSIS_FACTOR_SUPERFAMILY_CYTOKINE_PRODUCTION
												ENSHGLG00000015272	PTK2B	4.55428e-05	1.28712	5.34158		ENSHGLG00000012862	KLF15	0.000283964	1.46417	4.54674		GO_REGULATION_OF_MICROTUBULE_CYTOSKELETON_ORGANIZATION	GO_REGULATION_OF_MICROTUBULE_CYTOSKELETON_ORGANIZATION		130	-0.393654	-1.10575	0.276471	0.732708	1	2049	tags=20%, list=13%, signal=23%		GO_DORSAL_VENTRAL_NEURAL_TUBE_PATTERNING	GO_DORSAL_VENTRAL_NEURAL_TUBE_PATTERNING		18	0.608055	1.21245	0.268571	0.705592	1	1669	tags=17%, list=10%, signal=19%		GO_PROTEIN_K63_LINKED_DEUBIQUITINATION	GO_PROTEIN_K63_LINKED_DEUBIQUITINATION
												ENSHGLG00000008443	ARHGAP21	4.56358e-05	-0.812771	3.34069		ENSHGLG00000017224	CLEC3B	0.000291239	2.4831	4.53575		GO_NEGATIVE_REGULATION_OF_NUCLEOCYTOPLASMIC_TRANSPORT	GO_NEGATIVE_REGULATION_OF_NUCLEOCYTOPLASMIC_TRANSPORT		15	-0.561172	-1.10535	0.359081	0.732595	1	3125	tags=33%, list=20%, signal=41%		GO_LIPID_TRANSLOCATION	GO_LIPID_TRANSLOCATION		27	0.586223	1.21214	0.238447	0.705318	1	2074	tags=33%, list=13%, signal=38%		GO_AMINO_SUGAR_METABOLIC_PROCESS	GO_AMINO_SUGAR_METABOLIC_PROCESS
												ENSHGLG00000004102	MISP3	4.5977e-05	2.21625	5.33746		ENSHGLG00000004009	AQP5	0.000292755	-2.74715	2.5335		GO_DEVELOPMENT_OF_PRIMARY_FEMALE_SEXUAL_CHARACTERISTICS	GO_DEVELOPMENT_OF_PRIMARY_FEMALE_SEXUAL_CHARACTERISTICS		78	-0.423472	-1.10512	0.28496	0.731981	1	837	tags=14%, list=5%, signal=15%		GO_NEGATIVE_REGULATION_OF_LEUKOCYTE_PROLIFERATION	GO_NEGATIVE_REGULATION_OF_LEUKOCYTE_PROLIFERATION		35	0.557223	1.21147	0.245931	0.706185	1	1467	tags=26%, list=9%, signal=28%		GO_MODULATION_BY_HOST_OF_SYMBIONT_PROCESS	GO_MODULATION_BY_HOST_OF_SYMBIONT_PROCESS
												ENSHGLG00000002656	ENSHGLG00000002656	4.61307e-05	-0.878095	3.33601		ENSHGLG00000016555	AAED1	0.000297597	1.84675	4.52637		GO_DETECTION_OF_LIGHT_STIMULUS	GO_DETECTION_OF_LIGHT_STIMULUS		27	-0.497875	-1.10456	0.314465	0.732294	1	403	tags=7%, list=3%, signal=8%		GO_POSITIVE_REGULATION_OF_GLUCOSE_TRANSMEMBRANE_TRANSPORT	GO_POSITIVE_REGULATION_OF_GLUCOSE_TRANSMEMBRANE_TRANSPORT		27	0.573954	1.21125	0.227188	0.705662	1	1195	tags=22%, list=7%, signal=24%		GO_PROTEIN_HYDROXYLATION	GO_PROTEIN_HYDROXYLATION
												ENSHGLG00000009534	KREMEN2	4.65203e-05	-2.4132	3.33236		ENSHGLG00000003761	HOXD3	0.00030263	-1.11726	2.51909		GO_VENTRICULAR_CARDIAC_MUSCLE_CELL_MEMBRANE_REPOLARIZATION	GO_VENTRICULAR_CARDIAC_MUSCLE_CELL_MEMBRANE_REPOLARIZATION		19	-0.514303	-1.10192	0.323232	0.738822	1	94	tags=11%, list=1%, signal=11%		GO_ENTRAINMENT_OF_CIRCADIAN_CLOCK	GO_ENTRAINMENT_OF_CIRCADIAN_CLOCK		20	0.621393	1.21096	0.24408	0.70539	1	2276	tags=25%, list=14%, signal=29%		GO_POSITIVE_REGULATION_OF_PHAGOCYTOSIS	GO_POSITIVE_REGULATION_OF_PHAGOCYTOSIS
												ENSHGLG00000013231	BLM	4.74094e-05	-1.06992	3.32414		ENSHGLG00000012582	CCK	0.00030263	1.49755	4.51909		GO_GLYCOSPHINGOLIPID_BIOSYNTHETIC_PROCESS	GO_GLYCOSPHINGOLIPID_BIOSYNTHETIC_PROCESS		19	-0.540098	-1.10179	0.370536	0.737912	1	696	tags=16%, list=4%, signal=16%		GO_LEUKOCYTE_PROLIFERATION	GO_LEUKOCYTE_PROLIFERATION		133	0.470622	1.21065	0.165654	0.705096	1	1467	tags=19%, list=9%, signal=21%		GO_LOW_DENSITY_LIPOPROTEIN_PARTICLE_CLEARANCE	GO_LOW_DENSITY_LIPOPROTEIN_PARTICLE_CLEARANCE
												ENSHGLG00000026380	ENSHGLG00000026380	4.79832e-05	-0.963465	3.31891		ENSHGLG00000002918	CACNA1H	0.000309146	-1.44854	2.50984		GO_PROTEIN_K63_LINKED_UBIQUITINATION	GO_PROTEIN_K63_LINKED_UBIQUITINATION		43	-0.449705	-1.10159	0.311164	0.737225	1	655	tags=9%, list=4%, signal=10%		GO_REGULATION_OF_CYTOSOLIC_CALCIUM_ION_CONCENTRATION	GO_REGULATION_OF_CYTOSOLIC_CALCIUM_ION_CONCENTRATION		199	0.454664	1.2105	0.138929	0.704335	1	1508	tags=15%, list=9%, signal=16%		GO_NEGATIVE_REGULATION_OF_CAMP_MEDIATED_SIGNALING	GO_NEGATIVE_REGULATION_OF_CAMP_MEDIATED_SIGNALING
												ENSHGLG00000011609	ENSHGLG00000011609	4.82961e-05	-0.85633	3.31609		ENSHGLG00000015246	ADD2	0.000309146	-2.17256	2.50984		GO_CELLULAR_RESPONSE_TO_CORTICOSTEROID_STIMULUS	GO_CELLULAR_RESPONSE_TO_CORTICOSTEROID_STIMULUS		42	-0.465275	-1.10128	0.323462	0.736925	1	500	tags=14%, list=3%, signal=15%		GO_POSITIVE_REGULATION_OF_MACROPHAGE_MIGRATION	GO_POSITIVE_REGULATION_OF_MACROPHAGE_MIGRATION		16	0.635569	1.20947	0.268714	0.7062	1	1025	tags=25%, list=6%, signal=27%		GO_MALE_GENITALIA_DEVELOPMENT	GO_MALE_GENITALIA_DEVELOPMENT
												ENSHGLG00000001606	ENSHGLG00000001606	4.86254e-05	1.00524	5.31314		ENSHGLG00000013214	PHLDB2	0.000311316	0.759307	4.5068		GO_DEVELOPMENTAL_PIGMENTATION	GO_DEVELOPMENTAL_PIGMENTATION		30	-0.48132	-1.10074	0.329032	0.737196	1	2322	tags=17%, list=15%, signal=19%		GO_NEURAL_RETINA_DEVELOPMENT	GO_NEURAL_RETINA_DEVELOPMENT		46	0.543084	1.20918	0.226576	0.705822	1	3036	tags=30%, list=19%, signal=37%		GO_REGULATION_OF_ACTIN_NUCLEATION	GO_REGULATION_OF_ACTIN_NUCLEATION
												ENSHGLG00000015566	AEBP1	4.86443e-05	1.10848	5.31297		ENSHGLG00000025588	ENSHGLG00000025588	0.000311316	1.22153	4.5068		GO_PURINE_NUCLEOSIDE_MONOPHOSPHATE_BIOSYNTHETIC_PROCESS	GO_PURINE_NUCLEOSIDE_MONOPHOSPHATE_BIOSYNTHETIC_PROCESS		16	-0.55255	-1.1	0.357602	0.73802	1	2576	tags=31%, list=16%, signal=37%		GO_CD4_POSITIVE_ALPHA_BETA_T_CELL_DIFFERENTIATION	GO_CD4_POSITIVE_ALPHA_BETA_T_CELL_DIFFERENTIATION		44	0.552431	1.20917	0.224561	0.704619	1	3413	tags=41%, list=21%, signal=52%		GO_FATTY_ACID_DERIVATIVE_TRANSPORT	GO_FATTY_ACID_DERIVATIVE_TRANSPORT
												ENSHGLG00000019610	PAPOLG	5.13302e-05	-1.14246	3.28963		ENSHGLG00000018119	CHADL	0.000317733	-1.16713	2.49794		GO_EPITHELIAL_TUBE_BRANCHING_INVOLVED_IN_LUNG_MORPHOGENESIS	GO_EPITHELIAL_TUBE_BRANCHING_INVOLVED_IN_LUNG_MORPHOGENESIS		21	-0.520894	-1.09899	0.327044	0.739614	1	1078	tags=14%, list=7%, signal=15%		GO_BICARBONATE_TRANSPORT	GO_BICARBONATE_TRANSPORT		22	0.593179	1.20899	0.256654	0.703952	1	1161	tags=18%, list=7%, signal=20%		GO_REGULATION_OF_MEIOTIC_NUCLEAR_DIVISION	GO_REGULATION_OF_MEIOTIC_NUCLEAR_DIVISION
												ENSHGLG00000010212	CCDC155	5.15438e-05	-3.817	3.28782		ENSHGLG00000029290	ENSHGLG00000029290	0.000318635	1.00585	4.49671		GO_MITOCHONDRIAL_CALCIUM_ION_TRANSMEMBRANE_TRANSPORT	GO_MITOCHONDRIAL_CALCIUM_ION_TRANSMEMBRANE_TRANSPORT		18	-0.535648	-1.09862	0.347023	0.7395	1	3498	tags=39%, list=22%, signal=50%		GO_POSITIVE_REGULATION_OF_CELL_MIGRATION_INVOLVED_IN_SPROUTING_ANGIOGENESIS	GO_POSITIVE_REGULATION_OF_CELL_MIGRATION_INVOLVED_IN_SPROUTING_ANGIOGENESIS		15	0.631862	1.20855	0.253283	0.704072	1	2858	tags=60%, list=18%, signal=73%		GO_DETECTION_OF_BIOTIC_STIMULUS	GO_DETECTION_OF_BIOTIC_STIMULUS
												ENSHGLG00000017566	KLHL23	5.26519e-05	-0.995105	3.27859		ENSHGLG00000015237	JAG2	0.000325459	-0.909423	2.4875		GO_DEMETHYLATION	GO_DEMETHYLATION		39	-0.465158	-1.09721	0.324561	0.742275	1	2255	tags=18%, list=14%, signal=21%		GO_AXON_EXTENSION	GO_AXON_EXTENSION		88	0.50271	1.20853	0.175987	0.702895	1	1866	tags=30%, list=12%, signal=33%		GO_REGULATION_OF_RELEASE_OF_CYTOCHROME_C_FROM_MITOCHONDRIA	GO_REGULATION_OF_RELEASE_OF_CYTOCHROME_C_FROM_MITOCHONDRIA
												ENSHGLG00000020434	FAM46D	5.28097e-05	-3.82107	3.27729		ENSHGLG00000013742	FSCN1	0.000327884	0.79349	4.48428		GO_ESTABLISHMENT_OR_MAINTENANCE_OF_MONOPOLAR_CELL_POLARITY	GO_ESTABLISHMENT_OR_MAINTENANCE_OF_MONOPOLAR_CELL_POLARITY		15	-0.546914	-1.09687	0.361905	0.741919	1	810	tags=20%, list=5%, signal=21%		GO_HYDROGEN_PEROXIDE_METABOLIC_PROCESS	GO_HYDROGEN_PEROXIDE_METABOLIC_PROCESS		24	0.589445	1.20834	0.259048	0.702287	1	1354	tags=21%, list=8%, signal=23%		GO_POSITIVE_REGULATION_OF_CELLULAR_RESPONSE_TO_TRANSFORMING_GROWTH_FACTOR_BETA_STIMULUS	GO_POSITIVE_REGULATION_OF_CELLULAR_RESPONSE_TO_TRANSFORMING_GROWTH_FACTOR_BETA_STIMULUS
												ENSHGLG00000001182	ASPM	5.29931e-05	-0.858299	3.27578		ENSHGLG00000022839	RF00302	0.000327945	2.77024	4.4842		GO_PROTEIN_PROCESSING	GO_PROTEIN_PROCESSING		133	-0.388976	-1.09684	0.275862	0.740719	1	1256	tags=12%, list=8%, signal=13%		GO_SENSORY_ORGAN_DEVELOPMENT	GO_SENSORY_ORGAN_DEVELOPMENT		368	0.432132	1.20833	0.109067	0.701103	1	2102	tags=24%, list=13%, signal=27%		GO_MYOTUBE_CELL_DEVELOPMENT	GO_MYOTUBE_CELL_DEVELOPMENT
												ENSHGLG00000019259	SPEN	5.33637e-05	-0.813173	3.27275		ENSHGLG00000002798	ENSHGLG00000002798	0.00032885	5.4239	4.483		GO_RNA_CAPPING	GO_RNA_CAPPING		21	-0.511575	-1.09658	0.353579	0.740239	1	4372	tags=43%, list=27%, signal=59%		GO_VASCULATURE_DEVELOPMENT	GO_VASCULATURE_DEVELOPMENT		482	0.42036	1.20829	0.0921544	0.700007	1	2343	tags=24%, list=15%, signal=28%		GO_NEGATIVE_REGULATION_OF_BLOOD_PRESSURE	GO_NEGATIVE_REGULATION_OF_BLOOD_PRESSURE
												ENSHGLG00000008721	CKS2	5.38172e-05	-1.1269	3.26908		ENSHGLG00000010458	KERA	0.00032885	-1.91643	2.483		GO_TRNA_MODIFICATION	GO_TRNA_MODIFICATION		64	-0.438276	-1.09583	0.298429	0.741088	1	3785	tags=34%, list=24%, signal=45%		GO_GRANULOCYTE_CHEMOTAXIS	GO_GRANULOCYTE_CHEMOTAXIS		52	0.531374	1.20692	0.24055	0.702976	1	1460	tags=23%, list=9%, signal=25%		GO_AMYLOID_PRECURSOR_PROTEIN_CATABOLIC_PROCESS	GO_AMYLOID_PRECURSOR_PROTEIN_CATABOLIC_PROCESS
												ENSHGLG00000015122	SYNM	5.38172e-05	0.903882	5.26908		ENSHGLG00000000853	ENSHGLG00000000853	0.000335271	0.649606	4.4746		GO_VENTRICULAR_SYSTEM_DEVELOPMENT	GO_VENTRICULAR_SYSTEM_DEVELOPMENT		24	-0.500334	-1.09551	0.341304	0.740733	1	1137	tags=17%, list=7%, signal=18%		GO_PHOTOPERIODISM	GO_PHOTOPERIODISM		18	0.623968	1.20626	0.25947	0.703795	1	2276	tags=28%, list=14%, signal=32%		GO_SELECTIVE_AUTOPHAGY	GO_SELECTIVE_AUTOPHAGY
												ENSHGLG00000015943	HAUS6	5.38172e-05	-1.11295	3.26908		ENSHGLG00000009391	ECHDC1	0.000335651	1.39336	4.47411		GO_GLUTAMINE_METABOLIC_PROCESS	GO_GLUTAMINE_METABOLIC_PROCESS		15	-0.547824	-1.09511	0.345992	0.740585	1	1840	tags=27%, list=12%, signal=30%		GO_DETECTION_OF_BIOTIC_STIMULUS	GO_DETECTION_OF_BIOTIC_STIMULUS		18	0.616907	1.2057	0.262385	0.704313	1	2383	tags=44%, list=15%, signal=52%		GO_TYPE_2_IMMUNE_RESPONSE	GO_TYPE_2_IMMUNE_RESPONSE
												ENSHGLG00000009619	ENSHGLG00000009619	5.47963e-05	-0.907963	3.26125		ENSHGLG00000009498	KIAA0408	0.000336028	-1.11992	2.47362		GO_TRANSITION_METAL_ION_TRANSPORT	GO_TRANSITION_METAL_ION_TRANSPORT		73	-0.416979	-1.09499	0.294906	0.739656	1	2803	tags=22%, list=18%, signal=26%		GO_REGULATION_OF_BLOOD_CIRCULATION	GO_REGULATION_OF_BLOOD_CIRCULATION		171	0.461614	1.20533	0.165436	0.704138	1	1034	tags=11%, list=6%, signal=11%		GO_REGULATION_OF_ARP2_3_COMPLEX_MEDIATED_ACTIN_NUCLEATION	GO_REGULATION_OF_ARP2_3_COMPLEX_MEDIATED_ACTIN_NUCLEATION
												ENSHGLG00000007655	LAMA2	5.4987e-05	0.79352	5.25974		ENSHGLG00000003902	CD74	0.000338541	1.10069	4.47039		GO_APOPTOTIC_MITOCHONDRIAL_CHANGES	GO_APOPTOTIC_MITOCHONDRIAL_CHANGES		68	-0.422981	-1.09492	0.292929	0.738609	1	2322	tags=26%, list=15%, signal=31%		GO_CHROMATIN_REMODELING	GO_CHROMATIN_REMODELING		128	0.473941	1.20497	0.160121	0.703986	1	1828	tags=15%, list=11%, signal=17%		GO_IRON_ION_HOMEOSTASIS	GO_IRON_ION_HOMEOSTASIS
												ENSHGLG00000017807	ENSHGLG00000017807	5.54517e-05	2.67354	5.25609		ENSHGLG00000007341	ENSHGLG00000007341	0.000341562	-0.820102	2.46653		GO_NEUTRAL_LIPID_METABOLIC_PROCESS	GO_NEUTRAL_LIPID_METABOLIC_PROCESS		77	-0.422051	-1.09396	0.27907	0.740258	1	1184	tags=14%, list=7%, signal=15%		GO_CELL_DIFFERENTIATION_IN_HINDBRAIN	GO_CELL_DIFFERENTIATION_IN_HINDBRAIN		15	0.62783	1.20489	0.268245	0.703015	1	1844	tags=33%, list=12%, signal=38%		GO_MRNA_3_END_PROCESSING	GO_MRNA_3_END_PROCESSING
												ENSHGLG00000007544	TAF4B	5.54888e-05	-1.15621	3.25579		ENSHGLG00000008564	ENSHGLG00000008564	0.000343159	-1.7403	2.4645		GO_RENAL_SYSTEM_PROCESS	GO_RENAL_SYSTEM_PROCESS		76	-0.421777	-1.09307	0.29798	0.741688	1	644	tags=11%, list=4%, signal=11%		GO_POSITIVE_REGULATION_OF_GLYCOPROTEIN_BIOSYNTHETIC_PROCESS	GO_POSITIVE_REGULATION_OF_GLYCOPROTEIN_BIOSYNTHETIC_PROCESS		15	0.64338	1.20481	0.266417	0.702047	1	2792	tags=47%, list=17%, signal=57%		GO_NUCLEAR_TRANSCRIBED_MRNA_POLY_A_TAIL_SHORTENING	GO_NUCLEAR_TRANSCRIBED_MRNA_POLY_A_TAIL_SHORTENING
												ENSHGLG00000019080	ANGEL1	5.84035e-05	-0.994157	3.23356		ENSHGLG00000016706	ENSHGLG00000016706	0.000344693	-1.06789	2.46257		GO_PATHWAY_RESTRICTED_SMAD_PROTEIN_PHOSPHORYLATION	GO_PATHWAY_RESTRICTED_SMAD_PROTEIN_PHOSPHORYLATION		39	-0.457726	-1.09216	0.322967	0.74308	1	1491	tags=15%, list=9%, signal=17%		GO_ENDOTHELIAL_CELL_APOPTOTIC_PROCESS	GO_ENDOTHELIAL_CELL_APOPTOTIC_PROCESS		33	0.569369	1.20472	0.236162	0.701111	1	2893	tags=36%, list=18%, signal=44%		GO_PROTEIN_QUALITY_CONTROL_FOR_MISFOLDED_OR_INCOMPLETELY_SYNTHESIZED_PROTEINS	GO_PROTEIN_QUALITY_CONTROL_FOR_MISFOLDED_OR_INCOMPLETELY_SYNTHESIZED_PROTEINS
												ENSHGLG00000026189	ENSHGLG00000026189	5.8877e-05	1.08552	5.23005		ENSHGLG00000004817	GRIN2C	0.00035009	4.03971	4.45582		GO_FIBROBLAST_GROWTH_FACTOR_RECEPTOR_SIGNALING_PATHWAY	GO_FIBROBLAST_GROWTH_FACTOR_RECEPTOR_SIGNALING_PATHWAY		68	-0.422186	-1.09176	0.289604	0.743054	1	1586	tags=19%, list=10%, signal=21%		GO_REGULATION_OF_PHOSPHATIDYLINOSITOL_3_KINASE_SIGNALING	GO_REGULATION_OF_PHOSPHATIDYLINOSITOL_3_KINASE_SIGNALING		79	0.49512	1.20403	0.201695	0.702033	1	2102	tags=27%, list=13%, signal=30%		GO_REGULATION_OF_T_HELPER_CELL_DIFFERENTIATION	GO_REGULATION_OF_T_HELPER_CELL_DIFFERENTIATION
												ENSHGLG00000026863	ENSHGLG00000026863	5.89808e-05	-3.2277	3.22929		ENSHGLG00000007285	PKDCC	0.000357309	1.09169	4.44696		GO_ESTABLISHMENT_OF_PROTEIN_LOCALIZATION_TO_ORGANELLE	GO_ESTABLISHMENT_OF_PROTEIN_LOCALIZATION_TO_ORGANELLE		336	-0.346389	-1.09174	0.214876	0.741846	1	3450	tags=30%, list=22%, signal=38%		GO_CELLULAR_RESPONSE_TO_INORGANIC_SUBSTANCE	GO_CELLULAR_RESPONSE_TO_INORGANIC_SUBSTANCE		134	0.478179	1.20382	0.184339	0.701478	1	1508	tags=14%, list=9%, signal=16%		GO_REGULATION_OF_PROTEIN_LOCALIZATION_TO_PLASMA_MEMBRANE	GO_REGULATION_OF_PROTEIN_LOCALIZATION_TO_PLASMA_MEMBRANE
												ENSHGLG00000002760	IRS4	6.07778e-05	-3.53741	3.21625		ENSHGLG00000001053	APMAP	0.000361544	1.20326	4.44184		GO_ENTRY_INTO_HOST	GO_ENTRY_INTO_HOST		84	-0.414085	-1.09123	0.286076	0.742008	1	2260	tags=15%, list=14%, signal=18%		GO_MACROPHAGE_DIFFERENTIATION	GO_MACROPHAGE_DIFFERENTIATION		29	0.579349	1.2036	0.228893	0.700972	1	1141	tags=17%, list=7%, signal=19%		GO_NEGATIVE_REGULATION_OF_INTRACELLULAR_TRANSPORT	GO_NEGATIVE_REGULATION_OF_INTRACELLULAR_TRANSPORT
												ENSHGLG00000009106	ENSHGLG00000009106	6.25965e-05	-3.19405	3.20345		ENSHGLG00000019444	RDH12	0.000365598	2.31105	4.437		GO_ALPHA_AMINO_ACID_METABOLIC_PROCESS	GO_ALPHA_AMINO_ACID_METABOLIC_PROCESS		122	-0.383765	-1.09082	0.280453	0.741967	1	2397	tags=21%, list=15%, signal=25%		GO_HINDLIMB_MORPHOGENESIS	GO_HINDLIMB_MORPHOGENESIS		23	0.592484	1.20314	0.247273	0.701137	1	786	tags=26%, list=5%, signal=27%		GO_NEGATIVE_REGULATION_OF_INTRACELLULAR_PROTEIN_TRANSPORT	GO_NEGATIVE_REGULATION_OF_INTRACELLULAR_PROTEIN_TRANSPORT
												ENSHGLG00000009349	EPS8L1	6.41155e-05	1.48892	5.19304		ENSHGLG00000010194	ENSHGLG00000010194	0.000369645	1.06452	4.43221		GO_PROTEIN_TRANSMEMBRANE_TRANSPORT	GO_PROTEIN_TRANSMEMBRANE_TRANSPORT		37	-0.462242	-1.09025	0.329718	0.742267	1	3543	tags=30%, list=22%, signal=38%		GO_MUSCLE_STRUCTURE_DEVELOPMENT	GO_MUSCLE_STRUCTURE_DEVELOPMENT		414	0.426331	1.20311	0.0961039	0.700042	1	1596	tags=17%, list=10%, signal=19%		GO_PROTEIN_LOCALIZATION_TO_CHROMOSOME	GO_PROTEIN_LOCALIZATION_TO_CHROMOSOME
												ENSHGLG00000030551	ENSHGLG00000030551	6.41898e-05	-1.40154	3.19253		ENSHGLG00000003866	MGST3	0.000374927	0.958756	4.42605		GO_PURINE_CONTAINING_COMPOUND_CATABOLIC_PROCESS	GO_PURINE_CONTAINING_COMPOUND_CATABOLIC_PROCESS		28	-0.491136	-1.08962	0.347548	0.742827	1	2284	tags=21%, list=14%, signal=25%		GO_REGULATION_OF_CELLULAR_COMPONENT_SIZE	GO_REGULATION_OF_CELLULAR_COMPONENT_SIZE		253	0.440286	1.2031	0.138614	0.698896	1	1882	tags=19%, list=12%, signal=21%		GO_LIPOPOLYSACCHARIDE_MEDIATED_SIGNALING_PATHWAY	GO_LIPOPOLYSACCHARIDE_MEDIATED_SIGNALING_PATHWAY
												ENSHGLG00000015430	TMEM200A	6.4377e-05	-1.18922	3.19127		ENSHGLG00000019478	SLC15A1	0.000375556	1.12769	4.42533		GO_REGULATION_OF_HEMATOPOIETIC_PROGENITOR_CELL_DIFFERENTIATION	GO_REGULATION_OF_HEMATOPOIETIC_PROGENITOR_CELL_DIFFERENTIATION		60	-0.426012	-1.08953	0.31358	0.741867	1	2406	tags=35%, list=15%, signal=41%		GO_ENDODERMAL_CELL_DIFFERENTIATION	GO_ENDODERMAL_CELL_DIFFERENTIATION		31	0.567824	1.20308	0.23855	0.697753	1	1460	tags=26%, list=9%, signal=28%		GO_POSITIVE_REGULATION_OF_DNA_RECOMBINATION	GO_POSITIVE_REGULATION_OF_DNA_RECOMBINATION
												ENSHGLG00000000289	KBTBD12	6.44564e-05	-2.70613	3.19073		ENSHGLG00000007046	NKX1-1	0.000376756	-1.79239	2.42394		GO_NEGATIVE_REGULATION_OF_DEVELOPMENTAL_GROWTH	GO_NEGATIVE_REGULATION_OF_DEVELOPMENTAL_GROWTH		81	-0.407021	-1.08869	0.294118	0.74306	1	875	tags=12%, list=5%, signal=13%		GO_INTERLEUKIN_8_PRODUCTION	GO_INTERLEUKIN_8_PRODUCTION		46	0.541407	1.20257	0.251773	0.69809	1	2741	tags=28%, list=17%, signal=34%
												ENSHGLG00000009571	S100A16	6.45673e-05	1.19795	5.18999		ENSHGLG00000000132	ENSHGLG00000000132	0.000380417	-0.888681	2.41974		GO_RESPONSE_TO_FIBROBLAST_GROWTH_FACTOR	GO_RESPONSE_TO_FIBROBLAST_GROWTH_FACTOR		90	-0.401011	-1.08863	0.311111	0.741992	1	1840	tags=19%, list=12%, signal=21%		GO_REGULATION_OF_HISTONE_MODIFICATION	GO_REGULATION_OF_HISTONE_MODIFICATION		109	0.490744	1.20221	0.201238	0.697994	1	481	tags=5%, list=3%, signal=5%
												ENSHGLG00000004736	PER3	6.49848e-05	-1.66812	3.18719		ENSHGLG00000007674	ZNF423	0.000380417	-0.734576	2.41974		GO_CARDIAC_MUSCLE_CELL_ACTION_POTENTIAL	GO_CARDIAC_MUSCLE_CELL_ACTION_POTENTIAL		53	-0.433425	-1.0879	0.290398	0.742761	1	2291	tags=23%, list=14%, signal=26%		GO_POSITIVE_REGULATION_OF_SYNAPTIC_TRANSMISSION	GO_POSITIVE_REGULATION_OF_SYNAPTIC_TRANSMISSION		115	0.480742	1.20216	0.196018	0.696973	1	2207	tags=27%, list=14%, signal=31%
												ENSHGLG00000014655	ENSHGLG00000014655	6.50554e-05	-2.52632	3.18672		ENSHGLG00000022005	RF01268	0.000381237	0.963085	4.4188		GO_REGULATION_OF_TOR_SIGNALING	GO_REGULATION_OF_TOR_SIGNALING		67	-0.414286	-1.08787	0.291667	0.741618	1	3304	tags=24%, list=21%, signal=30%		GO_TRANSEPITHELIAL_TRANSPORT	GO_TRANSEPITHELIAL_TRANSPORT		15	0.64433	1.20189	0.292247	0.696595	1	436	tags=20%, list=3%, signal=21%
												ENSHGLG00000001796	ENSHGLG00000001796	6.52938e-05	-1.75107	3.18513		ENSHGLG00000016326	CYP11A1	0.000390171	5.12748	4.40874		GO_PROTEIN_MATURATION	GO_PROTEIN_MATURATION		172	-0.372012	-1.08779	0.276923	0.740603	1	2154	tags=16%, list=13%, signal=19%		GO_MEMBRANE_DEPOLARIZATION_DURING_ACTION_POTENTIAL	GO_MEMBRANE_DEPOLARIZATION_DURING_ACTION_POTENTIAL		27	0.595776	1.20029	0.253623	0.700309	1	2790	tags=44%, list=17%, signal=54%
												ENSHGLG00000015134	AASDH	6.57233e-05	-0.99545	3.18228		ENSHGLG00000009935	NAT8L	0.000397615	2.49488	4.40054		GO_EMBRYONIC_AXIS_SPECIFICATION	GO_EMBRYONIC_AXIS_SPECIFICATION		19	-0.509622	-1.08738	0.357298	0.740595	1	601	tags=11%, list=4%, signal=11%		GO_NEGATIVE_REGULATION_OF_ENDOTHELIAL_CELL_APOPTOTIC_PROCESS	GO_NEGATIVE_REGULATION_OF_ENDOTHELIAL_CELL_APOPTOTIC_PROCESS		22	0.602484	1.20003	0.261029	0.699964	1	2893	tags=41%, list=18%, signal=50%
												ENSHGLG00000018963	WARS	6.57233e-05	0.900436	5.18228		ENSHGLG00000005190	ITGA8	0.000398887	-0.93634	2.39915		GO_REGULATION_OF_CELL_CYCLE_PHASE_TRANSITION	GO_REGULATION_OF_CELL_CYCLE_PHASE_TRANSITION		313	-0.354384	-1.0869	0.196154	0.740726	1	2682	tags=23%, list=17%, signal=27%		GO_REGULATION_OF_FAT_CELL_DIFFERENTIATION	GO_REGULATION_OF_FAT_CELL_DIFFERENTIATION		93	0.493465	1.1999	0.187215	0.699168	1	2347	tags=22%, list=15%, signal=25%
												ENSHGLG00000009124	SHC3	6.57888e-05	-2.35636	3.18185		ENSHGLG00000001646	DPT	0.000399978	-0.941587	2.39796		GO_SKELETAL_MUSCLE_CELL_DIFFERENTIATION	GO_SKELETAL_MUSCLE_CELL_DIFFERENTIATION		43	-0.442218	-1.08682	0.308901	0.739709	1	8	tags=2%, list=0%, signal=2%		GO_BEHAVIOR	GO_BEHAVIOR		369	0.427438	1.19919	0.104636	0.700183	1	2091	tags=24%, list=13%, signal=27%
												ENSHGLG00000014646	ENSHGLG00000014646	6.64075e-05	-1.11289	3.17778		ENSHGLG00000010724	MMP16	0.000403359	-1.48116	2.39431		GO_CARDIAC_MUSCLE_CELL_ACTION_POTENTIAL_INVOLVED_IN_CONTRACTION	GO_CARDIAC_MUSCLE_CELL_ACTION_POTENTIAL_INVOLVED_IN_CONTRACTION		40	-0.443228	-1.08605	0.31477	0.740638	1	1483	tags=15%, list=9%, signal=16%		GO_CRANIAL_SKELETAL_SYSTEM_DEVELOPMENT	GO_CRANIAL_SKELETAL_SYSTEM_DEVELOPMENT		46	0.526052	1.19871	0.23775	0.700472	1	1105	tags=22%, list=7%, signal=23%
												ENSHGLG00000019556	CRABP2	6.70889e-05	-1.22536	3.17335		ENSHGLG00000007534	SYNJ2	0.000403772	-0.878064	2.39386		GO_REGULATION_OF_NUCLEOTIDE_METABOLIC_PROCESS	GO_REGULATION_OF_NUCLEOTIDE_METABOLIC_PROCESS		77	-0.411449	-1.08586	0.328652	0.739993	1	1541	tags=18%, list=10%, signal=20%		GO_REGULATION_OF_DOUBLE_STRAND_BREAK_REPAIR	GO_REGULATION_OF_DOUBLE_STRAND_BREAK_REPAIR		51	0.540059	1.19851	0.229706	0.699916	1	19	tags=2%, list=0%, signal=2%
												ENSHGLG00000015811	PROKR2	6.80734e-05	-1.83708	3.16702		ENSHGLG00000000698	FZD4	0.00040742	1.15233	4.38996		GO_RECEPTOR_LOCALIZATION_TO_SYNAPSE	GO_RECEPTOR_LOCALIZATION_TO_SYNAPSE		39	-0.455761	-1.08373	0.33713	0.744954	1	1282	tags=13%, list=8%, signal=14%		GO_NEGATIVE_REGULATION_OF_MRNA_METABOLIC_PROCESS	GO_NEGATIVE_REGULATION_OF_MRNA_METABOLIC_PROCESS		54	0.516037	1.19711	0.218247	0.703038	1	1196	tags=19%, list=7%, signal=20%
												ENSHGLG00000003729	CEP350	6.84407e-05	-0.914652	3.16469		ENSHGLG00000009116	COL6A2	0.000409429	-1.07172	2.38782		GO_NUCLEOTIDE_EXCISION_REPAIR_PREINCISION_COMPLEX_ASSEMBLY	GO_NUCLEOTIDE_EXCISION_REPAIR_PREINCISION_COMPLEX_ASSEMBLY		20	-0.511068	-1.08368	0.375	0.743867	1	1741	tags=20%, list=11%, signal=22%		GO_POSITIVE_REGULATION_OF_TRANSLATIONAL_INITIATION	GO_POSITIVE_REGULATION_OF_TRANSLATIONAL_INITIATION		17	0.622584	1.19704	0.283582	0.702083	1	1064	tags=12%, list=7%, signal=13%
												ENSHGLG00000005951	NCAPG2	6.84407e-05	-0.807977	3.16469		ENSHGLG00000001331	RAI2	0.000416826	-1.32001	2.38004		GO_PURINE_CONTAINING_COMPOUND_BIOSYNTHETIC_PROCESS	GO_PURINE_CONTAINING_COMPOUND_BIOSYNTHETIC_PROCESS		127	-0.38538	-1.08335	0.277612	0.74357	1	2262	tags=24%, list=14%, signal=27%		GO_PROTEIN_METHYLATION	GO_PROTEIN_METHYLATION		124	0.467713	1.19689	0.183056	0.701326	1	1109	tags=10%, list=7%, signal=10%
												ENSHGLG00000014744	ATP2C2	6.88153e-05	1.52209	5.16232		ENSHGLG00000000726	KRT5	0.000430641	2.29047	4.36588		GO_POSITIVE_REGULATION_OF_CYSTEINE_TYPE_ENDOPEPTIDASE_ACTIVITY	GO_POSITIVE_REGULATION_OF_CYSTEINE_TYPE_ENDOPEPTIDASE_ACTIVITY		79	-0.41276	-1.08255	0.313316	0.744558	1	2362	tags=22%, list=15%, signal=25%		GO_TUMOR_NECROSIS_FACTOR_SUPERFAMILY_CYTOKINE_PRODUCTION	GO_TUMOR_NECROSIS_FACTOR_SUPERFAMILY_CYTOKINE_PRODUCTION		91	0.493108	1.19688	0.204114	0.700218	1	2380	tags=30%, list=15%, signal=35%
												ENSHGLG00000004941	ENSHGLG00000004941	6.91834e-05	-0.954266	3.16		ENSHGLG00000016044	CDC14B	0.000430641	1.17938	4.36588		GO_EMBRYONIC_PLACENTA_DEVELOPMENT	GO_EMBRYONIC_PLACENTA_DEVELOPMENT		58	-0.414838	-1.08222	0.330864	0.74432	1	1092	tags=12%, list=7%, signal=13%		GO_POSITIVE_REGULATION_OF_CHEMOTAXIS	GO_POSITIVE_REGULATION_OF_CHEMOTAXIS		86	0.500327	1.19635	0.189769	0.700656	1	1025	tags=19%, list=6%, signal=20%
												ENSHGLG00000009237	UBR7	6.98802e-05	-0.948506	3.15565		ENSHGLG00000009011	ENPP2	0.000431603	-0.808706	2.36492		GO_DNA_DEALKYLATION	GO_DNA_DEALKYLATION		20	-0.511094	-1.08179	0.398633	0.744309	1	4899	tags=50%, list=31%, signal=72%		GO_CILIUM_ORGANIZATION	GO_CILIUM_ORGANIZATION		264	0.436974	1.19505	0.147472	0.703476	1	1742	tags=18%, list=11%, signal=20%
												ENSHGLG00000030941	ENSHGLG00000030941	6.98802e-05	-4.65717	3.15565		ENSHGLG00000004287	BTG4	0.00043986	2.21585	4.35669		GO_MACROAUTOPHAGY	GO_MACROAUTOPHAGY		207	-0.364306	-1.08073	0.270463	0.74611	1	1161	tags=9%, list=7%, signal=9%		GO_REGULATION_OF_RESPONSE_TO_DNA_DAMAGE_STIMULUS	GO_REGULATION_OF_RESPONSE_TO_DNA_DAMAGE_STIMULUS		149	0.463059	1.19374	0.172312	0.706305	1	1974	tags=16%, list=12%, signal=18%
												ENSHGLG00000019187	TTLL6	6.98975e-05	-2.34785	3.15554		ENSHGLG00000026786	ENSHGLG00000026786	0.000452326	1.57651	4.34455		GO_ESTABLISHMENT_OF_CELL_POLARITY	GO_ESTABLISHMENT_OF_CELL_POLARITY		102	-0.397934	-1.08046	0.295858	0.745679	1	1288	tags=10%, list=8%, signal=11%		GO_CD4_POSITIVE_ALPHA_BETA_T_CELL_ACTIVATION	GO_CD4_POSITIVE_ALPHA_BETA_T_CELL_ACTIVATION		52	0.516997	1.19332	0.225577	0.706421	1	3446	tags=38%, list=22%, signal=49%
												ENSHGLG00000012624	GOLGA3	7.06372e-05	-0.886341	3.15097		ENSHGLG00000004124	ENSHGLG00000004124	0.00045378	-1.81765	2.34315		GO_LIPID_MODIFICATION	GO_LIPID_MODIFICATION		181	-0.368307	-1.07985	0.273006	0.746263	1	1831	tags=10%, list=11%, signal=12%		GO_OLIGODENDROCYTE_DEVELOPMENT	GO_OLIGODENDROCYTE_DEVELOPMENT		31	0.567717	1.1931	0.242144	0.705945	1	1731	tags=32%, list=11%, signal=36%
												ENSHGLG00000005363	TPM2	7.2306e-05	1.35891	5.14083		ENSHGLG00000011930	CCDC114	0.00045378	1.2333	4.34315		GO_POSITIVE_REGULATION_OF_POSTTRANSCRIPTIONAL_GENE_SILENCING	GO_POSITIVE_REGULATION_OF_POSTTRANSCRIPTIONAL_GENE_SILENCING		20	-0.512135	-1.0788	0.389497	0.748171	1	560	tags=15%, list=4%, signal=16%		GO_TISSUE_REGENERATION	GO_TISSUE_REGENERATION		41	0.545311	1.19229	0.258929	0.707265	1	1940	tags=37%, list=12%, signal=42%
												ENSHGLG00000010201	FDFT1	7.23665e-05	0.840253	5.14046		ENSHGLG00000007751	ENSHGLG00000007751	0.000455402	4.48567	4.34161		GO_ICOSANOID_METABOLIC_PROCESS	GO_ICOSANOID_METABOLIC_PROCESS		52	-0.432423	-1.07809	0.329384	0.748971	1	1931	tags=19%, list=12%, signal=22%		GO_CELL_MORPHOGENESIS_INVOLVED_IN_NEURON_DIFFERENTIATION	GO_CELL_MORPHOGENESIS_INVOLVED_IN_NEURON_DIFFERENTIATION		434	0.426094	1.19207	0.114178	0.706772	1	2073	tags=22%, list=13%, signal=24%
												ENSHGLG00000000375	PHF24	7.32731e-05	-0.927962	3.13506		ENSHGLG00000010846	TMEM132C	0.000457774	-1.64118	2.33935		GO_MORPHOGENESIS_OF_AN_EPITHELIAL_FOLD	GO_MORPHOGENESIS_OF_AN_EPITHELIAL_FOLD		15	-0.551455	-1.07755	0.376392	0.749341	1	641	tags=20%, list=4%, signal=21%		GO_WOUND_HEALING	GO_WOUND_HEALING		322	0.429645	1.19161	0.125676	0.706957	1	1471	tags=13%, list=9%, signal=14%
												ENSHGLG00000007578	HERC5	7.35956e-05	-1.18703	3.13315		ENSHGLG00000017415	ENSHGLG00000017415	0.000461342	1.42145	4.33598		GO_CELLULAR_RESPONSE_TO_PEPTIDE_HORMONE_STIMULUS	GO_CELLULAR_RESPONSE_TO_PEPTIDE_HORMONE_STIMULUS		208	-0.357365	-1.07714	0.255102	0.749233	1	905	tags=9%, list=6%, signal=9%		GO_EXTRINSIC_APOPTOTIC_SIGNALING_PATHWAY_VIA_DEATH_DOMAIN_RECEPTORS	GO_EXTRINSIC_APOPTOTIC_SIGNALING_PATHWAY_VIA_DEATH_DOMAIN_RECEPTORS		60	0.500665	1.19151	0.227891	0.706082	1	1835	tags=17%, list=11%, signal=19%
												ENSHGLG00000006399	ENSHGLG00000006399	7.38257e-05	0.787368	5.13179		ENSHGLG00000009037	LAPTM4B	0.000476183	0.88923	4.32223		GO_GLYCEROLIPID_BIOSYNTHETIC_PROCESS	GO_GLYCEROLIPID_BIOSYNTHETIC_PROCESS		188	-0.364012	-1.07609	0.292254	0.751041	1	742	tags=7%, list=5%, signal=8%		GO_NERVE_DEVELOPMENT	GO_NERVE_DEVELOPMENT		55	0.525817	1.19121	0.215986	0.705842	1	1689	tags=27%, list=11%, signal=30%
												ENSHGLG00000013444	ACSS2	7.42474e-05	-1.38254	3.12932		ENSHGLG00000014832	HUNK	0.000477004	-1.07048	2.32148		GO_REGULATION_OF_DEFENSE_RESPONSE	GO_REGULATION_OF_DEFENSE_RESPONSE		344	-0.342901	-1.07572	0.241667	0.750941	1	1706	tags=12%, list=11%, signal=13%		GO_CELL_KILLING	GO_CELL_KILLING		40	0.547567	1.19059	0.256228	0.706564	1	868	tags=10%, list=5%, signal=11%
												ENSHGLG00000014755	ENSHGLG00000014755	7.42474e-05	-1.47212	3.12932		ENSHGLG00000001265	SORL1	0.000479924	0.862435	4.31883		GO_REGULATION_OF_OXIDATIVE_STRESS_INDUCED_CELL_DEATH	GO_REGULATION_OF_OXIDATIVE_STRESS_INDUCED_CELL_DEATH		42	-0.448107	-1.07554	0.344828	0.750231	1	2397	tags=29%, list=15%, signal=34%		GO_REGULATION_OF_SPROUTING_ANGIOGENESIS	GO_REGULATION_OF_SPROUTING_ANGIOGENESIS		45	0.541037	1.19046	0.257549	0.705802	1	2407	tags=29%, list=15%, signal=34%
												ENSHGLG00000011426	SRR	7.4606e-05	-1.13339	3.12723		ENSHGLG00000015032	NRXN1	0.000480378	-1.24907	2.31842		GO_HIPPO_SIGNALING	GO_HIPPO_SIGNALING		27	-0.479497	-1.07458	0.364224	0.751734	1	3464	tags=30%, list=22%, signal=38%		GO_CRANIAL_NERVE_MORPHOGENESIS	GO_CRANIAL_NERVE_MORPHOGENESIS		21	0.605176	1.19045	0.276062	0.704689	1	1105	tags=38%, list=7%, signal=41%
												ENSHGLG00000016194	R3HDM4	7.70098e-05	0.938171	5.11345		ENSHGLG00000017846	COL2A1	0.000480774	0.937628	4.31806		GO_HORMONE_MEDIATED_SIGNALING_PATHWAY	GO_HORMONE_MEDIATED_SIGNALING_PATHWAY		122	-0.386659	-1.07449	0.289406	0.750746	1	1897	tags=15%, list=12%, signal=17%		GO_RESPONSE_TO_NICOTINE	GO_RESPONSE_TO_NICOTINE		24	0.597639	1.19031	0.27037	0.704009	1	147	tags=8%, list=1%, signal=8%
												ENSHGLG00000020584	ENSHGLG00000020584	7.70098e-05	-1.38883	3.11345		ENSHGLG00000004510	ST8SIA2	0.000481921	-1.57704	2.31702		GO_INFLAMMATORY_RESPONSE	GO_INFLAMMATORY_RESPONSE		368	-0.337414	-1.07441	0.208	0.749735	1	847	tags=4%, list=5%, signal=4%		GO_NEUROPEPTIDE_SIGNALING_PATHWAY	GO_NEUROPEPTIDE_SIGNALING_PATHWAY		35	0.553813	1.18984	0.257713	0.704269	1	1221	tags=17%, list=8%, signal=19%
												ENSHGLG00000031681	ENSHGLG00000031681	7.70098e-05	-2.59484	3.11345		ENSHGLG00000026743	ENSHGLG00000026743	0.000483454	-2.33952	2.31564		GO_PROTEIN_TARGETING_TO_MITOCHONDRION	GO_PROTEIN_TARGETING_TO_MITOCHONDRION		64	-0.415488	-1.07414	0.337662	0.749327	1	1256	tags=16%, list=8%, signal=17%		GO_DIENCEPHALON_DEVELOPMENT	GO_DIENCEPHALON_DEVELOPMENT		41	0.548189	1.18852	0.267135	0.706958	1	1757	tags=24%, list=11%, signal=27%
												ENSHGLG00000004779	VAMP3	7.70565e-05	-1.02749	3.11319		ENSHGLG00000012918	DNM1	0.000491865	-0.936665	2.30815		GO_SOMATIC_RECOMBINATION_OF_IMMUNOGLOBULIN_GENE_SEGMENTS	GO_SOMATIC_RECOMBINATION_OF_IMMUNOGLOBULIN_GENE_SEGMENTS		33	-0.465841	-1.07321	0.349425	0.750787	1	1578	tags=15%, list=10%, signal=17%		GO_CHLORIDE_TRANSPORT	GO_CHLORIDE_TRANSPORT		59	0.517701	1.18828	0.22623	0.706546	1	2085	tags=25%, list=13%, signal=29%
												ENSHGLG00000014393	ENSHGLG00000014393	7.70565e-05	-1.02072	3.11319		ENSHGLG00000003615	C1QTNF12	0.000493604	-2.0474	2.30662		GO_RESPONSE_TO_DSRNA	GO_RESPONSE_TO_DSRNA		31	-0.469506	-1.07269	0.374713	0.75106	1	2287	tags=29%, list=14%, signal=34%		GO_REGULATION_OF_PROTEIN_TYROSINE_KINASE_ACTIVITY	GO_REGULATION_OF_PROTEIN_TYROSINE_KINASE_ACTIVITY		57	0.516887	1.18809	0.244966	0.705962	1	2022	tags=21%, list=13%, signal=24%
												ENSHGLG00000002933	TGFB2	7.79057e-05	1.3356	5.10843		ENSHGLG00000001590	PODN	0.000499051	1.29006	4.30185		GO_NEGATIVE_REGULATION_OF_PROTEIN_ACETYLATION	GO_NEGATIVE_REGULATION_OF_PROTEIN_ACETYLATION		16	-0.534838	-1.0725	0.373541	0.750437	1	3675	tags=44%, list=23%, signal=57%		GO_EMBRYONIC_SKELETAL_SYSTEM_DEVELOPMENT	GO_EMBRYONIC_SKELETAL_SYSTEM_DEVELOPMENT		98	0.479953	1.18776	0.199678	0.705827	1	1818	tags=27%, list=11%, signal=30%
												ENSHGLG00000017433	TM4SF1	7.89301e-05	1.53902	5.10276		ENSHGLG00000019641	ENSHGLG00000019641	0.000500785	0.810951	4.30035		GO_REGULATION_OF_PEPTIDE_HORMONE_SECRETION	GO_REGULATION_OF_PEPTIDE_HORMONE_SECRETION		133	-0.381104	-1.07205	0.294444	0.750478	1	1064	tags=10%, list=7%, signal=10%		GO_SKELETAL_MUSCLE_ORGAN_DEVELOPMENT	GO_SKELETAL_MUSCLE_ORGAN_DEVELOPMENT		111	0.480724	1.18536	0.208709	0.711823	1	1579	tags=20%, list=10%, signal=22%
												ENSHGLG00000013075	IGF2BP3	7.92442e-05	0.84521	5.10103		ENSHGLG00000005118	RNF43	0.000501489	-1.36773	2.29974		GO_ACIDIC_AMINO_ACID_TRANSPORT	GO_ACIDIC_AMINO_ACID_TRANSPORT		52	-0.431331	-1.07196	0.318841	0.749511	1	2179	tags=19%, list=14%, signal=22%		GO_SYNAPTIC_VESICLE_EXOCYTOSIS	GO_SYNAPTIC_VESICLE_EXOCYTOSIS		79	0.491107	1.18493	0.225042	0.711976	1	2815	tags=32%, list=18%, signal=38%
												ENSHGLG00000016123	ENSHGLG00000016123	8.02667e-05	-1.06516	3.09546		ENSHGLG00000014944	ENSHGLG00000014944	0.000505238	-1.67727	2.2965		GO_RNA_METHYLATION	GO_RNA_METHYLATION		62	-0.417712	-1.07175	0.325243	0.748916	1	2822	tags=24%, list=18%, signal=29%		GO_CENTRAL_NERVOUS_SYSTEM_NEURON_DEVELOPMENT	GO_CENTRAL_NERVOUS_SYSTEM_NEURON_DEVELOPMENT		54	0.521498	1.18459	0.237148	0.711849	1	649	tags=15%, list=4%, signal=15%
												ENSHGLG00000003457	PLEKHA6	8.05229e-05	1.04744	5.09408		ENSHGLG00000012725	ADAMTS1	0.00051365	-0.695331	2.28933		GO_CELL_DEATH_IN_RESPONSE_TO_HYDROGEN_PEROXIDE	GO_CELL_DEATH_IN_RESPONSE_TO_HYDROGEN_PEROXIDE		20	-0.510581	-1.07163	0.367257	0.748047	1	2397	tags=30%, list=15%, signal=35%		GO_REGULATION_OF_ANATOMICAL_STRUCTURE_SIZE	GO_REGULATION_OF_ANATOMICAL_STRUCTURE_SIZE		332	0.4232	1.1843	0.138024	0.71158	1	1882	tags=18%, list=12%, signal=20%
												ENSHGLG00000017499	ADAM33	8.07606e-05	1.55682	5.0928		ENSHGLG00000018601	PDE1A	0.00051365	1.18918	4.28933		GO_REGULATION_OF_PEPTIDYL_THREONINE_PHOSPHORYLATION	GO_REGULATION_OF_PEPTIDYL_THREONINE_PHOSPHORYLATION		30	-0.472437	-1.07079	0.344828	0.7493	1	1494	tags=17%, list=9%, signal=18%		GO_MALE_SEX_DIFFERENTIATION	GO_MALE_SEX_DIFFERENTIATION		113	0.474297	1.18409	0.210692	0.711082	1	540	tags=12%, list=3%, signal=12%
												ENSHGLG00000013263	ENSHGLG00000013263	8.08997e-05	-0.899909	3.09205		ENSHGLG00000009950	Calm1	0.000514434	0.661112	4.28867		GO_INTERLEUKIN_1_MEDIATED_SIGNALING_PATHWAY	GO_INTERLEUKIN_1_MEDIATED_SIGNALING_PATHWAY		71	-0.415438	-1.07073	0.314815	0.748269	1	2406	tags=27%, list=15%, signal=31%		GO_RESPONSE_TO_HEAT	GO_RESPONSE_TO_HEAT		109	0.472053	1.18344	0.197869	0.711826	1	2285	tags=23%, list=14%, signal=27%
												ENSHGLG00000005683	ENSHGLG00000005683	8.20169e-05	1.18194	5.0861		ENSHGLG00000007737	NPTX2	0.000520356	1.11621	4.2837		GO_REGULATION_OF_TORC1_SIGNALING	GO_REGULATION_OF_TORC1_SIGNALING		25	-0.474263	-1.07048	0.354212	0.747811	1	676	tags=12%, list=4%, signal=13%		GO_CYCLIC_NUCLEOTIDE_METABOLIC_PROCESS	GO_CYCLIC_NUCLEOTIDE_METABOLIC_PROCESS		29	0.568681	1.18292	0.241993	0.712215	1	2379	tags=31%, list=15%, signal=36%
												ENSHGLG00000006687	ENSHGLG00000006687	8.20737e-05	-0.906593	3.0858		ENSHGLG00000016908	BOC	0.000524313	-0.870175	2.28041		GO_NEGATIVE_REGULATION_OF_BLOOD_CIRCULATION	GO_NEGATIVE_REGULATION_OF_BLOOD_CIRCULATION		19	-0.51246	-1.07037	0.364606	0.746896	1	635	tags=16%, list=4%, signal=16%		GO_POSITIVE_REGULATION_OF_LEUKOCYTE_PROLIFERATION	GO_POSITIVE_REGULATION_OF_LEUKOCYTE_PROLIFERATION		64	0.506778	1.18134	0.226821	0.715707	1	1467	tags=20%, list=9%, signal=22%
												ENSHGLG00000003165	NCKAP1L	8.31358e-05	-1.46993	3.08021		ENSHGLG00000010244	ENSHGLG00000010244	0.000539863	-1.06101	2.26772		GO_REGULATION_OF_CELLULAR_KETONE_METABOLIC_PROCESS	GO_REGULATION_OF_CELLULAR_KETONE_METABOLIC_PROCESS		124	-0.382422	-1.06984	0.33432	0.747231	1	1991	tags=20%, list=12%, signal=23%		GO_SYNAPSE_ORGANIZATION	GO_SYNAPSE_ORGANIZATION		293	0.429149	1.18111	0.160221	0.715287	1	2063	tags=20%, list=13%, signal=23%
												ENSHGLG00000004619	PLK2	8.31358e-05	1.08668	5.08021		ENSHGLG00000015795	PKMYT1	0.000549068	-1.1179	2.26037		GO_REGULATION_OF_INNATE_IMMUNE_RESPONSE	GO_REGULATION_OF_INNATE_IMMUNE_RESPONSE		142	-0.373891	-1.06942	0.288889	0.747252	1	2063	tags=21%, list=13%, signal=24%		GO_POSITIVE_REGULATION_OF_MYELOID_CELL_DIFFERENTIATION	GO_POSITIVE_REGULATION_OF_MYELOID_CELL_DIFFERENTIATION		57	0.513278	1.18047	0.244068	0.715993	1	1506	tags=18%, list=9%, signal=19%
												ENSHGLG00000005800	ENSHGLG00000005800	8.31358e-05	-0.809634	3.08021		ENSHGLG00000026864	ENSHGLG00000026864	0.000562806	-2.60631	2.24964		GO_POSITIVE_REGULATION_OF_DNA_RECOMBINATION	GO_POSITIVE_REGULATION_OF_DNA_RECOMBINATION		25	-0.486381	-1.06928	0.357143	0.746438	1	862	tags=12%, list=5%, signal=13%		GO_AXONAL_TRANSPORT	GO_AXONAL_TRANSPORT		42	0.545484	1.18046	0.270125	0.714902	1	1590	tags=19%, list=10%, signal=21%
												ENSHGLG00000010965	ENSHGLG00000010965	8.31358e-05	-1.00662	3.08021		ENSHGLG00000016763	MDGA2	0.000572233	-1.42694	2.24243		GO_RESPONSE_TO_FATTY_ACID	GO_RESPONSE_TO_FATTY_ACID		57	-0.434312	-1.06916	0.348485	0.745625	1	885	tags=11%, list=6%, signal=11%		GO_RHO_PROTEIN_SIGNAL_TRANSDUCTION	GO_RHO_PROTEIN_SIGNAL_TRANSDUCTION		89	0.483291	1.17921	0.210526	0.717694	1	2834	tags=29%, list=18%, signal=35%
												ENSHGLG00000020558	HIST3H3	8.31358e-05	1.89266	5.08021		ENSHGLG00000005199	ENSHGLG00000005199	0.000576869	0.98634	4.23892		GO_GLYCEROLIPID_METABOLIC_PROCESS	GO_GLYCEROLIPID_METABOLIC_PROCESS		276	-0.352329	-1.06878	0.264085	0.745534	1	1993	tags=13%, list=12%, signal=14%		GO_NEGATIVE_REGULATION_OF_GTPASE_ACTIVITY	GO_NEGATIVE_REGULATION_OF_GTPASE_ACTIVITY		32	0.548133	1.17834	0.246824	0.719177	1	859	tags=13%, list=5%, signal=13%
												ENSHGLG00000016450	SMC6	8.37118e-05	-0.848408	3.07721		ENSHGLG00000002816	CAPN5	0.000584395	-0.949456	2.23329		GO_PROTEIN_LOCALIZATION_TO_POSTSYNAPSE	GO_PROTEIN_LOCALIZATION_TO_POSTSYNAPSE		33	-0.463411	-1.06772	0.350679	0.747327	1	1282	tags=12%, list=8%, signal=13%		GO_COLLAGEN_CATABOLIC_PROCESS	GO_COLLAGEN_CATABOLIC_PROCESS		22	0.5786	1.17831	0.294545	0.718136	1	4219	tags=50%, list=26%, signal=68%
												ENSHGLG00000015124	MYO1E	8.42247e-05	1.16408	5.07456		ENSHGLG00000015811	PROKR2	0.000584395	-2.30652	2.23329		GO_POSITIVE_REGULATION_OF_RESPONSE_TO_BIOTIC_STIMULUS	GO_POSITIVE_REGULATION_OF_RESPONSE_TO_BIOTIC_STIMULUS		120	-0.382452	-1.06755	0.301724	0.746674	1	3248	tags=31%, list=20%, signal=38%		GO_SKELETAL_MUSCLE_ADAPTATION	GO_SKELETAL_MUSCLE_ADAPTATION		17	0.61695	1.17754	0.293333	0.719305	1	953	tags=24%, list=6%, signal=25%
												ENSHGLG00000011767	CD44	8.51806e-05	1.18024	5.06966		ENSHGLG00000006947	LOX	0.000586285	0.857893	4.23189		GO_PIGMENT_CELL_DIFFERENTIATION	GO_PIGMENT_CELL_DIFFERENTIATION		25	-0.488257	-1.06695	0.374723	0.74722	1	106	tags=4%, list=1%, signal=4%		GO_INTERACTION_WITH_SYMBIONT	GO_INTERACTION_WITH_SYMBIONT		38	0.546875	1.17736	0.250896	0.718745	1	868	tags=13%, list=5%, signal=14%
												ENSHGLG00000009029	INTS2	8.61253e-05	-0.980425	3.06487		ENSHGLG00000009753	ENSHGLG00000009753	0.000586285	-2.77409	2.23189		GO_CELLULAR_OXIDANT_DETOXIFICATION	GO_CELLULAR_OXIDANT_DETOXIFICATION		49	-0.425979	-1.06539	0.347032	0.750462	1	2144	tags=27%, list=13%, signal=31%		GO_POSITIVE_REGULATION_OF_GROWTH	GO_POSITIVE_REGULATION_OF_GROWTH		166	0.451455	1.17617	0.185022	0.72122	1	1870	tags=19%, list=12%, signal=21%
												ENSHGLG00000013676	IFITM10	8.69417e-05	1.90884	5.06077		ENSHGLG00000001801	SCARF2	0.000586862	-0.996744	2.23146		GO_REGULATION_OF_GLUCONEOGENESIS	GO_REGULATION_OF_GLUCONEOGENESIS		29	-0.472695	-1.06447	0.362445	0.751888	1	1470	tags=21%, list=9%, signal=23%		GO_TRIGLYCERIDE_BIOSYNTHETIC_PROCESS	GO_TRIGLYCERIDE_BIOSYNTHETIC_PROCESS		25	0.570829	1.17598	0.274545	0.720673	1	153	tags=12%, list=1%, signal=12%
												ENSHGLG00000011108	SPARCL1	8.71326e-05	0.939558	5.05982		ENSHGLG00000015347	MYL9	0.000589825	-0.784198	2.22928		GO_RNA_DESTABILIZATION	GO_RNA_DESTABILIZATION		25	-0.478726	-1.06426	0.361233	0.75135	1	2008	tags=20%, list=13%, signal=23%		GO_POSITIVE_REGULATION_OF_TRIGLYCERIDE_METABOLIC_PROCESS	GO_POSITIVE_REGULATION_OF_TRIGLYCERIDE_METABOLIC_PROCESS		17	0.61355	1.17571	0.289827	0.720381	1	1981	tags=29%, list=12%, signal=34%
												ENSHGLG00000008102	SGK2	8.91503e-05	-1.65161	3.04988		ENSHGLG00000012875	TOP2A	0.000590344	-0.826032	2.22889		GO_CELLULAR_RESPONSE_TO_FATTY_ACID	GO_CELLULAR_RESPONSE_TO_FATTY_ACID		37	-0.457322	-1.06397	0.360465	0.751032	1	1840	tags=16%, list=12%, signal=18%		GO_ENDOCRINE_SYSTEM_DEVELOPMENT	GO_ENDOCRINE_SYSTEM_DEVELOPMENT		82	0.50014	1.17563	0.234323	0.719498	1	1062	tags=20%, list=7%, signal=21%
												ENSHGLG00000018878	ZEB2	8.93768e-05	1.09201	5.04878		ENSHGLG00000017365	B4GALT1	0.000594509	-0.797689	2.22584		GO_CARDIAC_VENTRICLE_MORPHOGENESIS	GO_CARDIAC_VENTRICLE_MORPHOGENESIS		47	-0.434341	-1.06187	0.378897	0.75568	1	1313	tags=13%, list=8%, signal=14%		GO_POSITIVE_REGULATION_OF_INTERLEUKIN_10_PRODUCTION	GO_POSITIVE_REGULATION_OF_INTERLEUKIN_10_PRODUCTION		15	0.604855	1.17561	0.293651	0.718451	1	3878	tags=40%, list=24%, signal=53%
												ENSHGLG00000006053	ENSHGLG00000006053	9.16977e-05	-1.59149	3.03764		ENSHGLG00000017423	TM4SF18	0.000611009	-1.73023	2.21395		GO_REGULATION_OF_SISTER_CHROMATID_COHESION	GO_REGULATION_OF_SISTER_CHROMATID_COHESION		16	-0.518654	-1.06088	0.393145	0.757279	1	3327	tags=50%, list=21%, signal=63%		GO_BIOMINERALIZATION	GO_BIOMINERALIZATION		107	0.464529	1.17524	0.21118	0.718449	1	1961	tags=22%, list=12%, signal=25%
												ENSHGLG00000011180	NSF	9.21633e-05	-0.969665	3.03544		ENSHGLG00000000660	CXXC4	0.000613216	1.54297	4.21239		GO_CARBOHYDRATE_TRANSPORT	GO_CARBOHYDRATE_TRANSPORT		90	-0.398736	-1.05998	0.361257	0.758598	1	1281	tags=14%, list=8%, signal=16%		GO_POSITIVE_REGULATION_OF_RELEASE_OF_SEQUESTERED_CALCIUM_ION_INTO_CYTOSOL	GO_POSITIVE_REGULATION_OF_RELEASE_OF_SEQUESTERED_CALCIUM_ION_INTO_CYTOSOL		22	0.574613	1.17512	0.277985	0.71771	1	1508	tags=23%, list=9%, signal=25%
												ENSHGLG00000004739	KIF13B	9.22843e-05	0.966377	5.03487		ENSHGLG00000015606	UPK1A	0.000613216	-2.58362	2.21239		GO_INTRACELLULAR_ESTROGEN_RECEPTOR_SIGNALING_PATHWAY	GO_INTRACELLULAR_ESTROGEN_RECEPTOR_SIGNALING_PATHWAY		42	-0.432093	-1.05899	0.36534	0.760266	1	1897	tags=24%, list=12%, signal=27%		GO_REGULATION_OF_ANIMAL_ORGAN_MORPHOGENESIS	GO_REGULATION_OF_ANIMAL_ORGAN_MORPHOGENESIS		174	0.454504	1.17463	0.183432	0.718086	1	1689	tags=18%, list=11%, signal=20%
												ENSHGLG00000012698	GPR179	9.22843e-05	-1.52454	3.03487		ENSHGLG00000013631	ENSHGLG00000013631	0.000616188	0.988943	4.21029		GO_NEGATIVE_REGULATION_OF_TRANSPORT	GO_NEGATIVE_REGULATION_OF_TRANSPORT		259	-0.346538	-1.0586	0.288732	0.760224	1	1545	tags=17%, list=10%, signal=18%		GO_REGULATION_OF_T_HELPER_CELL_DIFFERENTIATION	GO_REGULATION_OF_T_HELPER_CELL_DIFFERENTIATION		19	0.586918	1.1741	0.279468	0.718525	1	3670	tags=42%, list=23%, signal=55%
												ENSHGLG00000019232	PM20D1	9.22843e-05	-1.95718	3.03487		ENSHGLG00000021628	RF00263	0.000627124	3.04113	4.20265		GO_CENTRIOLE_ASSEMBLY	GO_CENTRIOLE_ASSEMBLY		23	-0.493823	-1.05798	0.386609	0.760854	1	3250	tags=39%, list=20%, signal=49%		GO_VASCULAR_ASSOCIATED_SMOOTH_MUSCLE_CELL_MIGRATION	GO_VASCULAR_ASSOCIATED_SMOOTH_MUSCLE_CELL_MIGRATION		18	0.602519	1.17399	0.289941	0.717784	1	1828	tags=33%, list=11%, signal=38%
												ENSHGLG00000012311	ENSHGLG00000012311	9.29912e-05	0.905175	5.03156		ENSHGLG00000019574	ENSHGLG00000019574	0.000628137	-1.43655	2.20195		GO_PROTEIN_LOCALIZATION_TO_CYTOSKELETON	GO_PROTEIN_LOCALIZATION_TO_CYTOSKELETON		39	-0.446037	-1.05789	0.332589	0.759918	1	2557	tags=31%, list=16%, signal=37%		GO_VASCULOGENESIS	GO_VASCULOGENESIS		58	0.51584	1.17307	0.253226	0.719415	1	3286	tags=34%, list=21%, signal=43%
												ENSHGLG00000017867	PSMG1	9.3482e-05	-1.08147	3.02927		ENSHGLG00000030115	ENSHGLG00000030115	0.000628137	1.26389	4.20195		GO_REGULATION_OF_NMDA_RECEPTOR_ACTIVITY	GO_REGULATION_OF_NMDA_RECEPTOR_ACTIVITY		25	-0.490567	-1.05767	0.389381	0.759366	1	1049	tags=16%, list=7%, signal=17%		GO_CELL_PROJECTION_ASSEMBLY	GO_CELL_PROJECTION_ASSEMBLY		391	0.419327	1.17288	0.147355	0.718852	1	1592	tags=17%, list=10%, signal=18%
												ENSHGLG00000008702	NAA16	9.37308e-05	-1.24998	3.02812		ENSHGLG00000011434	UXS1	0.000637177	0.788863	4.19574		GO_MICROTUBULE_DEPOLYMERIZATION	GO_MICROTUBULE_DEPOLYMERIZATION		33	-0.464951	-1.05758	0.372197	0.758518	1	1797	tags=18%, list=11%, signal=20%		GO_SULFUR_COMPOUND_CATABOLIC_PROCESS	GO_SULFUR_COMPOUND_CATABOLIC_PROCESS		36	0.540478	1.17255	0.259965	0.718735	1	2449	tags=39%, list=15%, signal=46%
												ENSHGLG00000011890	JAK2	9.41082e-05	-0.974663	3.02637		ENSHGLG00000006594	ENSHGLG00000006594	0.000638789	0.99824	4.19464		GO_GLUTAMINE_FAMILY_AMINO_ACID_METABOLIC_PROCESS	GO_GLUTAMINE_FAMILY_AMINO_ACID_METABOLIC_PROCESS		43	-0.438211	-1.05724	0.350917	0.758324	1	2787	tags=33%, list=17%, signal=39%		GO_EXTRACELLULAR_TRANSPORT	GO_EXTRACELLULAR_TRANSPORT		20	0.585195	1.17234	0.285444	0.718271	1	2159	tags=35%, list=14%, signal=40%
												ENSHGLG00000001770	ABCA6	9.49006e-05	-1.34982	3.02273		ENSHGLG00000002959	CFAP57	0.000639557	1.65511	4.19412		GO_AMINE_METABOLIC_PROCESS	GO_AMINE_METABOLIC_PROCESS		80	-0.399644	-1.05711	0.344737	0.757547	1	2406	tags=26%, list=15%, signal=31%		GO_POSITIVE_REGULATION_OF_LYMPHOCYTE_MIGRATION	GO_POSITIVE_REGULATION_OF_LYMPHOCYTE_MIGRATION		18	0.597396	1.17153	0.312727	0.719554	1	2111	tags=44%, list=13%, signal=51%
												ENSHGLG00000005132	ARHGAP26	9.56804e-05	1.13265	5.01918		ENSHGLG00000014712	SLC25A5	0.000639557	0.889297	4.19412		GO_SPINDLE_LOCALIZATION	GO_SPINDLE_LOCALIZATION		32	-0.465993	-1.05681	0.381057	0.757264	1	1078	tags=9%, list=7%, signal=10%		GO_LEFT_RIGHT_PATTERN_FORMATION	GO_LEFT_RIGHT_PATTERN_FORMATION		18	0.610684	1.17149	0.28215	0.718585	1	1332	tags=17%, list=8%, signal=18%
												ENSHGLG00000006123	LRPPRC	9.68452e-05	-0.826953	3.01392		ENSHGLG00000017565	ROR1	0.000643513	-0.860139	2.19144		GO_REGULATION_OF_GLUCOSE_TRANSMEMBRANE_TRANSPORT	GO_REGULATION_OF_GLUCOSE_TRANSMEMBRANE_TRANSPORT		47	-0.431083	-1.05672	0.357488	0.756344	1	953	tags=15%, list=6%, signal=16%		GO_DEFENSE_RESPONSE_TO_BACTERIUM	GO_DEFENSE_RESPONSE_TO_BACTERIUM		76	0.493572	1.17128	0.233333	0.71816	1	2324	tags=20%, list=15%, signal=23%
												ENSHGLG00000000874	DCK	9.83994e-05	-0.977809	3.00701		ENSHGLG00000004789	CXCR4	0.000647317	-1.32005	2.18888		GO_REGULATION_OF_RESPONSE_TO_REACTIVE_OXYGEN_SPECIES	GO_REGULATION_OF_RESPONSE_TO_REACTIVE_OXYGEN_SPECIES		24	-0.485291	-1.05646	0.408696	0.75588	1	2397	tags=29%, list=15%, signal=34%		GO_DIGESTIVE_TRACT_MORPHOGENESIS	GO_DIGESTIVE_TRACT_MORPHOGENESIS		35	0.557906	1.17019	0.294017	0.72034	1	1818	tags=29%, list=11%, signal=32%
												ENSHGLG00000004219	ENSHGLG00000004219	9.90627e-05	-0.855092	3.00409		ENSHGLG00000007880	ADAMTS15	0.000647317	-0.972983	2.18888		GO_CEREBELLAR_CORTEX_DEVELOPMENT	GO_CEREBELLAR_CORTEX_DEVELOPMENT		41	-0.44517	-1.05525	0.384058	0.75805	1	905	tags=15%, list=6%, signal=15%		GO_RESPONSE_TO_PURINE_CONTAINING_COMPOUND	GO_RESPONSE_TO_PURINE_CONTAINING_COMPOUND		94	0.485416	1.16999	0.244992	0.719798	1	1511	tags=23%, list=9%, signal=26%
												ENSHGLG00000011334	PMFBP1	0.000102677	-2.38032	2.98853		ENSHGLG00000017576	PGM1	0.000647317	1.15222	4.18888		GO_NON_RECOMBINATIONAL_REPAIR	GO_NON_RECOMBINATIONAL_REPAIR		60	-0.431457	-1.05501	0.351899	0.757546	1	2221	tags=25%, list=14%, signal=29%		GO_REGULATION_OF_MORPHOGENESIS_OF_A_BRANCHING_STRUCTURE	GO_REGULATION_OF_MORPHOGENESIS_OF_A_BRANCHING_STRUCTURE		35	0.537713	1.16933	0.28215	0.720656	1	1818	tags=31%, list=11%, signal=35%
												ENSHGLG00000009358	DND1	0.000103708	-1.20859	2.98419		ENSHGLG00000006477	KIF21A	0.000659392	0.818976	4.18086		GO_CELL_CYCLE_CHECKPOINT	GO_CELL_CYCLE_CHECKPOINT		161	-0.362277	-1.05489	0.289231	0.756715	1	1465	tags=15%, list=9%, signal=16%		GO_REGULATION_OF_GRANULOCYTE_CHEMOTAXIS	GO_REGULATION_OF_GRANULOCYTE_CHEMOTAXIS		29	0.560266	1.16917	0.280534	0.72008	1	1334	tags=28%, list=8%, signal=30%
												ENSHGLG00000006387	ENSHGLG00000006387	0.000104922	-1.2559	2.97913		ENSHGLG00000017206	PLS1	0.000663881	0.99892	4.17791		GO_RESPONSE_TO_INTERLEUKIN_1	GO_RESPONSE_TO_INTERLEUKIN_1		115	-0.374409	-1.05476	0.319783	0.755935	1	2406	tags=22%, list=15%, signal=25%		GO_CELLULAR_RESPONSE_TO_NITROGEN_COMPOUND	GO_CELLULAR_RESPONSE_TO_NITROGEN_COMPOUND		449	0.411002	1.16915	0.125802	0.71906	1	1828	tags=19%, list=11%, signal=21%
												ENSHGLG00000029168	ENSHGLG00000029168	0.000104922	-1.98864	2.97913		ENSHGLG00000021394	CHST2	0.000673985	-1.43632	2.17135		GO_REGULATION_OF_ACTIVIN_RECEPTOR_SIGNALING_PATHWAY	GO_REGULATION_OF_ACTIVIN_RECEPTOR_SIGNALING_PATHWAY		16	-0.518728	-1.05441	0.420082	0.755832	1	1586	tags=19%, list=10%, signal=21%		GO_MAMMARY_GLAND_EPITHELIUM_DEVELOPMENT	GO_MAMMARY_GLAND_EPITHELIUM_DEVELOPMENT		55	0.509073	1.16909	0.265517	0.718178	1	2708	tags=27%, list=17%, signal=33%
												ENSHGLG00000027194	ENSHGLG00000027194	0.000106511	1.87055	4.9726		ENSHGLG00000020818	ENSHGLG00000020818	0.00067729	-1.82297	2.16923		GO_POSITIVE_REGULATION_OF_TELOMERE_MAINTENANCE	GO_POSITIVE_REGULATION_OF_TELOMERE_MAINTENANCE		33	-0.457871	-1.0542	0.382151	0.7553	1	3242	tags=39%, list=20%, signal=49%		GO_COMPLEMENT_ACTIVATION	GO_COMPLEMENT_ACTIVATION		25	0.581333	1.16872	0.279026	0.718259	1	373	tags=12%, list=2%, signal=12%
												ENSHGLG00000019084	CHUK	0.000106999	-0.962988	2.97062		ENSHGLG00000018362	IQGAP3	0.000685289	-1.11373	2.16413		GO_POSITIVE_REGULATION_OF_SMOOTHENED_SIGNALING_PATHWAY	GO_POSITIVE_REGULATION_OF_SMOOTHENED_SIGNALING_PATHWAY		28	-0.478987	-1.05415	0.403084	0.754308	1	1586	tags=18%, list=10%, signal=20%		GO_SALIVARY_GLAND_DEVELOPMENT	GO_SALIVARY_GLAND_DEVELOPMENT		30	0.558618	1.16797	0.268836	0.719335	1	832	tags=17%, list=5%, signal=18%
												ENSHGLG00000018119	CHADL	0.000107697	1.11926	4.9678		ENSHGLG00000002245	BHMT	0.000685598	1.50306	4.16393		GO_REGULATION_OF_EPITHELIAL_TO_MESENCHYMAL_TRANSITION	GO_REGULATION_OF_EPITHELIAL_TO_MESENCHYMAL_TRANSITION		72	-0.415177	-1.05349	0.368571	0.754978	1	1515	tags=15%, list=9%, signal=17%		GO_PEPTIDYL_LYSINE_MODIFICATION	GO_PEPTIDYL_LYSINE_MODIFICATION		260	0.425568	1.16748	0.157534	0.719656	1	2118	tags=17%, list=13%, signal=19%
												ENSHGLG00000017514	DOCK5	0.000107887	1.0814	4.96703		ENSHGLG00000008865	ENSHGLG00000008865	0.000685598	-0.841156	2.16393		GO_STRIATED_MUSCLE_CELL_PROLIFERATION	GO_STRIATED_MUSCLE_CELL_PROLIFERATION		40	-0.443493	-1.05323	0.391403	0.75453	1	336	tags=8%, list=2%, signal=8%		GO_CARDIAC_MUSCLE_CELL_DIFFERENTIATION	GO_CARDIAC_MUSCLE_CELL_DIFFERENTIATION		70	0.504421	1.16735	0.239414	0.718993	1	1240	tags=16%, list=8%, signal=17%
												ENSHGLG00000015052	PHF7	0.000111554	-2.84879	2.95252		ENSHGLG00000001126	UBASH3B	0.000702296	-0.934849	2.15348		GO_ORGANIC_ACID_BIOSYNTHETIC_PROCESS	GO_ORGANIC_ACID_BIOSYNTHETIC_PROCESS		218	-0.353798	-1.05247	0.308219	0.75554	1	2132	tags=18%, list=13%, signal=20%		GO_MUSCLE_TISSUE_DEVELOPMENT	GO_MUSCLE_TISSUE_DEVELOPMENT		252	0.427566	1.16731	0.181943	0.71802	1	1579	tags=16%, list=10%, signal=18%
												ENSHGLG00000016363	MIS18BP1	0.000112103	-0.831726	2.95038		ENSHGLG00000012640	ARHGEF19	0.000706459	-1.45659	2.15091		GO_POSITIVE_REGULATION_OF_AUTOPHAGY	GO_POSITIVE_REGULATION_OF_AUTOPHAGY		91	-0.390496	-1.05199	0.361413	0.755748	1	1477	tags=11%, list=9%, signal=12%		GO_REGULATION_OF_VASCULAR_ASSOCIATED_SMOOTH_MUSCLE_CELL_PROLIFERATION	GO_REGULATION_OF_VASCULAR_ASSOCIATED_SMOOTH_MUSCLE_CELL_PROLIFERATION		40	0.522193	1.16707	0.262324	0.717676	1	2052	tags=38%, list=13%, signal=43%
												ENSHGLG00000004465	FST	0.000112369	1.54662	4.94935		ENSHGLG00000014060	CNN2	0.000716161	-0.785736	2.14499		GO_TOR_SIGNALING	GO_TOR_SIGNALING		83	-0.395033	-1.05188	0.311856	0.754907	1	3304	tags=25%, list=21%, signal=32%		GO_TISSUE_REMODELING	GO_TISSUE_REMODELING		102	0.469947	1.16632	0.212934	0.718767	1	1145	tags=18%, list=7%, signal=19%
												ENSHGLG00000014099	ENSHGLG00000014099	0.000113797	-0.96098	2.94387		ENSHGLG00000004092	CDC20B	0.000738559	-2.12065	2.13161		GO_CELLULAR_AMINO_ACID_CATABOLIC_PROCESS	GO_CELLULAR_AMINO_ACID_CATABOLIC_PROCESS		86	-0.406864	-1.05185	0.364583	0.75387	1	1745	tags=19%, list=11%, signal=21%		GO_POSITIVE_REGULATION_OF_UBIQUITIN_PROTEIN_TRANSFERASE_ACTIVITY	GO_POSITIVE_REGULATION_OF_UBIQUITIN_PROTEIN_TRANSFERASE_ACTIVITY		22	0.587256	1.16611	0.293774	0.718277	1	32	tags=5%, list=0%, signal=5%
												ENSHGLG00000012979	ENSHGLG00000012979	0.000115363	-1.88571	2.93793		ENSHGLG00000031077	ENSHGLG00000031077	0.000738559	2.09596	4.13161		GO_ACUTE_PHASE_RESPONSE	GO_ACUTE_PHASE_RESPONSE		17	-0.511397	-1.05091	0.40795	0.755421	1	269	tags=12%, list=2%, signal=12%		GO_POSITIVE_REGULATION_OF_COLD_INDUCED_THERMOGENESIS	GO_POSITIVE_REGULATION_OF_COLD_INDUCED_THERMOGENESIS		59	0.504246	1.16563	0.260417	0.718632	1	2279	tags=32%, list=14%, signal=37%
												ENSHGLG00000016395	REV1	0.000116297	-0.78917	2.93443		ENSHGLG00000009262	UNC13A	0.000740344	-1.23101	2.13057		GO_POSITIVE_REGULATION_OF_MRNA_METABOLIC_PROCESS	GO_POSITIVE_REGULATION_OF_MRNA_METABOLIC_PROCESS		54	-0.43177	-1.05072	0.36758	0.75481	1	2008	tags=15%, list=13%, signal=17%		GO_ALPHA_BETA_T_CELL_DIFFERENTIATION	GO_ALPHA_BETA_T_CELL_DIFFERENTIATION		60	0.499815	1.16532	0.266212	0.718437	1	3413	tags=40%, list=21%, signal=51%
												ENSHGLG00000009937	FAM19A4	0.000117819	1.37778	4.92878		ENSHGLG00000016274	SH2D5	0.000740344	-1.56881	2.13057		GO_MITOCHONDRION_LOCALIZATION	GO_MITOCHONDRION_LOCALIZATION		32	-0.461972	-1.05027	0.37123	0.754966	1	804	tags=19%, list=5%, signal=20%		GO_HEART_PROCESS	GO_HEART_PROCESS		175	0.444263	1.1647	0.209064	0.719101	1	995	tags=10%, list=6%, signal=11%
												ENSHGLG00000006043	GLYATL3	0.000119682	1.83471	4.92197		ENSHGLG00000008496	BMPR1B	0.000746189	0.992059	4.12715		GO_POSITIVE_REGULATION_OF_CATABOLIC_PROCESS	GO_POSITIVE_REGULATION_OF_CATABOLIC_PROCESS		312	-0.338112	-1.04994	0.317518	0.75478	1	1488	tags=10%, list=9%, signal=11%		GO_POSITIVE_REGULATION_OF_AMINE_TRANSPORT	GO_POSITIVE_REGULATION_OF_AMINE_TRANSPORT		17	0.60724	1.16463	0.3	0.718234	1	579	tags=12%, list=4%, signal=12%
												ENSHGLG00000006916	PAM	0.000119682	0.890514	4.92197		ENSHGLG00000003136	ATP8B1	0.000756003	-1.18472	2.12148		GO_MOVEMENT_IN_HOST_ENVIRONMENT	GO_MOVEMENT_IN_HOST_ENVIRONMENT		96	-0.387852	-1.04844	0.349127	0.757835	1	3125	tags=21%, list=20%, signal=26%		GO_SKIN_EPIDERMIS_DEVELOPMENT	GO_SKIN_EPIDERMIS_DEVELOPMENT		62	0.502644	1.16449	0.250406	0.71758	1	1333	tags=15%, list=8%, signal=16%
												ENSHGLG00000012758	CLCN2	0.000119682	-0.941758	2.92197		ENSHGLG00000013599	LRMDA	0.000769544	1.62283	4.11377		GO_REGULATION_OF_LIPID_METABOLIC_PROCESS	GO_REGULATION_OF_LIPID_METABOLIC_PROCESS		285	-0.340856	-1.04725	0.287823	0.760091	1	1511	tags=11%, list=9%, signal=12%		GO_POSITIVE_REGULATION_OF_PHOSPHOLIPASE_ACTIVITY	GO_POSITIVE_REGULATION_OF_PHOSPHOLIPASE_ACTIVITY		36	0.539439	1.16311	0.264286	0.720533	1	1076	tags=14%, list=7%, signal=15%
												ENSHGLG00000013828	B4GALT6	0.000119682	-0.951198	2.92197		ENSHGLG00000019443	ZBBX	0.000773809	1.67438	4.11137		GO_LONG_CHAIN_FATTY_ACID_TRANSPORT	GO_LONG_CHAIN_FATTY_ACID_TRANSPORT		41	-0.436425	-1.04706	0.377232	0.759486	1	649	tags=10%, list=4%, signal=10%		GO_CELL_MIGRATION_INVOLVED_IN_SPROUTING_ANGIOGENESIS	GO_CELL_MIGRATION_INVOLVED_IN_SPROUTING_ANGIOGENESIS		34	0.551047	1.16275	0.280576	0.720514	1	2295	tags=38%, list=14%, signal=45%
												ENSHGLG00000016540	SENP2	0.000119682	-0.921454	2.92197		ENSHGLG00000013444	ACSS2	0.00078323	1.60425	4.10611		GO_POSITIVE_REGULATION_OF_GENE_EXPRESSION_EPIGENETIC	GO_POSITIVE_REGULATION_OF_GENE_EXPRESSION_EPIGENETIC		35	-0.447194	-1.04628	0.366197	0.760556	1	2819	tags=23%, list=18%, signal=28%		GO_REGULATION_OF_CELL_SIZE	GO_REGULATION_OF_CELL_SIZE		125	0.457363	1.16263	0.215434	0.719795	1	1882	tags=22%, list=12%, signal=24%
												ENSHGLG00000015410	MOV10L1	0.000121645	-1.18267	2.91491		ENSHGLG00000000462	MOS	0.000792417	2.50568	4.10105		GO_DNA_TEMPLATED_TRANSCRIPTION_TERMINATION	GO_DNA_TEMPLATED_TRANSCRIPTION_TERMINATION		45	-0.430489	-1.04548	0.372247	0.761686	1	2443	tags=27%, list=15%, signal=31%		GO_LENS_FIBER_CELL_DIFFERENTIATION	GO_LENS_FIBER_CELL_DIFFERENTIATION		24	0.582249	1.16243	0.288104	0.719299	1	1835	tags=25%, list=11%, signal=28%
												ENSHGLG00000027298	ENSHGLG00000027298	0.000121713	-2.95466	2.91466		ENSHGLG00000016000	Hif1a	0.000803918	0.661608	4.09479		GO_NEUROEPITHELIAL_CELL_DIFFERENTIATION	GO_NEUROEPITHELIAL_CELL_DIFFERENTIATION		38	-0.439967	-1.04548	0.414747	0.760597	1	1292	tags=13%, list=8%, signal=14%		GO_BLOOD_VESSEL_ENDOTHELIAL_CELL_MIGRATION	GO_BLOOD_VESSEL_ENDOTHELIAL_CELL_MIGRATION		78	0.482942	1.16226	0.245928	0.718732	1	2407	tags=28%, list=15%, signal=33%
												ENSHGLG00000019068	ENSHGLG00000019068	0.000122078	-2.04293	2.91336		ENSHGLG00000002530	ID2	0.000821039	-0.857644	2.08564		GO_PROTEIN_CONTAINING_COMPLEX_LOCALIZATION	GO_PROTEIN_CONTAINING_COMPLEX_LOCALIZATION		183	-0.356238	-1.04542	0.32107	0.759645	1	2357	tags=19%, list=15%, signal=22%		GO_NEGATIVE_REGULATION_OF_CELL_ADHESION	GO_NEGATIVE_REGULATION_OF_CELL_ADHESION		176	0.442405	1.16202	0.188218	0.71843	1	1943	tags=27%, list=12%, signal=30%
												ENSHGLG00000019286	POLRMT	0.000124434	0.901622	4.90506		ENSHGLG00000016349	VSTM2L	0.000821039	-2.67882	2.08564		GO_POSITIVE_REGULATION_OF_MITOCHONDRION_ORGANIZATION	GO_POSITIVE_REGULATION_OF_MITOCHONDRION_ORGANIZATION		78	-0.39387	-1.04508	0.359494	0.759468	1	2059	tags=21%, list=13%, signal=23%		GO_ENDODERM_FORMATION	GO_ENDODERM_FORMATION		36	0.544174	1.16098	0.281139	0.72044	1	1690	tags=25%, list=11%, signal=28%
												ENSHGLG00000010561	IFT88	0.000125072	-1.01771	2.90284		ENSHGLG00000006047	SLC6A3	0.000822205	-1.70804	2.08502		GO_REGULATION_OF_GLUTAMATE_RECEPTOR_SIGNALING_PATHWAY	GO_REGULATION_OF_GLUTAMATE_RECEPTOR_SIGNALING_PATHWAY		41	-0.438202	-1.04448	0.380282	0.760021	1	1049	tags=10%, list=7%, signal=10%		GO_B_CELL_RECEPTOR_SIGNALING_PATHWAY	GO_B_CELL_RECEPTOR_SIGNALING_PATHWAY		29	0.558287	1.16077	0.277174	0.720011	1	439	tags=14%, list=3%, signal=14%
												ENSHGLG00000007921	ENSHGLG00000007921	0.000125714	-2.10172	2.90062		ENSHGLG00000017312	CYBRD1	0.000822205	1.02922	4.08502		GO_REGULATION_OF_REACTIVE_OXYGEN_SPECIES_BIOSYNTHETIC_PROCESS	GO_REGULATION_OF_REACTIVE_OXYGEN_SPECIES_BIOSYNTHETIC_PROCESS		54	-0.426958	-1.04312	0.378824	0.762688	1	1521	tags=11%, list=10%, signal=12%		GO_NEGATIVE_REGULATION_OF_JNK_CASCADE	GO_NEGATIVE_REGULATION_OF_JNK_CASCADE		26	0.572188	1.16075	0.282528	0.719035	1	2244	tags=38%, list=14%, signal=45%
												ENSHGLG00000011893	CDK12	0.000125824	-0.844722	2.90024		ENSHGLG00000008857	CYB5R1	0.000827039	1.31976	4.08247		GO_REGULATION_OF_CELL_CYCLE_PROCESS	GO_REGULATION_OF_CELL_CYCLE_PROCESS		498	-0.325522	-1.04271	0.269231	0.762761	1	2406	tags=21%, list=15%, signal=24%		GO_DOPAMINE_TRANSPORT	GO_DOPAMINE_TRANSPORT		29	0.556708	1.16058	0.282983	0.71855	1	1645	tags=17%, list=10%, signal=19%
												ENSHGLG00000018984	RASAL2	0.000125824	-0.901431	2.90024		ENSHGLG00000001606	ENSHGLG00000001606	0.000853316	0.99318	4.06889		GO_RETINOIC_ACID_RECEPTOR_SIGNALING_PATHWAY	GO_RETINOIC_ACID_RECEPTOR_SIGNALING_PATHWAY		24	-0.473614	-1.04263	0.416481	0.761847	1	567	tags=8%, list=4%, signal=9%		GO_REGULATION_OF_POTASSIUM_ION_TRANSPORT	GO_REGULATION_OF_POTASSIUM_ION_TRANSPORT		67	0.488732	1.16053	0.256956	0.717637	1	1240	tags=19%, list=8%, signal=21%
												ENSHGLG00000025258	ENSHGLG00000025258	0.000127658	2.37165	4.89395		ENSHGLG00000005620	ENSHGLG00000005620	0.000853316	1.16577	4.06889		GO_NEGATIVE_REGULATION_OF_LYMPHOCYTE_DIFFERENTIATION	GO_NEGATIVE_REGULATION_OF_LYMPHOCYTE_DIFFERENTIATION		29	-0.463178	-1.04097	0.412736	0.765382	1	1547	tags=21%, list=10%, signal=23%		GO_REGULATION_OF_RHO_PROTEIN_SIGNAL_TRANSDUCTION	GO_REGULATION_OF_RHO_PROTEIN_SIGNAL_TRANSDUCTION		55	0.508393	1.16017	0.260035	0.717706	1	1642	tags=18%, list=10%, signal=20%
												ENSHGLG00000017701	POLE	0.000127666	-0.817546	2.89392		ENSHGLG00000015804	DGKA	0.000854763	1.03123	4.06815		GO_PROTEIN_K48_LINKED_UBIQUITINATION	GO_PROTEIN_K48_LINKED_UBIQUITINATION		38	-0.446246	-1.04065	0.397826	0.76514	1	1674	tags=13%, list=10%, signal=15%		GO_CELL_GROWTH	GO_CELL_GROWTH		332	0.417031	1.15964	0.160494	0.718131	1	1870	tags=20%, list=12%, signal=22%
												ENSHGLG00000008426	AKTIP	0.000127883	1.19608	4.89319		ENSHGLG00000002782	GALNT12	0.000862126	0.911002	4.06443		GO_REGULATION_OF_EXECUTION_PHASE_OF_APOPTOSIS	GO_REGULATION_OF_EXECUTION_PHASE_OF_APOPTOSIS		17	-0.502752	-1.03918	0.423158	0.768151	1	1324	tags=24%, list=8%, signal=26%		GO_REGULATION_OF_MICROTUBULE_BASED_MOVEMENT	GO_REGULATION_OF_MICROTUBULE_BASED_MOVEMENT		24	0.572688	1.15958	0.310662	0.717247	1	794	tags=17%, list=5%, signal=18%
												ENSHGLG00000004343	ENSHGLG00000004343	0.000128282	-3.60945	2.89184		ENSHGLG00000017701	POLE	0.000864431	-0.900384	2.06327		GO_CELL_REDOX_HOMEOSTASIS	GO_CELL_REDOX_HOMEOSTASIS		39	-0.436958	-1.0383	0.403302	0.76957	1	2163	tags=28%, list=14%, signal=33%		GO_SYNCYTIUM_FORMATION	GO_SYNCYTIUM_FORMATION		34	0.537307	1.15909	0.26297	0.717645	1	1208	tags=35%, list=8%, signal=38%
												ENSHGLG00000000711	PRSS23	0.000129547	1.16247	4.88757		ENSHGLG00000004863	GRHL1	0.000868674	1.639	4.06114		GO_NEGATIVE_REGULATION_OF_GROWTH	GO_NEGATIVE_REGULATION_OF_GROWTH		162	-0.362227	-1.03691	0.364217	0.772454	1	557	tags=9%, list=3%, signal=9%		GO_EMBRYONIC_CRANIAL_SKELETON_MORPHOGENESIS	GO_EMBRYONIC_CRANIAL_SKELETON_MORPHOGENESIS		36	0.539773	1.15892	0.26943	0.717139	1	1105	tags=25%, list=7%, signal=27%
												ENSHGLG00000003254	ZNF711	0.000130691	-1.05791	2.88375		ENSHGLG00000010116	EMILIN1	0.000872435	-1.06139	2.05927		GO_REGULATION_OF_RESPONSE_TO_OXIDATIVE_STRESS	GO_REGULATION_OF_RESPONSE_TO_OXIDATIVE_STRESS		55	-0.412275	-1.0366	0.392694	0.772289	1	2088	tags=22%, list=13%, signal=25%		GO_MAST_CELL_MEDIATED_IMMUNITY	GO_MAST_CELL_MEDIATED_IMMUNITY		23	0.581368	1.15797	0.303774	0.718931	1	2725	tags=35%, list=17%, signal=42%
												ENSHGLG00000030198	ENSHGLG00000030198	0.000131797	-1.70524	2.8801		ENSHGLG00000011679	IVD	0.000873311	0.933925	4.05883		GO_REGULATION_OF_STEM_CELL_PROLIFERATION	GO_REGULATION_OF_STEM_CELL_PROLIFERATION		38	-0.435527	-1.03631	0.384966	0.772009	1	3101	tags=29%, list=19%, signal=36%		GO_MAINTENANCE_OF_BLOOD_BRAIN_BARRIER	GO_MAINTENANCE_OF_BLOOD_BRAIN_BARRIER		25	0.580937	1.15791	0.319266	0.718113	1	2358	tags=24%, list=15%, signal=28%
												ENSHGLG00000008980	ENSHGLG00000008980	0.000132575	-5.3135	2.87754		ENSHGLG00000006593	CEP170B	0.000883037	-0.843569	2.05402		GO_REGULATION_OF_DNA_TEMPLATED_TRANSCRIPTION_IN_RESPONSE_TO_STRESS	GO_REGULATION_OF_DNA_TEMPLATED_TRANSCRIPTION_IN_RESPONSE_TO_STRESS		80	-0.383379	-1.03535	0.370879	0.773611	1	3247	tags=30%, list=20%, signal=37%		GO_RETINA_MORPHOGENESIS_IN_CAMERA_TYPE_EYE	GO_RETINA_MORPHOGENESIS_IN_CAMERA_TYPE_EYE		42	0.525757	1.15719	0.264657	0.719169	1	1789	tags=24%, list=11%, signal=27%
												ENSHGLG00000010284	CPLX2	0.000135226	2.59397	4.86894		ENSHGLG00000015201	ENSHGLG00000015201	0.000883037	2.53701	4.05402		GO_PROCESS_UTILIZING_AUTOPHAGIC_MECHANISM	GO_PROCESS_UTILIZING_AUTOPHAGIC_MECHANISM		351	-0.328241	-1.03462	0.342629	0.77453	1	1477	tags=9%, list=9%, signal=10%		GO_DETECTION_OF_ABIOTIC_STIMULUS	GO_DETECTION_OF_ABIOTIC_STIMULUS		64	0.491033	1.15642	0.233788	0.720361	1	2125	tags=30%, list=13%, signal=34%
												ENSHGLG00000014948	SUN5	0.000135322	-2.90959	2.86863		ENSHGLG00000006729	TOM1L2	0.000903687	0.697705	4.04398		GO_POSITIVE_REGULATION_OF_GLIAL_CELL_DIFFERENTIATION	GO_POSITIVE_REGULATION_OF_GLIAL_CELL_DIFFERENTIATION		25	-0.479117	-1.03213	0.405983	0.780613	1	617	tags=12%, list=4%, signal=12%		GO_REGULATION_OF_TRANSCRIPTION_BY_RNA_POLYMERASE_III	GO_REGULATION_OF_TRANSCRIPTION_BY_RNA_POLYMERASE_III		18	0.593727	1.15632	0.297087	0.719652	1	1055	tags=28%, list=7%, signal=30%
												ENSHGLG00000017274	TXLNB	0.000137148	-1.65563	2.86281		ENSHGLG00000017885	TAF7	0.00095074	0.715788	4.02194		GO_NUCLEOTIDE_EXCISION_REPAIR_DNA_GAP_FILLING	GO_NUCLEOTIDE_EXCISION_REPAIR_DNA_GAP_FILLING		15	-0.516832	-1.03151	0.415663	0.781193	1	1741	tags=27%, list=11%, signal=30%		GO_REPRODUCTIVE_SYSTEM_DEVELOPMENT	GO_REPRODUCTIVE_SYSTEM_DEVELOPMENT		302	0.418825	1.15608	0.208661	0.719313	1	927	tags=12%, list=6%, signal=12%
												ENSHGLG00000002352	TIAM2	0.000138754	0.876079	4.85775		ENSHGLG00000022239	RF00272	0.00095074	2.24683	4.02194		GO_PROTEIN_CONTAINING_COMPLEX_DISASSEMBLY	GO_PROTEIN_CONTAINING_COMPLEX_DISASSEMBLY		232	-0.340342	-1.02962	0.361563	0.785409	1	2575	tags=20%, list=16%, signal=24%		GO_POSITIVE_REGULATION_OF_SODIUM_ION_TRANSPORT	GO_POSITIVE_REGULATION_OF_SODIUM_ION_TRANSPORT		24	0.564852	1.15512	0.287823	0.72107	1	2440	tags=38%, list=15%, signal=44%
												ENSHGLG00000010059	ENSHGLG00000010059	0.000140229	-1.82307	2.85316		ENSHGLG00000019526	USP35	0.000956168	-1.06545	2.01947		GO_INTERFERON_GAMMA_PRODUCTION	GO_INTERFERON_GAMMA_PRODUCTION		41	-0.433046	-1.02914	0.417633	0.78565	1	1521	tags=15%, list=10%, signal=16%		GO_POSITIVE_REGULATION_OF_OSTEOBLAST_DIFFERENTIATION	GO_POSITIVE_REGULATION_OF_OSTEOBLAST_DIFFERENTIATION		41	0.525607	1.15446	0.282918	0.722042	1	2012	tags=22%, list=13%, signal=25%
												ENSHGLG00000006869	ENSHGLG00000006869	0.000140363	-0.974688	2.85275		ENSHGLG00000018282	FMO1	0.000958466	2.3721	4.01842		GO_SMOOTHENED_SIGNALING_PATHWAY	GO_SMOOTHENED_SIGNALING_PATHWAY		105	-0.368146	-1.02856	0.340599	0.786188	1	1586	tags=13%, list=10%, signal=15%		GO_POSITIVE_REGULATION_OF_TUMOR_NECROSIS_FACTOR_SUPERFAMILY_CYTOKINE_PRODUCTION	GO_POSITIVE_REGULATION_OF_TUMOR_NECROSIS_FACTOR_SUPERFAMILY_CYTOKINE_PRODUCTION		49	0.514138	1.15354	0.274138	0.723746	1	2324	tags=29%, list=15%, signal=33%
												ENSHGLG00000019342	KDM2A	0.000141554	-0.815197	2.84908		ENSHGLG00000000813	ENSHGLG00000000813	0.000959971	0.736387	4.01774		GO_NEGATIVE_REGULATION_OF_MICROTUBULE_POLYMERIZATION_OR_DEPOLYMERIZATION	GO_NEGATIVE_REGULATION_OF_MICROTUBULE_POLYMERIZATION_OR_DEPOLYMERIZATION		30	-0.460034	-1.0282	0.409091	0.786054	1	4349	tags=43%, list=27%, signal=59%		GO_BRANCHING_INVOLVED_IN_MAMMARY_GLAND_DUCT_MORPHOGENESIS	GO_BRANCHING_INVOLVED_IN_MAMMARY_GLAND_DUCT_MORPHOGENESIS		18	0.592754	1.15328	0.283883	0.72347	1	636	tags=17%, list=4%, signal=17%
												ENSHGLG00000009345	ESRRG	0.00014237	1.1109	4.84658		ENSHGLG00000001421	ENSHGLG00000001421	0.000972163	1.15338	4.01226		GO_POSITIVE_REGULATION_OF_MULTI_ORGANISM_PROCESS	GO_POSITIVE_REGULATION_OF_MULTI_ORGANISM_PROCESS		27	-0.462626	-1.02791	0.410714	0.7857	1	1211	tags=19%, list=8%, signal=20%		GO_BONE_MINERALIZATION	GO_BONE_MINERALIZATION		81	0.478251	1.1529	0.255499	0.72357	1	1340	tags=20%, list=8%, signal=21%
												ENSHGLG00000029751	ENSHGLG00000029751	0.00014237	2.20654	4.84658		ENSHGLG00000010999	ZNF703	0.00097258	-1.09602	2.01207		GO_REGULATION_OF_MRNA_METABOLIC_PROCESS	GO_REGULATION_OF_MRNA_METABOLIC_PROCESS		218	-0.341976	-1.02583	0.390164	0.790436	1	2534	tags=26%, list=16%, signal=31%		GO_SYNAPSE_MATURATION	GO_SYNAPSE_MATURATION		20	0.577155	1.1528	0.299256	0.722813	1	2666	tags=45%, list=17%, signal=54%
												ENSHGLG00000006512	ENSHGLG00000006512	0.000142499	-1.65891	2.84619		ENSHGLG00000012430	SUCNR1	0.00097258	2.80967	4.01207		GO_PHOSPHATIDYLCHOLINE_METABOLIC_PROCESS	GO_PHOSPHATIDYLCHOLINE_METABOLIC_PROCESS		59	-0.408912	-1.02504	0.412214	0.791481	1	615	tags=8%, list=4%, signal=9%		GO_BLOOD_VESSEL_MORPHOGENESIS	GO_BLOOD_VESSEL_MORPHOGENESIS		403	0.405715	1.15255	0.152062	0.722522	1	2343	tags=24%, list=15%, signal=28%
												ENSHGLG00000026747	ENSHGLG00000026747	0.000143461	1.87916	4.84327		ENSHGLG00000011158	PIWIL1	0.000976114	-1.00321	2.0105		GO_GLOBAL_GENOME_NUCLEOTIDE_EXCISION_REPAIR	GO_GLOBAL_GENOME_NUCLEOTIDE_EXCISION_REPAIR		18	-0.497423	-1.02466	0.445148	0.791384	1	2974	tags=22%, list=19%, signal=27%		GO_NEGATIVE_REGULATION_OF_EXTRINSIC_APOPTOTIC_SIGNALING_PATHWAY	GO_NEGATIVE_REGULATION_OF_EXTRINSIC_APOPTOTIC_SIGNALING_PATHWAY		68	0.488347	1.15214	0.260663	0.722693	1	1034	tags=15%, list=6%, signal=16%
												ENSHGLG00000012233	ENSHGLG00000012233	0.000143538	-0.938718	2.84303		ENSHGLG00000009457	SORBS1	0.000999731	1.27651	4.00012		GO_KERATINOCYTE_PROLIFERATION	GO_KERATINOCYTE_PROLIFERATION		30	-0.45846	-1.02428	0.408551	0.791315	1	1545	tags=20%, list=10%, signal=22%		GO_SENSORY_PERCEPTION_OF_LIGHT_STIMULUS	GO_SENSORY_PERCEPTION_OF_LIGHT_STIMULUS		101	0.469722	1.15206	0.238829	0.721884	1	1322	tags=17%, list=8%, signal=18%
[truncated: 2,598 more rows]
[truncated: 103 more columns]
